# Supplementary material for: Fangchinoline suppresses conjunctival melanoma by directly binding FUBP2 and inhibiting the homologous recombination pathway
Source: Cell Death Dis. 2021 Apr 7;12(4):380. doi: 10.1038/s41419-021-03653-4 (PMC8027391; doi:10.1038/s41419-021-03653-4)
Supplement: Supplementary file 18 — Dataset S1 [file 41419_2021_3653_MOESM18_ESM.xlsx]

## Sheet: Cover Page
Dataset S1: The transcriptome analysis of CM-AS16 cells treated with DMSO or 8 μM Fangchinoline by RNA-seq. The “Raw Data” tab contains TPM values for the mRNAs from a total of 26097 genes in triplicates. The “KEGG analysis” tab contains the Gene Ontology analysis of the genes with significant changes at mRNA level after fangchinoline treatment (p<0.05, 342 genes in total) and it shows that the t…

## Sheet: Raw Data
Gene ID	DMSO-1	DMSO-2	DMSO-3	Fangchinoline-1	Fangchinoline-2	Fangchinoline-3	DMSO	Fangchinoline	Pvalue	gene_name	length	description	cog	cog_description	KO_id	KO_name	paths	pfam	go	nr	swissprot	entrez
ENSG00000000003	0	0.13	0.18	0	0	0	0.103333	0	0.12636	TSPAN6	3796	tetraspanin 6 [Source:HGNC Symbol;Acc:HGNC:11858]	ENOG4111IRY(S:Function unknown)	ENOG4111IRY(Tenomodulin)	K17295	TSPAN6		PF00335.17(Tetraspannin:Tetraspanin family)	GO:0039532(biological_process:negative regulation of viral-induced cytoplasmic pattern recognition receptor signaling pathway); GO:0007166(biological_process:cell surface receptor signaling pathway); GO:0016021(cellular_component:integral component of membrane); GO:0016021(cellular_component:integral component of membrane); GO:0016021(cellular_component:integral component of membrane); GO:0016020…	NP_003261.1(tetraspanin-6 isoform a [Homo sapiens])	sp|O43657|TSN6_HUMAN(Tetraspanin-6 OS=Homo sapiens OX=9606 GN=TSPAN6 PE=1 SV=1)	7105
ENSG00000000005	0	0	0.09	0.05	0	0	0.03	0.0166667	0.717428	TNMD	1339	tenomodulin [Source:HGNC Symbol;Acc:HGNC:17757]	ENOG410YB96(S:Function unknown)	ENOG410YB96(Tenomodulin)				PF04089.11(BRICHOS:BRICHOS domain)	GO:0005737(cellular_component:cytoplasm); GO:0035990(biological_process:tendon cell differentiation); GO:0071773(biological_process:cellular response to BMP stimulus); GO:0016021(cellular_component:integral component of membrane); GO:0005635(cellular_component:nuclear envelope); GO:0005515(molecular_function:protein binding); GO:0071773(biological_process:cellular response to BMP stimulus); GO:00…	XP_006986474.1(PREDICTED: tenomodulin [Peromyscus maniculatus bairdii])	sp|Q9H2S6|TNMD_HUMAN(Tenomodulin OS=Homo sapiens OX=9606 GN=TNMD PE=1 SV=1)	64102
ENSG00000000419	49	37.47	88.59	23.53	21.08	35.8	58.3533	26.8033	0.122222	DPM1	1161	dolichyl-phosphate mannosyltransferase subunit 1, catalytic [Source:HGNC Symbol;Acc:HGNC:3005]	COG0463(M:Cell wall/membrane/envelope biogenesis)	COG0463(Glycosyl transferase, family 2)	K00721	DPM1	map00510(N-Glycan biosynthesis)	PF00535.23(Glycos_transf_2:Glycosyl transferase family 2); PF13641.3(Glyco_tranf_2_3:Glycosyltransferase like family 2); PF10111.6(Glyco_tranf_2_2:Glycosyltransferase like family 2)	GO:0019673(biological_process:GDP-mannose metabolic process); GO:0043178(molecular_function:alcohol binding); GO:0005789(cellular_component:endoplasmic reticulum membrane); GO:0043231(cellular_component:intracellular membrane-bounded organelle); GO:0019673(biological_process:GDP-mannose metabolic process); GO:0019348(biological_process:dolichol metabolic process); GO:0043178(molecular_function:al…	NP_001303964.1(dolichol-phosphate mannosyltransferase subunit 1 isoform 2 [Homo sapiens])	sp|O60762|DPM1_HUMAN(Dolichol-phosphate mannosyltransferase subunit 1 OS=Homo sapiens OX=9606 GN=DPM1 PE=1 SV=1)	8813
ENSG00000000457	3.12	3.41	5.9	2.86	2.04	3.56	4.14333	2.82	0.250512	SCYL3	6364	SCY1 like pseudokinase 3 [Source:HGNC Symbol;Acc:HGNC:19285]	ENOG410XQTG(S:Function unknown)	ENOG410XQTG(S. cerevisiae)	K17542	SCYL3		PF00069.22(Pkinase:Protein kinase domain); PF07714.14(Pkinase_Tyr:Protein tyrosine kinase)	GO:0005794(cellular_component:Golgi apparatus); GO:0006468(biological_process:protein phosphorylation); GO:0030027(cellular_component:lamellipodium); GO:0016301(molecular_function:kinase activity); GO:0005515(molecular_function:protein binding); GO:0004672(molecular_function:protein kinase activity); GO:0016477(biological_process:cell migration); GO:0005515(molecular_function:protein binding); GO…	XP_003893590.2(protein-associating with the carboxyl-terminal domain of ezrin isoform X2 [Papio anubis])	sp|Q8IZE3|PACE1_HUMAN(Protein-associating with the carboxyl-terminal domain of ezrin OS=Homo sapiens OX=9606 GN=SCYL3 PE=1 SV=3)	57147
ENSG00000000460	13.29	9.78	15.17	4.59	3.88	8.28	12.7467	5.58333	0.0264712	C1orf112	4355	chromosome 1 open reading frame 112 [Source:HGNC Symbol;Acc:HGNC:25565]	ENOG4110VTC(S:Function unknown)	ENOG4110VTC(Chromosome 1 open reading frame 112)				PF14868.3(DUF4487:Domain of unknown function (DUF4487))		XP_005245374.1(uncharacterized protein C1orf112 isoform X1 [Homo sapiens])	sp|Q9NSG2|CA112_HUMAN(Uncharacterized protein C1orf112 OS=Homo sapiens OX=9606 GN=C1orf112 PE=1 SV=1)	55732
ENSG00000000938	0	0.05	0	0.03	0	0	0.0166667	0.01	0.748868	FGR	2729	FGR proto-oncogene, Src family tyrosine kinase [Source:HGNC Symbol;Acc:HGNC:3697]	COG0515(L:Replication, recombination and repair)	COG0515(AT hook, DNA binding motif, containing 1)	K08891	FGR, SRC2	map04062(Chemokine signaling pathway); map05169(Epstein-Barr virus infection)	PF07714.14(Pkinase_Tyr:Protein tyrosine kinase); PF00069.22(Pkinase:Protein kinase domain); PF00017.21(SH2:SH2 domain); PF00018.25(SH3_1:SH3 domain); PF14604.3(SH3_9:Variant SH3 domain); PF07653.14(SH3_2:Variant SH3 domain)	GO:0015629(cellular_component:actin cytoskeleton); GO:0030154(biological_process:cell differentiation); GO:0018108(biological_process:peptidyl-tyrosine phosphorylation); GO:0034988(molecular_function:Fc-gamma receptor I complex binding); GO:0007169(biological_process:transmembrane receptor protein tyrosine kinase signaling pathway); GO:0046777(biological_process:protein autophosphorylation); GO:0…	NP_005239.1(tyrosine-protein kinase Fgr [Homo sapiens])	sp|P09769|FGR_HUMAN(Tyrosine-protein kinase Fgr OS=Homo sapiens OX=9606 GN=FGR PE=1 SV=2)	2268
ENSG00000000971	1	1.7	5.35	1.01	0.42	1.27	2.68333	0.9	0.263454	CFH	6985	complement factor H [Source:HGNC Symbol;Acc:HGNC:4883]	ENOG410YBAR(S:Function unknown)	ENOG410YBAR(Complement factor)	K04004	CFH, HF1	map04610(Complement and coagulation cascades); map05150(Staphylococcus aureus infection)		GO:0030449(biological_process:regulation of complement activation); GO:0070062(cellular_component:extracellular exosome); GO:0072562(cellular_component:blood microparticle); GO:0043395(molecular_function:heparan sulfate proteoglycan binding); GO:0006957(biological_process:complement activation, alternative pathway); GO:0008201(molecular_function:heparin binding)	NP_000177.2(complement factor H isoform a precursor [Homo sapiens])	sp|P08603|CFAH_HUMAN(Complement factor H OS=Homo sapiens OX=9606 GN=CFH PE=1 SV=4)	3075
ENSG00000001036	43.28	40.29	42	33.8	30.15	39.95	41.8567	34.6333	0.0729529	FUCA2	2356	fucosidase, alpha-L- 2, plasma [Source:HGNC Symbol;Acc:HGNC:4008]	COG3669(G:Carbohydrate transport and metabolism)	COG3669(alpha-l-fucosidase)	K01206	FUCA	map00511(Other glycan degradation)	PF01120.14(Alpha_L_fucos:Alpha-L-fucosidase); PF16757.2(Fucosidase_C:Alpha-L-fucosidase C-terminal domain)	GO:0005615(cellular_component:extracellular space); GO:2000535(biological_process:regulation of entry of bacterium into host cell); GO:0009617(biological_process:response to bacterium); GO:0016139(biological_process:glycoside catabolic process); GO:0016798(molecular_function:hydrolase activity, acting on glycosyl bonds); GO:0005576(cellular_component:extracellular region); GO:0008152(biological_p…	XP_011852552.1(PREDICTED: plasma alpha-L-fucosidase [Mandrillus leucophaeus])	sp|Q9BTY2|FUCO2_HUMAN(Plasma alpha-L-fucosidase OS=Homo sapiens OX=9606 GN=FUCA2 PE=1 SV=2)	2519
ENSG00000001084	8.2	6.04	12.18	7.96	3.09	6.59	8.80667	5.88	0.273915	GCLC	3813	glutamate-cysteine ligase catalytic subunit [Source:HGNC Symbol;Acc:HGNC:4311]	ENOG410XQIG(I:Lipid transport and metabolism)	ENOG410XQIG(glutamate-cysteine ligase activity)	K11204	GCLC	map00270(Cysteine and methionine metabolism); map00480(Glutathione metabolism); map04216(Ferroptosis)	PF03074.13(GCS:Glutamate-cysteine ligase)	GO:2001237(biological_process:negative regulation of extrinsic apoptotic signaling pathway); GO:0032436(biological_process:positive regulation of proteasomal ubiquitin-dependent protein catabolic process); GO:0017109(cellular_component:glutamate-cysteine ligase complex); GO:0009410(biological_process:response to xenobiotic stimulus); GO:0043524(biological_process:negative regulation of neuron apo…	NP_001489.1(glutamate--cysteine ligase catalytic subunit isoform a [Homo sapiens])	sp|P48506|GSH1_HUMAN(Glutamate--cysteine ligase catalytic subunit OS=Homo sapiens OX=9606 GN=GCLC PE=1 SV=2)	2729
ENSG00000001167	19.41	17.75	29.34	13.2	11.01	13.08	22.1667	12.43	0.0575617	NFYA	3811	nuclear transcription factor Y subunit alpha [Source:HGNC Symbol;Acc:HGNC:7804]	COG5224(K:Transcription)	COG5224(Nuclear transcription factor Y)	K08064	NFYA	map04612(Antigen processing and presentation); map05152(Tuberculosis)	PF02045.12(CBFB_NFYA:CCAAT-binding transcription factor (CBF-B/NF-YA) subunit B)	GO:0001221(molecular_function:transcription cofactor binding); GO:0016602(cellular_component:CCAAT-binding factor complex); GO:0032993(cellular_component:protein-DNA complex); GO:0003700(molecular_function:transcription factor activity, sequence-specific DNA binding); GO:0006366(biological_process:transcription from RNA polymerase II promoter); GO:0005654(cellular_component:nucleoplasm); GO:00485…	AAA35950.1(CCAAT-binding protein [Homo sapiens])	sp|P23708|NFYA_MOUSE(Nuclear transcription factor Y subunit alpha OS=Mus musculus OX=10090 GN=Nfya PE=1 SV=2)	4800
ENSG00000001460	5.58	4.93	5.29	4.66	2.96	4.68	5.26667	4.1	0.123851	STPG1	6016	sperm tail PG-rich repeat containing 1 [Source:HGNC Symbol;Acc:HGNC:28070]	ENOG4111MU0(S:Function unknown)	ENOG4111MU0(sperm-tail PG-rich repeat containing 1)					GO:0005737(cellular_component:cytoplasm); GO:0005634(cellular_component:nucleus); GO:0006915(biological_process:apoptotic process)	NP_001185941.1(O(6)-methylguanine-induced apoptosis 2 isoform 1 [Homo sapiens])	sp|Q5TH74|STPG1_HUMAN(O(6)-methylguanine-induced apoptosis 2 OS=Homo sapiens OX=9606 GN=STPG1 PE=1 SV=1)	90529
ENSG00000001461	4.32	4.35	5.1	3.45	3.24	3.09	4.59	3.26	0.00849568	NIPAL3	5481	NIPA like domain containing 3 [Source:HGNC Symbol;Acc:HGNC:25233]	ENOG410XNR8(S:Function unknown)	ENOG410XNR8(NIPA-like domain containing)				PF05653.11(Mg_trans_NIPA:Magnesium transporter NIPA)	GO:0016021(cellular_component:integral component of membrane); GO:1903830(biological_process:magnesium ion transmembrane transport); GO:0015693(biological_process:magnesium ion transport); GO:0005515(molecular_function:protein binding); GO:0016021(cellular_component:integral component of membrane); GO:0016021(cellular_component:integral component of membrane); GO:0016020(cellular_component:membra…	NP_065181.1(NIPA-like protein 3 isoform a [Homo sapiens])	sp|Q6P499|NPAL3_HUMAN(NIPA-like protein 3 OS=Homo sapiens OX=9606 GN=NIPAL3 PE=1 SV=1)	57185
ENSG00000001497	45.99	49.24	47.95	48.22	41.81	45.57	47.7267	45.2	0.292441	LAS1L	5205	LAS1 like, ribosome biogenesis factor [Source:HGNC Symbol;Acc:HGNC:25726]	ENOG411230Q(S:Function unknown)	ENOG411230Q(LAS1-like (S. cerevisiae))	K16912	LAS1		PF04031.10(Las1:Las1-like)	GO:0005737(cellular_component:cytoplasm); GO:0005730(cellular_component:nucleolus); GO:0006325(biological_process:chromatin organization); GO:0044822(molecular_function:poly(A) RNA binding); GO:0016020(cellular_component:membrane); GO:0030687(cellular_component:preribosome, large subunit precursor); GO:0005815(cellular_component:microtubule organizing center); GO:0000460(biological_process:matura…	BAB84913.1(FLJ00158 protein, partial [Homo sapiens])	sp|Q9Y4W2|LAS1L_HUMAN(Ribosomal biogenesis protein LAS1L OS=Homo sapiens OX=9606 GN=LAS1L PE=1 SV=2)	81887
ENSG00000001617	0.67	0.62	0.61	0.76	1.21	1.01	0.633333	0.993333	0.0520174	SEMA3F	3802	semaphorin 3F [Source:HGNC Symbol;Acc:HGNC:10728]	ENOG410XQZC(S:Function unknown)	ENOG410XQZC(Sema domain, immunoglobulin domain (Ig), transmembrane domain (TM) and short cytoplasmic domain, (Semaphorin))	K06840	SEMA3	map04360(Axon guidance)	PF01403.16(Sema:Sema domain); PF13927.3(Ig_3:Immunoglobulin domain); PF07679.13(I-set:Immunoglobulin I-set domain); PF00047.22(ig:Immunoglobulin domain)	GO:0021785(biological_process:branchiomotor neuron axon guidance); GO:0038191(molecular_function:neuropilin binding); GO:0045499(molecular_function:chemorepellent activity); GO:0030215(molecular_function:semaphorin receptor binding); GO:0061549(biological_process:sympathetic ganglion development); GO:0005615(cellular_component:extracellular space); GO:1902287(biological_process:semaphorin-plexin …	AAH42914.1(Sema domain, immunoglobulin domain (Ig), short basic domain, secreted, (semaphorin) 3F [Homo sapiens])	sp|Q13275|SEM3F_HUMAN(Semaphorin-3F OS=Homo sapiens OX=9606 GN=SEMA3F PE=2 SV=2)	6405
ENSG00000001626	0.01	0	0.25	0	0	0	0.0866667	0	0.348681	CFTR	6132	cystic fibrosis transmembrane conductance regulator [Source:HGNC Symbol;Acc:HGNC:1884]	COG1132(V:Defense mechanisms)	COG1132((ABC) transporter)	K05031	CFTR, ABCC7	map02010(ABC transporters); map04024(cAMP signaling pathway); map04152(AMPK signaling pathway); map04530(Tight junction); map04971(Gastric acid secretion); map04972(Pancreatic secretion); map04976(Bile secretion); map05110(Vibrio cholerae infection)	PF14396.3(CFTR_R:Cystic fibrosis TM conductance regulator (CFTR), regulator domain); PF00664.20(ABC_membrane:ABC transporter transmembrane region); PF00005.24(ABC_tran:ABC transporter); PF13555.3(AAA_29:P-loop containing region of AAA domain)	GO:0035774(biological_process:positive regulation of insulin secretion involved in cellular response to glucose stimulus); GO:1902161(biological_process:positive regulation of cyclic nucleotide-gated ion channel activity); GO:0015701(biological_process:bicarbonate transport); GO:0045921(biological_process:positive regulation of exocytosis); GO:0005260(molecular_function:channel-conductance-contro…	NP_000483.3(cystic fibrosis transmembrane conductance regulator [Homo sapiens])	sp|P13569|CFTR_HUMAN(Cystic fibrosis transmembrane conductance regulator OS=Homo sapiens OX=9606 GN=CFTR PE=1 SV=3)	1080
ENSG00000001629	9.85	5.62	27.01	3.87	2.42	6.53	14.16	4.27333	0.21128	ANKIB1	6081	ankyrin repeat and IBR domain containing 1 [Source:HGNC Symbol;Acc:HGNC:22215]	ENOG410XP9Y(S:Function unknown)	ENOG410XP9Y(KRIT1, ankyrin repeat containing)	K11967	ANKIB1		PF01485.18(IBR:IBR domain, a half RING-finger domain); PF12796.4(Ank_2:Ankyrin repeats (3 copies)); PF00023.27(Ank:Ankyrin repeat); PF13857.3(Ank_5:Ankyrin repeats (many copies)); PF13637.3(Ank_4:Ankyrin repeats (many copies)); PF13445.3(zf-RING_UBOX:RING-type zinc-finger); PF13923.3(zf-C3HC4_2:Zinc finger, C3HC4 type (RING finger))	GO:0005737(cellular_component:cytoplasm); GO:0031624(molecular_function:ubiquitin conjugating enzyme binding); GO:0032436(biological_process:positive regulation of proteasomal ubiquitin-dependent protein catabolic process); GO:0004842(molecular_function:ubiquitin-protein transferase activity); GO:0005515(molecular_function:protein binding); GO:0016567(biological_process:protein ubiquitination); G…	AAH63861.1(ANKIB1 protein, partial [Homo sapiens])	sp|Q9P2G1|AKIB1_HUMAN(Ankyrin repeat and IBR domain-containing protein 1 OS=Homo sapiens OX=9606 GN=ANKIB1 PE=1 SV=3)	54467
ENSG00000001630	66.37	56.04	90.52	68.07	59.82	82.87	70.9767	70.2533	0.955714	CYP51A1	3210	cytochrome P450 family 51 subfamily A member 1 [Source:HGNC Symbol;Acc:HGNC:2649]	COG2124(Q:Secondary metabolites biosynthesis, transport and catabolism)	COG2124(Cytochrome p450)	K05917	CYP51	map00100(Steroid biosynthesis)	PF00067.19(p450:Cytochrome P450)	GO:0070988(biological_process:demethylation); GO:0004497(molecular_function:monooxygenase activity); GO:0033488(biological_process:cholesterol biosynthetic process via 24,25-dihydrolanosterol); GO:0031090(cellular_component:organelle membrane); GO:0020037(molecular_function:heme binding); GO:0043231(cellular_component:intracellular membrane-bounded organelle); GO:0033488(biological_process:choles…	Q16850.3(RecName: Full=Lanosterol 14-alpha demethylase; Short=LDM; AltName: Full=CYPLI; AltName: Full=Cytochrome P450 51A1; AltName: Full=Cytochrome P450-14DM; Short=Cytochrome P45014DM; AltName: Full=Cytochrome P450LI; AltName: Full=Sterol 14-alpha demethylase)	sp|Q16850|CP51A_HUMAN(Lanosterol 14-alpha demethylase OS=Homo sapiens OX=9606 GN=CYP51A1 PE=1 SV=3)	1595
ENSG00000001631	8.84	6.07	28.95	4.73	2.84	5.21	14.62	4.26	0.225992	KRIT1	4762	KRIT1, ankyrin repeat containing [Source:HGNC Symbol;Acc:HGNC:1573]	ENOG410ZV6V(S:Function unknown)	ENOG410ZV6V(KRIT1, ankyrin repeat containing)	K17705	KRIT1	map04015(Rap1 signaling pathway)	PF16705.2(NUDIX_5:NUDIX, or N-terminal NPxY motif-rich, region of KRIT); PF12796.4(Ank_2:Ankyrin repeats (3 copies)); PF00373.15(FERM_M:FERM central domain); PF13857.3(Ank_5:Ankyrin repeats (many copies)); PF13637.3(Ank_4:Ankyrin repeats (many copies))	GO:0005737(cellular_component:cytoplasm); GO:0043234(cellular_component:protein complex); GO:0032092(biological_process:positive regulation of protein binding); GO:0005615(cellular_component:extracellular space); GO:0010596(biological_process:negative regulation of endothelial cell migration); GO:0008017(molecular_function:microtubule binding); GO:0050790(biological_process:regulation of catalyti…	NP_004903.2(krev interaction trapped protein 1 isoform 1 [Homo sapiens])	sp|O00522|KRIT1_HUMAN(Krev interaction trapped protein 1 OS=Homo sapiens OX=9606 GN=KRIT1 PE=1 SV=2)	889
ENSG00000002016	7.3	6.76	11.07	2.38	2.8	4.27	8.37667	3.15	0.0237713	RAD52	2826	RAD52 homolog, DNA repair protein [Source:HGNC Symbol;Acc:HGNC:9824]	COG5055(L:Replication, recombination and repair)	COG5055(DnA repair)	K10873	RAD52	map03440(Homologous recombination)		GO:0043234(cellular_component:protein complex); GO:0006310(biological_process:DNA recombination); GO:0006281(biological_process:DNA repair); GO:0005634(cellular_component:nucleus); GO:0000730(biological_process:DNA recombinase assembly); GO:0005654(cellular_component:nucleoplasm); GO:0010792(biological_process:DNA double-strand break processing involved in repair via single-strand annealing); GO:…	AAA87554.1(recombination protein RAD52 [Homo sapiens])	sp|P43351|RAD52_HUMAN(DNA repair protein RAD52 homolog OS=Homo sapiens OX=9606 GN=RAD52 PE=1 SV=1)	5893
ENSG00000002079	0.01	0.01	0	0	0	0.01	0.00666667	0.00333333	0.518519	MYH16	5802	myosin heavy chain 16 pseudogene [Source:HGNC Symbol;Acc:HGNC:31038]	COG5022(O:Posttranslational modification, protein turnover, chaperones)	COG5022(ubiquitin protein ligase)	K10352;K17751	MYH;MYH6_7	map05416(Viral myocarditis); map04260(Cardiac muscle contraction); map04261(Adrenergic signaling in cardiomyocytes); map04530(Tight junction)		GO:0003779(molecular_function:actin binding); GO:0016459(cellular_component:myosin complex); GO:0003774(molecular_function:motor activity); GO:0005524(molecular_function:ATP binding)	EAW76684.1(hCG2041581, partial [Homo sapiens])	sp|F1PT61|MYH16_CANLF(Myosin-16 OS=Canis lupus familiaris OX=9615 GN=MYH16 PE=3 SV=2)
ENSG00000002330	39.38	45.95	29.83	59.57	74.17	58.17	38.3867	63.97	0.0210229	BAD	1157	BCL2 associated agonist of cell death [Source:HGNC Symbol;Acc:HGNC:936]	ENOG410Y2J3(D:Cell cycle control, cell division, chromosome partitioning)	ENOG410Y2J3(BCL2-associated agonist of cell death)	K02158	BAD	map01521(EGFR tyrosine kinase inhibitor resistance); map01522(Endocrine resistance); map01524(Platinum drug resistance); map04012(ErbB signaling pathway); map04014(Ras signaling pathway); map04022(cGMP-PKG signaling pathway); map04024(cAMP signaling pathway); map04140(Autophagy - animal); map04151(PI3K-Akt signaling pathway); map04210(Apoptosis); map04370(VEGF signaling pathway); map04510(Focal a…	PF10514.6(Bcl-2_BAD:Pro-apoptotic Bcl-2 protein, BAD); PF08945.7(Bclx_interact:Bcl-x interacting, BH3 domain)	GO:0035774(biological_process:positive regulation of insulin secretion involved in cellular response to glucose stimulus); GO:0051384(biological_process:response to glucocorticoid); GO:0019221(biological_process:cytokine-mediated signaling pathway); GO:0050679(biological_process:positive regulation of epithelial cell proliferation); GO:0042493(biological_process:response to drug); GO:0071260(biol…	NP_004313.1(bcl2-associated agonist of cell death [Homo sapiens])	sp|Q92934|BAD_HUMAN(Bcl2-associated agonist of cell death OS=Homo sapiens OX=9606 GN=BAD PE=1 SV=3)	572
ENSG00000002549	233.44	212.09	279.56	176.14	150.11	205.51	241.697	177.253	0.0651556	LAP3	2213	leucine aminopeptidase 3 [Source:HGNC Symbol;Acc:HGNC:18449]	COG0260(E:Amino acid transport and metabolism)	COG0260(Presumably involved in the processing and regular turnover of intracellular proteins. Catalyzes the removal of unsubstituted N-terminal amino acids from various peptides (By similarity))	K11142	LAP3	map00330(Arginine and proline metabolism); map00480(Glutathione metabolism)	PF00883.18(Peptidase_M17:Cytosol aminopeptidase family, catalytic domain); PF02789.14(Peptidase_M17_N:Cytosol aminopeptidase family, N-terminal domain)	GO:0005737(cellular_component:cytoplasm); GO:0004177(molecular_function:aminopeptidase activity); GO:0070062(cellular_component:extracellular exosome); GO:0005802(cellular_component:trans-Golgi network); GO:0030145(molecular_function:manganese ion binding); GO:0005739(cellular_component:mitochondrion); GO:0005654(cellular_component:nucleoplasm); GO:0005802(cellular_component:trans-Golgi network);…	NP_056991.2(cytosol aminopeptidase [Homo sapiens])	sp|P28838|AMPL_HUMAN(Cytosol aminopeptidase OS=Homo sapiens OX=9606 GN=LAP3 PE=1 SV=3)	51056
ENSG00000002586	497.6	530.71	407.43	560.36	567.02	533.48	478.58	553.62	0.121204	CD99	1245	CD99 molecule (Xg blood group) [Source:HGNC Symbol;Acc:HGNC:7082]	ENOG410YW6Q(U:Intracellular trafficking, secretion, and vesicular transport)	ENOG410YW6Q(CD99 molecule)	K06520	CD99, MIC2	map04514(Cell adhesion molecules (CAMs)); map04670(Leukocyte transendothelial migration)	PF12301.5(CD99L2:CD99 antigen like protein 2)	GO:0007155(biological_process:cell adhesion); GO:0016021(cellular_component:integral component of membrane); GO:0016020(cellular_component:membrane); GO:0005925(cellular_component:focal adhesion); GO:0050776(biological_process:regulation of immune response); GO:0005886(cellular_component:plasma membrane); GO:0005887(cellular_component:integral component of plasma membrane); GO:0005515(molecular_f…	XP_003317382.1(CD99 antigen isoform X1 [Pan troglodytes])	sp|P14209|CD99_HUMAN(CD99 antigen OS=Homo sapiens OX=9606 GN=CD99 PE=1 SV=1)	4267
ENSG00000002587	2.54	0.12	0.13	0.13	0.12	0.2	0.93	0.15	0.387654	HS3ST1	8031	heparan sulfate-glucosamine 3-sulfotransferase 1 [Source:HGNC Symbol;Acc:HGNC:5194]	ENOG410XS59(S:Function unknown)	ENOG410XS59(Polyadenylate-binding protein)	K01024	HS3ST1	map00534(Glycosaminoglycan biosynthesis - heparan sulfate / heparin)	PF00685.24(Sulfotransfer_1:Sulfotransferase domain); PF13469.3(Sulfotransfer_3:Sulfotransferase family)	GO:0005794(cellular_component:Golgi apparatus); GO:0016740(molecular_function:transferase activity); GO:0008146(molecular_function:sulfotransferase activity); GO:0016021(cellular_component:integral component of membrane); GO:0005796(cellular_component:Golgi lumen); GO:0008146(molecular_function:sulfotransferase activity); GO:0005796(cellular_component:Golgi lumen); GO:0006024(biological_process:g…	NP_005105.1(heparan sulfate glucosamine 3-O-sulfotransferase 1 precursor [Homo sapiens])	sp|O14792|HS3S1_HUMAN(Heparan sulfate glucosamine 3-O-sulfotransferase 1 OS=Homo sapiens OX=9606 GN=HS3ST1 PE=1 SV=1)	9957
ENSG00000002726	0	0.03	0.07	0	0	0	0.0333333	0	0.175523	AOC1	3135	amine oxidase, copper containing 1 [Source:HGNC Symbol;Acc:HGNC:80]	COG3733(Q:Secondary metabolites biosynthesis, transport and catabolism)	COG3733(amine oxidase)	K11182	AOC1, ABP1	map00330(Arginine and proline metabolism); map00340(Histidine metabolism); map00380(Tryptophan metabolism)	PF01179.17(Cu_amine_oxid:Copper amine oxidase, enzyme domain); PF02727.13(Cu_amine_oxidN2:Copper amine oxidase, N2 domain); PF02728.13(Cu_amine_oxidN3:Copper amine oxidase, N3 domain); PF09248.7(DUF1965:Domain of unknown function (DUF1965))	GO:0035874(biological_process:cellular response to copper ion starvation); GO:0008144(molecular_function:drug binding); GO:0006805(biological_process:xenobiotic metabolic process); GO:0046677(biological_process:response to antibiotic); GO:0008270(molecular_function:zinc ion binding); GO:0005923(cellular_component:bicellular tight junction); GO:0052597(molecular_function:diamine oxidase activity);…	NP_001082.2(amiloride-sensitive amine oxidase [copper-containing] isoform 2 precursor [Homo sapiens])	sp|P19801|AOC1_HUMAN(Amiloride-sensitive amine oxidase [copper-containing] OS=Homo sapiens OX=9606 GN=AOC1 PE=1 SV=4)	26
ENSG00000002746	0	0	0	0	0	0.01	0	0.00333333	0.373901	HECW1	9501	HECT, C2 and WW domain containing E3 ubiquitin protein ligase 1 [Source:HGNC Symbol;Acc:HGNC:22195]	COG5021(J:Translation, ribosomal structure and biogenesis)	COG5021(50s ribosomal protein l32)	K12167	HECW1		PF00632.22(HECT:HECT-domain (ubiquitin-transferase)); PF16562.2(HECW_N:N-terminal domain of E3 ubiquitin-protein ligase HECW1 and 2); PF00397.23(WW:WW domain); PF00168.27(C2:C2 domain)	GO:0090090(biological_process:negative regulation of canonical Wnt signaling pathway); GO:0005737(cellular_component:cytoplasm); GO:0004842(molecular_function:ubiquitin-protein transferase activity); GO:0016567(biological_process:protein ubiquitination); GO:0016740(molecular_function:transferase activity); GO:0005829(cellular_component:cytosol); GO:0005737(cellular_component:cytoplasm); GO:000582…	EAW94160.1(HECT, C2 and WW domain containing E3 ubiquitin protein ligase 1, isoform CRA_c, partial [Homo sapiens])	sp|Q76N89|HECW1_HUMAN(E3 ubiquitin-protein ligase HECW1 OS=Homo sapiens OX=9606 GN=HECW1 PE=1 SV=3)	23072
ENSG00000002822	253.85	272.55	185.89	341.27	378.04	293.43	237.43	337.58	0.0495673	MAD1L1	2991	MAD1 mitotic arrest deficient like 1 [Source:HGNC Symbol;Acc:HGNC:6762]	ENOG410ZCEV(S:Function unknown)	ENOG410ZCEV(Mitotic spindle assembly checkpoint protein)	K06638		map04110(Cell cycle); map04914(Progesterone-mediated oocyte maturation); map05203(Viral carcinogenesis)	PF05557.10(MAD:Mitotic checkpoint protein)	GO:0042130(biological_process:negative regulation of T cell proliferation); GO:0005737(cellular_component:cytoplasm); GO:0072686(cellular_component:mitotic spindle); GO:0090235(biological_process:regulation of metaphase plate congression); GO:0015629(cellular_component:actin cytoskeleton); GO:0005643(cellular_component:nuclear pore); GO:0005813(cellular_component:centrosome); GO:0005829(cellular_…	AAD24498.1(mitotic checkpoint protein isoform MAD1a [Homo sapiens])	sp|Q9Y6D9|MD1L1_HUMAN(Mitotic spindle assembly checkpoint protein MAD1 OS=Homo sapiens OX=9606 GN=MAD1L1 PE=1 SV=2)	8379
ENSG00000002834	31.16	33.82	26.43	33.74	34.95	30.92	30.47	33.2033	0.330341	LASP1	4109	LIM and SH3 protein 1 [Source:HGNC Symbol;Acc:HGNC:6513]	ENOG4111GQ8(S:Function unknown)	ENOG4111GQ8(LIM and SH3 protein 1)				PF00880.15(Nebulin:Nebulin repeat); PF14604.3(SH3_9:Variant SH3 domain); PF00018.25(SH3_1:SH3 domain); PF00412.19(LIM:LIM domain); PF07653.14(SH3_2:Variant SH3 domain)	GO:0005070(molecular_function:SH3/SH2 adaptor activity); GO:0005856(cellular_component:cytoskeleton); GO:0070062(cellular_component:extracellular exosome); GO:0030864(cellular_component:cortical actin cytoskeleton); GO:0005925(cellular_component:focal adhesion); GO:0005737(cellular_component:cytoplasm); GO:0006811(biological_process:ion transport); GO:0051015(molecular_function:actin filament bin…	NP_006139.1(LIM and SH3 domain protein 1 isoform a [Homo sapiens])	sp|Q14847|LASP1_HUMAN(LIM and SH3 domain protein 1 OS=Homo sapiens OX=9606 GN=LASP1 PE=1 SV=2)	3927
ENSG00000002919	22.81	25.46	17.54	36.94	37.99	30.74	21.9367	35.2233	0.0149314	SNX11	2733	sorting nexin 11 [Source:HGNC Symbol;Acc:HGNC:14975]	COG5391(U:Intracellular trafficking, secretion, and vesicular transport)	COG5391(sorting nexin)	K17924	SNX10_11		PF00787.21(PX:PX domain)	GO:0006897(biological_process:endocytosis); GO:0035091(molecular_function:phosphatidylinositol binding); GO:0006886(biological_process:intracellular protein transport); GO:0016050(biological_process:vesicle organization); GO:0019898(cellular_component:extrinsic component of membrane); GO:0005515(molecular_function:protein binding); GO:1901981(molecular_function:phosphatidylinositol phosphate bind…	EAW94757.1(sorting nexin 11, isoform CRA_e [Homo sapiens])	sp|Q9Y5W9|SNX11_HUMAN(Sorting nexin-11 OS=Homo sapiens OX=9606 GN=SNX11 PE=1 SV=2)	29916
ENSG00000002933	0	0.07	0.2	0.17	0	0.24	0.09	0.136667	0.639572	TMEM176A	2065	transmembrane protein 176A [Source:HGNC Symbol;Acc:HGNC:24930]	ENOG410Z9YG(S:Function unknown)	ENOG410Z9YG(transmembrane protein 176A)					GO:2001199(biological_process:negative regulation of dendritic cell differentiation); GO:0016021(cellular_component:integral component of membrane)	XP_024302592.1(transmembrane protein 176A isoform X5 [Homo sapiens])	sp|Q96HP8|T176A_HUMAN(Transmembrane protein 176A OS=Homo sapiens OX=9606 GN=TMEM176A PE=2 SV=1)	55365
ENSG00000003056	155.91	160.46	179.51	130.88	122.51	132.72	165.293	128.703	0.00971759	M6PR	2756	mannose-6-phosphate receptor, cation dependent [Source:HGNC Symbol;Acc:HGNC:6752]	ENOG4111GED(U:Intracellular trafficking, secretion, and vesicular transport)	ENOG4111GED(mannose-6-phosphate receptor, cation dependent)	K10089	M6PR	map04142(Lysosome); map04145(Phagosome)	PF02157.12(Man-6-P_recep:Mannose-6-phosphate receptor); PF09451.7(ATG27:Autophagy-related protein 27); PF00878.15(CIMR:Cation-independent mannose-6-phosphate receptor repeat)	GO:0008333(biological_process:endosome to lysosome transport); GO:0015761(biological_process:mannose transport); GO:0006898(biological_process:receptor-mediated endocytosis); GO:0015578(molecular_function:mannose transmembrane transporter activity); GO:0016021(cellular_component:integral component of membrane); GO:0005770(cellular_component:late endosome); GO:0005770(cellular_component:late endos…	NP_002346.1(cation-dependent mannose-6-phosphate receptor isoform 1 precursor [Homo sapiens])	sp|P20645|MPRD_HUMAN(Cation-dependent mannose-6-phosphate receptor OS=Homo sapiens OX=9606 GN=M6PR PE=1 SV=1)	4074
ENSG00000003096	4.7	3.89	8.38	1.64	1.53	2.85	5.65667	2.00667	0.064927	KLHL13	5331	kelch like family member 13 [Source:HGNC Symbol;Acc:HGNC:22931]	ENOG410XNX8(S:Function unknown)	ENOG410XNX8(kelch-like)	K10447	KLHL9_13	map04120(Ubiquitin mediated proteolysis)	PF01344.22(Kelch_1:Kelch motif); PF13964.3(Kelch_6:Kelch motif); PF13415.3(Kelch_3:Galactose oxidase, central domain); PF00651.28(BTB:BTB/POZ domain); PF07707.12(BACK:BTB And C-terminal Kelch); PF07646.12(Kelch_2:Kelch motif); PF13418.3(Kelch_4:Galactose oxidase, central domain); PF13854.3(Kelch_5:Kelch motif)	GO:0000910(biological_process:cytokinesis); GO:0030496(cellular_component:midbody); GO:0016567(biological_process:protein ubiquitination); GO:0007067(biological_process:mitotic nuclear division); GO:0031463(cellular_component:Cul3-RING ubiquitin ligase complex); GO:0004842(molecular_function:ubiquitin-protein transferase activity)	XP_008017725.1(PREDICTED: kelch-like protein 13 isoform X7 [Chlorocebus sabaeus])	sp|Q9P2N7|KLH13_HUMAN(Kelch-like protein 13 OS=Homo sapiens OX=9606 GN=KLHL13 PE=1 SV=3)	90293
ENSG00000003137	1.4	1.24	0.93	1.18	0.28	1.17	1.19	0.876667	0.394445	CYP26B1	4732	cytochrome P450 family 26 subfamily B member 1 [Source:HGNC Symbol;Acc:HGNC:20581]	COG2124(Q:Secondary metabolites biosynthesis, transport and catabolism)	COG2124(Cytochrome p450)	K12664	CYP26B	map00830(Retinol metabolism)	PF00067.19(p450:Cytochrome P450)	GO:0001709(biological_process:cell fate determination); GO:0030326(biological_process:embryonic limb morphogenesis); GO:0060349(biological_process:bone morphogenesis); GO:0005789(cellular_component:endoplasmic reticulum membrane); GO:0045580(biological_process:regulation of T cell differentiation); GO:0010628(biological_process:positive regulation of gene expression); GO:0061436(biological_proces…	NP_063938.1(cytochrome P450 26B1 isoform 1 [Homo sapiens])	sp|Q9NR63|CP26B_HUMAN(Cytochrome P450 26B1 OS=Homo sapiens OX=9606 GN=CYP26B1 PE=1 SV=1)	56603
ENSG00000003147	3.09	3.17	3.72	2.6	2.14	4.18	3.32667	2.97333	0.614936	ICA1	2458	islet cell autoantigen 1 [Source:HGNC Symbol;Acc:HGNC:5343]	ENOG410YJKW(S:Function unknown)	ENOG410YJKW(Islet cell autoantigen)	K19863	ICA1	map04940(Type I diabetes mellitus)	PF06456.10(Arfaptin:Arfaptin-like domain); PF04629.11(ICA69:Islet cell autoantigen ICA69, C-terminal domain)	GO:0005795(cellular_component:Golgi stack); GO:0030667(cellular_component:secretory granule membrane); GO:0030672(cellular_component:synaptic vesicle membrane); GO:0005829(cellular_component:cytosol); GO:0030672(cellular_component:synaptic vesicle membrane); GO:0005829(cellular_component:cytosol); GO:0005515(molecular_function:protein binding); GO:0019904(molecular_function:protein domain specifi…	NP_071682.1(islet cell autoantigen 1 isoform a [Homo sapiens])	sp|Q05084|ICA69_HUMAN(Islet cell autoantigen 1 OS=Homo sapiens OX=9606 GN=ICA1 PE=1 SV=2)	3382
ENSG00000003249	31.48	35.36	27.43	45.45	52.77	45.2	31.4233	47.8067	0.00833192	DBNDD1	2889	dysbindin domain containing 1 [Source:HGNC Symbol;Acc:HGNC:28455]	ENOG4111VKB(S:Function unknown)	ENOG4111VKB(dysbindin (dystrobrevin binding protein 1) domain containing 1)					GO:0005737(cellular_component:cytoplasm)	XP_004058235.2(PREDICTED: dysbindin domain-containing protein 1 isoform X1 [Gorilla gorilla gorilla])	sp|Q9H9R9|DBND1_HUMAN(Dysbindin domain-containing protein 1 OS=Homo sapiens OX=9606 GN=DBNDD1 PE=1 SV=2)	79007
ENSG00000003393	11.97	9.48	20.58	6.27	4.67	9.27	14.01	6.73667	0.115116	ALS2	6644	ALS2, alsin Rho guanine nucleotide exchange factor [Source:HGNC Symbol;Acc:HGNC:443]	COG4642(S:Function unknown)	COG4642(whole genome shotgun sequence)	K04575	ALS2	map05014(Amyotrophic lateral sclerosis (ALS))	PF00415.15(RCC1:Regulator of chromosome condensation (RCC1) repeat); PF02493.17(MORN:MORN repeat); PF13540.3(RCC1_2:Regulator of chromosome condensation (RCC1) repeat); PF02204.15(VPS9:Vacuolar sorting protein 9 (VPS9) domain); PF00621.17(RhoGEF:RhoGEF domain)	GO:0005089(molecular_function:Rho guanyl-nucleotide exchange factor activity); GO:0008104(biological_process:protein localization); GO:0030426(cellular_component:growth cone); GO:0005087(molecular_function:Ran guanyl-nucleotide exchange factor activity); GO:0030424(cellular_component:axon); GO:0035022(biological_process:positive regulation of Rac protein signal transduction); GO:0035023(biologica…	NP_065970.2(alsin isoform 1 [Homo sapiens])	sp|Q96Q42|ALS2_HUMAN(Alsin OS=Homo sapiens OX=9606 GN=ALS2 PE=1 SV=2)	57679
ENSG00000003400	0.41	0.58	0.2	0.25	0.33	0.29	0.396667	0.29	0.395978	CASP10	5928	caspase 10 [Source:HGNC Symbol;Acc:HGNC:1500]	ENOG410ZQIE(S:Function unknown)	ENOG410ZQIE(-)	K04400	CASP10	map04210(Apoptosis); map04622(RIG-I-like receptor signaling pathway); map04668(TNF signaling pathway); map05152(Tuberculosis); map05161(Hepatitis B)	PF00656.19(Peptidase_C14:Caspase domain); PF01335.18(DED:Death effector domain)	GO:0031625(molecular_function:ubiquitin protein ligase binding); GO:0097199(molecular_function:cysteine-type endopeptidase activity involved in apoptotic signaling pathway); GO:0035877(molecular_function:death effector domain binding); GO:0004197(molecular_function:cysteine-type endopeptidase activity); GO:0031265(cellular_component:CD95 death-inducing signaling complex); GO:0030225(biological_pr…	NP_116759.2(caspase-10 isoform 1 preproprotein [Homo sapiens])	sp|Q92851|CASPA_HUMAN(Caspase-10 OS=Homo sapiens OX=9606 GN=CASP10 PE=1 SV=3)	843
ENSG00000003402	9.95	14.39	13.34	9.57	10.97	12.42	12.56	10.9867	0.373594	CFLAR	14672	CASP8 and FADD like apoptosis regulator [Source:HGNC Symbol;Acc:HGNC:1876]	ENOG410ZQIE(J:Translation, ribosomal structure and biogenesis)	ENOG410ZQIE(The globular domain of the protein is located near the polypeptide exit tunnel on the outside of the subunit, while an extended beta-hairpin is found that lines the wall of the exit tunnel in the center of the 70S ribosome (By similarity))	K04724	CFLAR, FLIP	map04064(NF-kappa B signaling pathway); map04140(Autophagy - animal); map04210(Apoptosis); map04668(TNF signaling pathway); map05142(Chagas disease (American trypanosomiasis))	PF01335.18(DED:Death effector domain); PF00656.19(Peptidase_C14:Caspase domain)	GO:1902042(biological_process:negative regulation of extrinsic apoptotic signaling pathway via death domain receptors); GO:0005123(molecular_function:death receptor binding); GO:0097194(biological_process:execution phase of apoptosis); GO:0031264(cellular_component:death-inducing signaling complex); GO:0031265(cellular_component:CD95 death-inducing signaling complex); GO:0043403(biological_proces…	XP_017731384.1(PREDICTED: CASP8 and FADD-like apoptosis regulator isoform X1 [Rhinopithecus bieti])	sp|O15519|CFLAR_HUMAN(CASP8 and FADD-like apoptosis regulator OS=Homo sapiens OX=9606 GN=CFLAR PE=1 SV=1)	8837
ENSG00000003436	0.06	0.02	0.13	0.06	0.01	0.02	0.07	0.03	0.323941	TFPI	7690	tissue factor pathway inhibitor [Source:HGNC Symbol;Acc:HGNC:11760]	ENOG410XQNP(O:Posttranslational modification, protein turnover, chaperones); ENOG4111C12(S:Function unknown); ENOG410YMW6(S:Function unknown); ENOG41120A8(S:Function unknown)	ENOG410XQNP(serine peptidase inhibitor, Kunitz type); ENOG4111C12(endogenous retrovirus group MER34, member 1); ENOG410YMW6(-); ENOG41120A8(-)	K03909	TFPI	map04610(Complement and coagulation cascades)		GO:0005615(cellular_component:extracellular space); GO:0009986(cellular_component:cell surface); GO:0007596(biological_process:blood coagulation); GO:0005576(cellular_component:extracellular region); GO:0031090(cellular_component:organelle membrane); GO:0005886(cellular_component:plasma membrane); GO:0004867(molecular_function:serine-type endopeptidase inhibitor activity); GO:0010951(biological_p…	BAD93103.1(tissue factor pathway inhibitor (lipoprotein-associated coagulation inhibitor) variant, partial [Homo sapiens])	sp|P10646|TFPI1_HUMAN(Tissue factor pathway inhibitor OS=Homo sapiens OX=9606 GN=TFPI PE=1 SV=1)	7035
ENSG00000003509	17.01	13.54	28.07	8.72	8.23	12.38	19.54	9.77667	0.0996218	NDUFAF7	2974	NADH:ubiquinone oxidoreductase complex assembly factor 7 [Source:HGNC Symbol;Acc:HGNC:28816]	COG1565(S:Function unknown)	COG1565(NADH dehydrogenase ubiquinone complex I, assembly factor 7)	K18164	NDUFAF7			GO:0005615(cellular_component:extracellular space); GO:0032981(biological_process:mitochondrial respiratory chain complex I assembly); GO:0019899(molecular_function:enzyme binding); GO:0005759(cellular_component:mitochondrial matrix); GO:0008168(molecular_function:methyltransferase activity); GO:0032259(biological_process:methylation)	BAG57536.1(unnamed protein product [Homo sapiens])	sp|Q7L592|NDUF7_HUMAN(Protein arginine methyltransferase NDUFAF7, mitochondrial OS=Homo sapiens OX=9606 GN=NDUFAF7 PE=1 SV=1)	55471
ENSG00000003756	76.67	55.14	113.15	52.36	36.69	49.89	81.6533	46.3133	0.115296	RBM5	5616	RNA binding motif protein 5 [Source:HGNC Symbol;Acc:HGNC:9902]	ENOG410YNFQ(S:Function unknown)	ENOG410YNFQ(RNA binding motif protein)	K13094	RBM5_10			GO:0008285(biological_process:negative regulation of cell proliferation); GO:0000381(biological_process:regulation of alternative mRNA splicing, via spliceosome); GO:0000245(biological_process:spliceosomal complex assembly); GO:0009987(biological_process:cellular process); GO:0043065(biological_process:positive regulation of apoptotic process); GO:0005515(molecular_function:protein binding); GO:0…	BAD92050.1(RNA binding motif protein 5 variant, partial [Homo sapiens])	sp|P52756|RBM5_HUMAN(RNA-binding protein 5 OS=Homo sapiens OX=9606 GN=RBM5 PE=1 SV=2)	10181
ENSG00000003987	0.11	0.03	0.78	0	0.03	0.15	0.306667	0.06	0.365996	MTMR7	3850	myotubularin related protein 7 [Source:HGNC Symbol;Acc:HGNC:7454]	ENOG410XPTU(S:Function unknown)	ENOG410XPTU(Myotubularin related protein)	K18083	MTMR6_7_8	map00562(Inositol phosphate metabolism); map04070(Phosphatidylinositol signaling system)	PF06602.11(Myotub-related:Myotubularin-like phosphatase domain); PF00782.17(DSPc:Dual specificity phosphatase, catalytic domain)	GO:0052866(molecular_function:phosphatidylinositol phosphate phosphatase activity); GO:0005515(molecular_function:protein binding); GO:0005829(cellular_component:cytosol); GO:0016020(cellular_component:membrane); GO:0052629(molecular_function:phosphatidylinositol-3,5-bisphosphate 3-phosphatase activity); GO:0004438(molecular_function:phosphatidylinositol-3-phosphatase activity); GO:0016020(cellul…	NP_004677.3(myotubularin-related protein 7 [Homo sapiens])	sp|Q9Y216|MTMR7_HUMAN(Myotubularin-related protein 7 OS=Homo sapiens OX=9606 GN=MTMR7 PE=1 SV=3)	9108
ENSG00000003989	2.48	2.11	6.33	0.9	0.56	1.73	3.64	1.06333	0.138089	SLC7A2	7638	solute carrier family 7 member 2 [Source:HGNC Symbol;Acc:HGNC:11060]	COG0531(E:Amino acid transport and metabolism)	COG0531(amino acid)	K13864	SLC7A2, ATRC2		PF13520.3(AA_permease_2:Amino acid permease); PF00324.18(AA_permease:Amino acid permease); PF13906.3(AA_permease_C:C-terminus of AA_permease)	GO:0005289(molecular_function:high-affinity arginine transmembrane transporter activity); GO:0097626(molecular_function:low-affinity L-arginine transmembrane transporter activity); GO:0097627(molecular_function:high-affinity L-ornithine transmembrane transporter activity); GO:0097639(biological_process:L-lysine import across plasma membrane); GO:0097638(biological_process:L-arginine import across…	NP_003037.4(cationic amino acid transporter 2 isoform 1 [Homo sapiens])	sp|P52569|CTR2_HUMAN(Cationic amino acid transporter 2 OS=Homo sapiens OX=9606 GN=SLC7A2 PE=1 SV=2)	6542
ENSG00000004059	106.5	121.44	80.95	139.65	153.91	117.61	102.963	137.057	0.0978781	ARF5	1509	ADP ribosylation factor 5 [Source:HGNC Symbol;Acc:HGNC:658]	COG1100(S:Function unknown)	COG1100(GRIP and coiled-coil domain containing 1)	K07940	ARF5	map04144(Endocytosis)		GO:0005622(cellular_component:intracellular); GO:0007264(biological_process:small GTPase mediated signal transduction); GO:0005525(molecular_function:GTP binding)	XP_006069779.1(PREDICTED: LOW QUALITY PROTEIN: ADP-ribosylation factor 5 [Bubalus bubalis])	sp|P84085|ARF5_HUMAN(ADP-ribosylation factor 5 OS=Homo sapiens OX=9606 GN=ARF5 PE=1 SV=2)	381
ENSG00000004139	15.77	18.14	14.59	16.33	15.42	15.89	16.1667	15.88	0.803153	SARM1	10309	sterile alpha and TIR motif containing 1 [Source:HGNC Symbol;Acc:HGNC:17074]	ENOG410XQ4A(S:Function unknown)	ENOG410XQ4A(Sterile alpha and TIR motif containing 1)				PF07647.14(SAM_2:SAM domain (Sterile alpha motif)); PF00536.27(SAM_1:SAM domain (Sterile alpha motif)); PF13676.3(TIR_2:TIR domain)	GO:0034128(biological_process:negative regulation of MyD88-independent toll-like receptor signaling pathway); GO:0042981(biological_process:regulation of apoptotic process); GO:0005829(cellular_component:cytosol); GO:0007165(biological_process:signal transduction); GO:0030425(cellular_component:dendrite); GO:0009749(biological_process:response to glucose); GO:0031315(cellular_component:extrinsic …	XP_008008963.1(PREDICTED: sterile alpha and TIR motif-containing protein 1 [Chlorocebus sabaeus])	sp|Q6SZW1|SARM1_HUMAN(Sterile alpha and TIR motif-containing protein 1 OS=Homo sapiens OX=9606 GN=SARM1 PE=1 SV=1)	23098
ENSG00000004142	90.29	94.34	71.33	95.63	91.5	87.1	85.32	91.41	0.462764	POLDIP2	2121	DNA polymerase delta interacting protein 2 [Source:HGNC Symbol;Acc:HGNC:23781]	COG2967(P:Inorganic ion transport and metabolism)	COG2967(ApaG protein)	K17809	POLDIP2		PF04379.11(DUF525:Protein of unknown function (DUF525)); PF08755.8(YccV-like:Hemimethylated DNA-binding protein YccV like)	GO:0070584(biological_process:mitochondrion morphogenesis); GO:0042645(cellular_component:mitochondrial nucleoid); GO:0005634(cellular_component:nucleus); GO:0005515(molecular_function:protein binding); GO:0003677(molecular_function:DNA binding); GO:0005739(cellular_component:mitochondrion); GO:0070584(biological_process:mitochondrion morphogenesis); GO:0045931(biological_process:positive regulat…	XP_008008966.1(PREDICTED: polymerase delta-interacting protein 2 [Chlorocebus sabaeus])	sp|Q9Y2S7|PDIP2_HUMAN(Polymerase delta-interacting protein 2 OS=Homo sapiens OX=9606 GN=POLDIP2 PE=1 SV=1)	26073
ENSG00000004399	26.34	32.02	25.46	27.85	32.03	25.55	27.94	28.4767	0.857192	PLXND1	7094	plexin D1 [Source:HGNC Symbol;Acc:HGNC:9107]	ENOG410ZUMY(U:Intracellular trafficking, secretion, and vesicular transport); ENOG410XR88(U:Intracellular trafficking, secretion, and vesicular transport)	ENOG410ZUMY(plexin D1); ENOG410XR88(plexin D1)	K06822	PLXND		PF08337.9(Plexin_cytopl:Plexin cytoplasmic RasGAP domain); PF01403.16(Sema:Sema domain); PF01833.21(TIG:IPT/TIG domain); PF01437.22(PSI:Plexin repeat)	GO:0043542(biological_process:endothelial cell migration); GO:0003151(biological_process:outflow tract morphogenesis); GO:0032092(biological_process:positive regulation of protein binding); GO:0030334(biological_process:regulation of cell migration); GO:0002116(cellular_component:semaphorin receptor complex); GO:0003279(biological_process:cardiac septum development); GO:0060976(biological_process…	Q9Y4D7.3(RecName: Full=Plexin-D1; Flags: Precursor)	sp|Q9Y4D7|PLXD1_HUMAN(Plexin-D1 OS=Homo sapiens OX=9606 GN=PLXND1 PE=1 SV=3)	23129
ENSG00000004455	324.24	316.77	306.7	313.82	335.39	334.54	315.903	327.917	0.239139	AK2	3586	adenylate kinase 2 [Source:HGNC Symbol;Acc:HGNC:362]	COG0563(F:Nucleotide transport and metabolism)	COG0563(Catalyzes the reversible transfer of the terminal phosphate group between ATP and AMP. Plays an important role in cellular energy homeostasis and in adenine nucleotide metabolism (By similarity))	K00939	adk, AK	map00230(Purine metabolism); map00730(Thiamine metabolism)	PF00406.19(ADK:Adenylate kinase); PF13207.3(AAA_17:AAA domain); PF05191.11(ADK_lid:Adenylate kinase, active site lid); PF13671.3(AAA_33:AAA domain)	GO:0007420(biological_process:brain development); GO:0097066(biological_process:response to thyroid hormone); GO:0097226(cellular_component:sperm mitochondrial sheath); GO:0070062(cellular_component:extracellular exosome); GO:0005829(cellular_component:cytosol); GO:0046939(biological_process:nucleotide phosphorylation); GO:0046033(biological_process:AMP metabolic process); GO:0005743(cellular_com…	NP_037543.1(adenylate kinase 2, mitochondrial isoform b [Homo sapiens])	sp|Q5REI7|KAD2_PONAB(Adenylate kinase 2, mitochondrial OS=Pongo abelii OX=9601 GN=AK2 PE=2 SV=3)	204
ENSG00000004468	0	0	0.31	0	0	0	0.103333	0	0.373901	CD38	5668	CD38 molecule [Source:HGNC Symbol;Acc:HGNC:1667]	ENOG4111W33(S:Function unknown)	ENOG4111W33(NAD+ nucleosidase activity)	K01242	CD38	map00760(Nicotinate and nicotinamide metabolism); map04020(Calcium signaling pathway); map04640(Hematopoietic cell lineage); map04921(Oxytocin signaling pathway); map04970(Salivary secretion); map04972(Pancreatic secretion); map05169(Epstein-Barr virus infection)	PF02267.14(Rib_hydrolayse:ADP-ribosyl cyclase)	GO:0032024(biological_process:positive regulation of insulin secretion); GO:0045907(biological_process:positive regulation of vasoconstriction); GO:0030307(biological_process:positive regulation of cell growth); GO:0097190(biological_process:apoptotic signaling pathway); GO:0003953(molecular_function:NAD+ nucleosidase activity); GO:0001666(biological_process:response to hypoxia); GO:0032355(biolo…	NP_001766.2(ADP-ribosyl cyclase/cyclic ADP-ribose hydrolase 1 [Homo sapiens])	sp|P28907|CD38_HUMAN(ADP-ribosyl cyclase/cyclic ADP-ribose hydrolase 1 OS=Homo sapiens OX=9606 GN=CD38 PE=1 SV=2)	952
ENSG00000004478	191.79	205.52	159.73	196.4	210.23	195.16	185.68	200.597	0.358801	FKBP4	3732	FK506 binding protein 4 [Source:HGNC Symbol;Acc:HGNC:3720]	COG0545(O:Posttranslational modification, protein turnover, chaperones)	COG0545(Peptidyl-prolyl cis-trans isomerase)	K09571	FKBP4_5	map04915(Estrogen signaling pathway)	PF00254.25(FKBP_C:FKBP-type peptidyl-prolyl cis-trans isomerase); PF00515.25(TPR_1:Tetratricopeptide repeat); PF07719.14(TPR_2:Tetratricopeptide repeat); PF13181.3(TPR_8:Tetratricopeptide repeat); PF13424.3(TPR_12:Tetratricopeptide repeat); PF13414.3(TPR_11:TPR repeat); PF13174.3(TPR_6:Tetratricopeptide repeat); PF14559.3(TPR_19:Tetratricopeptide repeat); PF13428.3(TPR_14:Tetratricopeptide repeat…	GO:0006457(biological_process:protein folding); GO:0031115(biological_process:negative regulation of microtubule polymerization); GO:0031072(molecular_function:heat shock protein binding); GO:0005789(cellular_component:endoplasmic reticulum membrane); GO:0048471(cellular_component:perinuclear region of cytoplasm); GO:0044295(cellular_component:axonal growth cone); GO:0043234(cellular_component:pr…	NP_002005.1(peptidyl-prolyl cis-trans isomerase FKBP4 [Homo sapiens])	sp|Q02790|FKBP4_HUMAN(Peptidyl-prolyl cis-trans isomerase FKBP4 OS=Homo sapiens OX=9606 GN=FKBP4 PE=1 SV=3)	2288
ENSG00000004487	57.06	55.72	62.25	44.75	34.28	46.37	58.3433	41.8	0.018071	KDM1A	3059	lysine demethylase 1A [Source:HGNC Symbol;Acc:HGNC:29079]	ENOG410XSNC(S:Function unknown)	ENOG410XSNC(-)	K11450	KDM1A, AOF2, LSD1		PF01593.21(Amino_oxidase:Flavin containing amine oxidoreductase); PF04433.14(SWIRM:SWIRM domain); PF13450.3(NAD_binding_8:NAD(P)-binding Rossmann-like domain); PF01266.21(DAO:FAD dependent oxidoreductase); PF07992.11(Pyr_redox_2:Pyridine nucleotide-disulphide oxidoreductase); PF01262.18(AlaDh_PNT_C:Alanine dehydrogenase/PNT, C-terminal domain); PF00070.24(Pyr_redox:Pyridine nucleotide-disulphide …	GO:0071480(biological_process:cellular response to gamma radiation); GO:1902166(biological_process:negative regulation of intrinsic apoptotic signaling pathway in response to DNA damage by p53 class mediator); GO:0034720(biological_process:histone H3-K4 demethylation); GO:0061752(molecular_function:telomeric repeat-containing RNA binding); GO:0007596(biological_process:blood coagulation); GO:0050…	NP_001009999.1(lysine-specific histone demethylase 1A isoform a [Homo sapiens])	sp|O60341|KDM1A_HUMAN(Lysine-specific histone demethylase 1A OS=Homo sapiens OX=9606 GN=KDM1A PE=1 SV=2)	23028
ENSG00000004534	30.09	23.3	54.05	16.45	17.11	22.26	35.8133	18.6067	0.144525	RBM6	4324	RNA binding motif protein 6 [Source:HGNC Symbol;Acc:HGNC:9903]	ENOG4111TS3(S:Function unknown); ENOG410ZYZ7(A:RNA processing and modification)	ENOG4111TS3(RNA binding motif protein 6); ENOG410ZYZ7(G-patch domain)				PF00076.19(RRM_1:RNA recognition motif. (a.k.a. RRM, RBD, or RNP domain))	GO:0005634(cellular_component:nucleus); GO:0000166(molecular_function:nucleotide binding); GO:0003723(molecular_function:RNA binding); GO:0003676(molecular_function:nucleic acid binding); GO:0003723(molecular_function:RNA binding); GO:0005515(molecular_function:protein binding); GO:0003677(molecular_function:DNA binding); GO:0044822(molecular_function:poly(A) RNA binding); GO:0006396(biological_p…	NP_005768.1(RNA-binding protein 6 isoform 1 [Homo sapiens])	sp|P78332|RBM6_HUMAN(RNA-binding protein 6 OS=Homo sapiens OX=9606 GN=RBM6 PE=1 SV=5)	10180
ENSG00000004660	2.11	2.53	2.1	1.96	1.96	1.74	2.24667	1.88667	0.0870288	CAMKK1	3898	calcium/calmodulin dependent protein kinase kinase 1 [Source:HGNC Symbol;Acc:HGNC:1469]	ENOG410YHHF(T:Signal transduction mechanisms)	ENOG410YHHF(Calcium calmodulin-dependent protein kinase kinase)	K00908	CAMKK1	map05034(Alcoholism)		GO:0004683(molecular_function:calmodulin-dependent protein kinase activity); GO:0005634(cellular_component:nucleus); GO:0032147(biological_process:activation of protein kinase activity); GO:0005516(molecular_function:calmodulin binding); GO:0005829(cellular_component:cytosol); GO:0005524(molecular_function:ATP binding)	XP_008008082.1(PREDICTED: calcium/calmodulin-dependent protein kinase kinase 1 isoform X3 [Chlorocebus sabaeus])	sp|Q8N5S9|KKCC1_HUMAN(Calcium/calmodulin-dependent protein kinase kinase 1 OS=Homo sapiens OX=9606 GN=CAMKK1 PE=1 SV=2)	84254
ENSG00000004700	6.96	4.16	33.22	2.44	1.84	3.17	14.78	2.48333	0.255053	RECQL	3702	RecQ like helicase [Source:HGNC Symbol;Acc:HGNC:9948]	COG0514(L:Replication, recombination and repair)	COG0514(atp-dependent dna helicase)	K10899	RECQL		PF00271.28(Helicase_C:Helicase conserved C-terminal domain); PF00270.26(DEAD:DEAD/DEAH box helicase); PF16124.2(RecQ_Zn_bind:RecQ zinc-binding); PF04851.12(ResIII:Type III restriction enzyme, res subunit); PF09382.7(RQC:RQC domain)	GO:0005737(cellular_component:cytoplasm); GO:0006310(biological_process:DNA recombination); GO:0009378(molecular_function:four-way junction helicase activity); GO:0043140(molecular_function:ATP-dependent 3'-5' DNA helicase activity); GO:0008026(molecular_function:ATP-dependent helicase activity); GO:0000724(biological_process:double-strand break repair via homologous recombination); GO:0005515(mo…	NP_116559.1(ATP-dependent DNA helicase Q1 [Homo sapiens])	sp|P46063|RECQ1_HUMAN(ATP-dependent DNA helicase Q1 OS=Homo sapiens OX=9606 GN=RECQL PE=1 SV=3)	5965
ENSG00000004766	2.41	2.59	10.37	2.09	0.31	2.96	5.12333	1.78667	0.289826	VPS50	5736	VPS50, EARP/GARPII complex subunit [Source:HGNC Symbol;Acc:HGNC:25956]	ENOG410XS88(S:Function unknown)	ENOG410XS88(Coiled-coil domain containing 132)				PF10475.6(Vps54_N:Vacuolar-sorting protein 54, of GARP complex); PF10474.6(DUF2451:Protein of unknown function C-terminus (DUF2451))	GO:0070062(cellular_component:extracellular exosome); GO:0015031(biological_process:protein transport); GO:0016020(cellular_component:membrane); GO:0006810(biological_process:transport); GO:0005768(cellular_component:endosome); GO:0070062(cellular_component:extracellular exosome); GO:0055037(cellular_component:recycling endosome); GO:0055037(cellular_component:recycling endosome); GO:0000149(mole…	BAB47490.2(KIAA1861 protein, partial [Homo sapiens])	sp|Q96JG6|VPS50_HUMAN(Syndetin OS=Homo sapiens OX=9606 GN=VPS50 PE=1 SV=3)	55610
ENSG00000004776	0.1	0	0.17	0.48	0.49	0.14	0.09	0.37	0.0889154	HSPB6	1457	heat shock protein family B (small) member 6 [Source:HGNC Symbol;Acc:HGNC:26511]	ENOG410YERS(S:Function unknown)	ENOG410YERS(Lin-37 homolog (C. elegans))	K09545	HSPB6		PF00525.15(Crystallin:Alpha crystallin A chain, N terminal); PF00011.18(HSP20:Hsp20/alpha crystallin family)	GO:0005737(cellular_component:cytoplasm); GO:0006937(biological_process:regulation of muscle contraction); GO:0005634(cellular_component:nucleus); GO:0005212(molecular_function:structural constituent of eye lens); GO:0010667(biological_process:negative regulation of cardiac muscle cell apoptotic process); GO:0006937(biological_process:regulation of muscle contraction); GO:0042803(molecular_functi…	XP_018871137.1(PREDICTED: heat shock protein beta-6 [Gorilla gorilla gorilla])	sp|O14558|HSPB6_HUMAN(Heat shock protein beta-6 OS=Homo sapiens OX=9606 GN=HSPB6 PE=1 SV=2)	126393
ENSG00000004777	11.76	2.21	1.1	1.03	1.09	1.37	5.02333	1.16333	0.317813	ARHGAP33	4219	Rho GTPase activating protein 33 [Source:HGNC Symbol;Acc:HGNC:23085]	ENOG410Y1FN(S:Function unknown)	ENOG410Y1FN(rho GTPase activating protein)	K17933	ARHGAP33, SNX26		PF00620.24(RhoGAP:RhoGAP domain); PF14604.3(SH3_9:Variant SH3 domain); PF07653.14(SH3_2:Variant SH3 domain); PF00018.25(SH3_1:SH3 domain)	GO:0051056(biological_process:regulation of small GTPase mediated signal transduction); GO:0043547(biological_process:positive regulation of GTPase activity); GO:0035091(molecular_function:phosphatidylinositol binding); GO:0005829(cellular_component:cytosol); GO:0005096(molecular_function:GTPase activator activity); GO:0005515(molecular_function:protein binding); GO:0043547(biological_process:pos…	XP_006171719.1(PREDICTED: rho GTPase-activating protein 33 [Tupaia chinensis])	sp|O14559|RHG33_HUMAN(Rho GTPase-activating protein 33 OS=Homo sapiens OX=9606 GN=ARHGAP33 PE=1 SV=2)	115703
ENSG00000004779	241.15	237.9	193.93	203.12	180.27	205.75	224.327	196.38	0.180391	NDUFAB1	885	NADH:ubiquinone oxidoreductase subunit AB1 [Source:HGNC Symbol;Acc:HGNC:7694]	COG0236(I:Lipid transport and metabolism)	COG0236(Carrier of the growing fatty acid chain in fatty acid biosynthesis (By similarity))	K03955	NDUFAB1	map00190(Oxidative phosphorylation); map04723(Retrograde endocannabinoid signaling); map04932(Non-alcoholic fatty liver disease (NAFLD)); map05010(Alzheimer disease); map05012(Parkinson disease); map05016(Huntington disease)	PF00550.22(PP-binding:Phosphopantetheine attachment site)	GO:0006633(biological_process:fatty acid biosynthetic process); GO:0009249(biological_process:protein lipoylation); GO:0034641(biological_process:cellular nitrogen compound metabolic process); GO:0005739(cellular_component:mitochondrion); GO:0006633(biological_process:fatty acid biosynthetic process); GO:0005739(cellular_component:mitochondrion); GO:0006633(biological_process:fatty acid biosynthe…	AAC05814.1(Acyl carrier protein, Mitochondrial (ACP) (5'partial), partial [Homo sapiens])	sp|Q0MQC3|ACPM_PANTR(Acyl carrier protein, mitochondrial OS=Pan troglodytes OX=9598 GN=NDUFAB1 PE=2 SV=1)	4706
ENSG00000004799	0.02	0.1	0.15	0	0	0.02	0.09	0.00666667	0.096049	PDK4	3576	pyruvate dehydrogenase kinase 4 [Source:HGNC Symbol;Acc:HGNC:8812]	COG0642(T:Signal transduction mechanisms)	COG0642(Histidine kinase)	K00898	PDK2_3_4		PF10436.6(BCDHK_Adom3:Mitochondrial branched-chain alpha-ketoacid dehydrogenase kinase); PF02518.23(HATPase_c:Histidine kinase-, DNA gyrase B-, and HSP90-like ATPase)	GO:0016310(biological_process:phosphorylation); GO:0006468(biological_process:protein phosphorylation); GO:0010906(biological_process:regulation of glucose metabolic process); GO:0042593(biological_process:glucose homeostasis); GO:2000811(biological_process:negative regulation of anoikis); GO:0071398(biological_process:cellular response to fatty acid); GO:0006885(biological_process:regulation of …	NP_002603.1(pyruvate dehydrogenase kinase, isozyme 4 [Homo sapiens])	sp|Q16654|PDK4_HUMAN([Pyruvate dehydrogenase (acetyl-transferring)] kinase isozyme 4, mitochondrial OS=Homo sapiens OX=9606 GN=PDK4 PE=1 SV=1)	5166
ENSG00000004838	0.63	0.75	1.03	0.69	1.62	0.3	0.803333	0.87	0.878445	ZMYND10	2896	zinc finger MYND-type containing 10 [Source:HGNC Symbol;Acc:HGNC:19412]	ENOG410Z083(S:Function unknown)	ENOG410Z083(zinc finger, MYND-type containing 10)				PF01753.15(zf-MYND:MYND finger)	GO:0005737(cellular_component:cytoplasm); GO:0034451(cellular_component:centriolar satellite); GO:0036159(biological_process:inner dynein arm assembly); GO:0036158(biological_process:outer dynein arm assembly); GO:0005515(molecular_function:protein binding); GO:0034451(cellular_component:centriolar satellite); GO:0005515(molecular_function:protein binding); GO:0046872(molecular_function:metal ion…	NP_056980.2(zinc finger MYND domain-containing protein 10 isoform 1 [Homo sapiens])	sp|O75800|ZMY10_HUMAN(Zinc finger MYND domain-containing protein 10 OS=Homo sapiens OX=9606 GN=ZMYND10 PE=1 SV=2)	51364
ENSG00000004846	90.35	80.92	169.04	46.75	37.14	60.47	113.437	48.12	0.0854984	ABCB5	5811	ATP binding cassette subfamily B member 5 [Source:HGNC Symbol;Acc:HGNC:46]	COG1132(J:Translation, ribosomal structure and biogenesis)	COG1132(This protein promotes the GTP-dependent binding of aminoacyl-tRNA to the A-site of ribosomes during protein biosynthesis (By similarity))	K05660	ABCB5	map02010(ABC transporters)	PF00664.20(ABC_membrane:ABC transporter transmembrane region); PF00005.24(ABC_tran:ABC transporter); PF02463.16(SMC_N:RecF/RecN/SMC N terminal domain); PF13191.3(AAA_16:AAA ATPase domain); PF09818.6(ABC_ATPase:Predicted ATPase of the ABC class); PF13175.3(AAA_15:AAA ATPase domain); PF06414.9(Zeta_toxin:Zeta toxin)	GO:0042391(biological_process:regulation of membrane potential); GO:0006855(biological_process:drug transmembrane transport); GO:0015562(molecular_function:efflux transmembrane transporter activity); GO:0055085(biological_process:transmembrane transport); GO:0002485(biological_process:antigen processing and presentation of endogenous peptide antigen via MHC class I via ER pathway, TAP-dependent);…	NP_001157413.1(ATP-binding cassette sub-family B member 5 isoform 1 [Homo sapiens])	sp|Q2M3G0|ABCB5_HUMAN(ATP-binding cassette sub-family B member 5 OS=Homo sapiens OX=9606 GN=ABCB5 PE=1 SV=4)	340273
ENSG00000004864	47.52	40.33	53.75	33.36	30.5	37.52	47.2	33.7933	0.0376345	SLC25A13	3192	solute carrier family 25 member 13 [Source:HGNC Symbol;Acc:HGNC:10983]	ENOG410XNRM(S:Function unknown)	ENOG410XNRM(solute carrier family 25 (aspartate glutamate carrier), member)	K15105	SLC25A12_13, AGC		PF00153.24(Mito_carr:Mitochondrial carrier protein); PF13499.3(EF-hand_7:EF-hand domain pair); PF13405.3(EF-hand_6:EF-hand domain)	GO:0089711(biological_process:L-glutamate transmembrane transport); GO:0003735(molecular_function:structural constituent of ribosome); GO:0089712(biological_process:L-aspartate transmembrane transport); GO:0016021(cellular_component:integral component of membrane); GO:0043490(biological_process:malate-aspartate shuttle); GO:0005313(molecular_function:L-glutamate transmembrane transporter activity…	XP_007980290.1(PREDICTED: calcium-binding mitochondrial carrier protein Aralar2 isoform X1 [Chlorocebus sabaeus])	sp|Q9UJS0|CMC2_HUMAN(Calcium-binding mitochondrial carrier protein Aralar2 OS=Homo sapiens OX=9606 GN=SLC25A13 PE=1 SV=2)	10165
ENSG00000004866	40.48	40.49	41.87	34.88	33.7	43.1	40.9467	37.2267	0.281672	ST7	2899	suppression of tumorigenicity 7 [Source:HGNC Symbol;Acc:HGNC:11351]	ENOG410XQ2Z(S:Function unknown)	ENOG410XQ2Z(Suppression of tumorigenicity 7)				PF04184.9(ST7:ST7 protein); PF13174.3(TPR_6:Tetratricopeptide repeat)	GO:0016021(cellular_component:integral component of membrane); GO:0016021(cellular_component:integral component of membrane); GO:0016020(cellular_component:membrane)	NP_068708.1(suppressor of tumorigenicity 7 protein isoform b [Homo sapiens])	sp|Q2IBE8|ST7_GORGO(Suppressor of tumorigenicity 7 protein OS=Gorilla gorilla gorilla OX=9595 GN=ST7 PE=3 SV=1)	93655
ENSG00000004897	13.71	9.11	29.42	3.84	4.18	6.9	17.4133	4.97333	0.116297	CDC27	5801	cell division cycle 27 [Source:HGNC Symbol;Acc:HGNC:1728]	COG0457(S:Function unknown)	COG0457(repeat-containing protein)	K03350	APC3, CDC27	map04110(Cell cycle); map04114(Oocyte meiosis); map04120(Ubiquitin mediated proteolysis); map04914(Progesterone-mediated oocyte maturation); map05166(Human T-cell leukemia virus 1 infection)	PF00515.25(TPR_1:Tetratricopeptide repeat); PF07719.14(TPR_2:Tetratricopeptide repeat); PF12895.4(ANAPC3:Anaphase-promoting complex, cyclosome, subunit 3); PF13181.3(TPR_8:Tetratricopeptide repeat); PF13424.3(TPR_12:Tetratricopeptide repeat); PF13414.3(TPR_11:TPR repeat); PF13431.3(TPR_17:Tetratricopeptide repeat); PF13432.3(TPR_16:Tetratricopeptide repeat); PF13428.3(TPR_14:Tetratricopeptide rep…	GO:0005737(cellular_component:cytoplasm); GO:0008283(biological_process:cell proliferation); GO:0070979(biological_process:protein K11-linked ubiquitination); GO:0005813(cellular_component:centrosome); GO:0005829(cellular_component:cytosol); GO:0031145(biological_process:anaphase-promoting complex-dependent catabolic process); GO:0005654(cellular_component:nucleoplasm); GO:0019903(molecular_funct…	NP_001247.3(cell division cycle protein 27 homolog isoform 2 [Homo sapiens])	sp|P30260|CDC27_HUMAN(Cell division cycle protein 27 homolog OS=Homo sapiens OX=9606 GN=CDC27 PE=1 SV=2)	996
ENSG00000004939	0	0.02	0	0	0	0	0.00666667	0	0.373901	SLC4A1	4965	solute carrier family 4 member 1 (Diego blood group) [Source:HGNC Symbol;Acc:HGNC:11027]	ENOG410XPHD(O:Posttranslational modification, protein turnover, chaperones)	ENOG410XPHD(SHC (Src homology 2 domain containing))	K06573	SLC4A1, AE1, CD233	map04966(Collecting duct acid secretion)	PF00955.18(HCO3_cotransp:HCO3- transporter family); PF07565.10(Band_3_cyto:Band 3 cytoplasmic domain)	GO:0015701(biological_process:bicarbonate transport); GO:0008022(molecular_function:protein C-terminus binding); GO:0019899(molecular_function:enzyme binding); GO:0051453(biological_process:regulation of intracellular pH); GO:0030506(molecular_function:ankyrin binding); GO:0070062(cellular_component:extracellular exosome); GO:0016021(cellular_component:integral component of membrane); GO:0072562(…	NP_000333.1(band 3 anion transport protein [Homo sapiens])	sp|P02730|B3AT_HUMAN(Band 3 anion transport protein OS=Homo sapiens OX=9606 GN=SLC4A1 PE=1 SV=3)	6521
ENSG00000004948	0.2	0.25	0.51	0.09	0.1	0.3	0.32	0.163333	0.254798	CALCR	3696	calcitonin receptor [Source:HGNC Symbol;Acc:HGNC:1440]	ENOG410XRS2(S:Function unknown)	ENOG410XRS2(Coiled-coil domain containing 132)	K04576	CALCR	map04080(Neuroactive ligand-receptor interaction); map04380(Osteoclast differentiation)	PF00002.21(7tm_2:7 transmembrane receptor (Secretin family)); PF02793.19(HRM:Hormone receptor domain)	GO:0051384(biological_process:response to glucocorticoid); GO:0032841(molecular_function:calcitonin binding); GO:0001669(cellular_component:acrosomal vesicle); GO:0007166(biological_process:cell surface receptor signaling pathway); GO:0005929(cellular_component:cilium); GO:0008565(molecular_function:protein transporter activity); GO:0030279(biological_process:negative regulation of ossification);…	NP_001158209.1(calcitonin receptor isoform 1 [Homo sapiens])	sp|P30988|CALCR_HUMAN(Calcitonin receptor OS=Homo sapiens OX=9606 GN=CALCR PE=1 SV=2)	799
ENSG00000004961	49.68	45.28	43.66	41.51	43.86	44.06	46.2067	43.1433	0.196031	HCCS	2277	holocytochrome c synthase [Source:HGNC Symbol;Acc:HGNC:4837]	ENOG410YAUW(O:Posttranslational modification, protein turnover, chaperones)	ENOG410YAUW(heme lyase)	K01764	HCCS	map00860(Porphyrin and chlorophyll metabolism)	PF01265.14(Cyto_heme_lyase:Cytochrome c/c1 heme lyase)	GO:0009887(biological_process:animal organ morphogenesis); GO:0004408(molecular_function:holocytochrome-c synthase activity); GO:0005739(cellular_component:mitochondrion); GO:0005743(cellular_component:mitochondrial inner membrane); GO:0005739(cellular_component:mitochondrion); GO:0005739(cellular_component:mitochondrion); GO:0005739(cellular_component:mitochondrion); GO:0016829(molecular_functio…	NP_005324.3(cytochrome c-type heme lyase [Homo sapiens])	sp|P53701|CCHL_HUMAN(Cytochrome c-type heme lyase OS=Homo sapiens OX=9606 GN=HCCS PE=1 SV=1)	3052
ENSG00000004975	34.1	36.25	30.45	43.42	41.26	36.28	33.6	40.32	0.0681208	DVL2	3018	dishevelled segment polarity protein 2 [Source:HGNC Symbol;Acc:HGNC:3086]	ENOG410Y5G4(I:Lipid transport and metabolism)	ENOG410Y5G4(acyl-CoA dehydrogenase)	K02353	DVL	map04150(mTOR signaling pathway); map04310(Wnt signaling pathway); map04330(Notch signaling pathway); map04390(Hippo signaling pathway); map04550(Signaling pathways regulating pluripotency of stem cells); map04916(Melanogenesis); map05166(Human T-cell leukemia virus 1 infection); map05200(Pathways in cancer); map05217(Basal cell carcinoma); map05224(Breast cancer)	PF12316.5(Dsh_C:Segment polarity protein dishevelled (Dsh) C terminal); PF02377.12(Dishevelled:Dishevelled specific domain); PF00778.14(DIX:DIX domain); PF00595.21(PDZ:PDZ domain (Also known as DHR or GLGF)); PF00610.18(DEP:Domain found in Dishevelled, Egl-10, and Pleckstrin (DEP))	GO:0090263(biological_process:positive regulation of canonical Wnt signaling pathway); GO:0043507(biological_process:positive regulation of JUN kinase activity); GO:0003151(biological_process:outflow tract morphogenesis); GO:0045177(cellular_component:apical part of cell); GO:0043547(biological_process:positive regulation of GTPase activity); GO:0044340(biological_process:canonical Wnt signaling …	XP_003810156.1(PREDICTED: segment polarity protein dishevelled homolog DVL-2 isoform X1 [Pan paniscus])	sp|O14641|DVL2_HUMAN(Segment polarity protein dishevelled homolog DVL-2 OS=Homo sapiens OX=9606 GN=DVL2 PE=1 SV=1)	1856
ENSG00000005001	0	0	0	0	0	0.07	0	0.0233333	0.373901	PRSS22	1386	protease, serine 22 [Source:HGNC Symbol;Acc:HGNC:14368]	COG5640(O:Posttranslational modification, protein turnover, chaperones)	COG5640(protease)	K09626	PRSS22, BSSP4		PF00089.23(Trypsin:Trypsin); PF09342.8(DUF1986:Domain of unknown function (DUF1986)); PF13365.3(Trypsin_2:Trypsin-like peptidase domain)	GO:0006508(biological_process:proteolysis); GO:0004252(molecular_function:serine-type endopeptidase activity); GO:0005576(cellular_component:extracellular region); GO:0006508(biological_process:proteolysis); GO:0006508(biological_process:proteolysis); GO:0008233(molecular_function:peptidase activity); GO:0016787(molecular_function:hydrolase activity); GO:0008236(molecular_function:serine-type pep…	AAQ88762.1(PRSS22, partial [Homo sapiens])	sp|Q9GZN4|BSSP4_HUMAN(Brain-specific serine protease 4 OS=Homo sapiens OX=9606 GN=PRSS22 PE=1 SV=1)	64063
ENSG00000005007	82.49	74.66	66.8	84.45	75.47	69.19	74.65	76.37	0.799415	UPF1	5348	UPF1, RNA helicase and ATPase [Source:HGNC Symbol;Acc:HGNC:9962]	COG1112(S:Function unknown)	COG1112(-)	K14326	UPF1, RENT1	map03013(RNA transport); map03015(mRNA surveillance pathway)	PF09416.7(UPF1_Zn_bind:RNA helicase (UPF2 interacting domain)); PF13087.3(AAA_12:AAA domain); PF13086.3(AAA_11:AAA domain); PF13245.3(AAA_19:Part of AAA domain); PF13604.3(AAA_30:AAA domain); PF04851.12(ResIII:Type III restriction enzyme, res subunit); PF09848.6(DUF2075:Uncharacterized conserved protein (DUF2075)); PF05127.11(Helicase_RecD:Helicase); PF06745.10(ATPase:KaiC)	GO:0035145(cellular_component:exon-exon junction complex); GO:0000184(biological_process:nuclear-transcribed mRNA catabolic process, nonsense-mediated decay); GO:0071222(biological_process:cellular response to lipopolysaccharide); GO:0032201(biological_process:telomere maintenance via semi-conservative replication); GO:0071044(biological_process:histone mRNA catabolic process); GO:0009048(biologi…	NP_002902.2(regulator of nonsense transcripts 1 isoform 2 [Homo sapiens])	sp|Q92900|RENT1_HUMAN(Regulator of nonsense transcripts 1 OS=Homo sapiens OX=9606 GN=UPF1 PE=1 SV=2)	5976
ENSG00000005020	6.81	5.11	16.75	4.33	3.63	5.64	9.55667	4.53333	0.243708	SKAP2	3998	src kinase associated phosphoprotein 2 [Source:HGNC Symbol;Acc:HGNC:15687]	ENOG410ZVZV(T:Signal transduction mechanisms)	ENOG410ZVZV(src kinase associated phosphoprotein 2)				PF00169.26(PH:PH domain); PF00018.25(SH3_1:SH3 domain); PF14604.3(SH3_9:Variant SH3 domain); PF07653.14(SH3_2:Variant SH3 domain); PF15413.3(PH_11:Pleckstrin homology domain); PF15410.3(PH_9:Pleckstrin homology domain)	GO:0005070(molecular_function:SH3/SH2 adaptor activity); GO:0008285(biological_process:negative regulation of cell proliferation); GO:0002757(biological_process:immune response-activating signal transduction); GO:0005737(cellular_component:cytoplasm); GO:0008285(biological_process:negative regulation of cell proliferation); GO:0005515(molecular_function:protein binding); GO:0009967(biological_pro…	NP_003921.2(src kinase-associated phosphoprotein 2 isoform 1 [Homo sapiens])	sp|O75563|SKAP2_HUMAN(Src kinase-associated phosphoprotein 2 OS=Homo sapiens OX=9606 GN=SKAP2 PE=1 SV=1)	8935
ENSG00000005022	1123.22	1136.91	898.8	978.35	925.21	990.95	1052.98	964.837	0.331206	SLC25A5	1274	solute carrier family 25 member 5 [Source:HGNC Symbol;Acc:HGNC:10991]	ENOG410XNW0(U:Intracellular trafficking, secretion, and vesicular transport)	ENOG410XNW0(transmembrane transport)	K05863	SLC25A4S, ANT	map04020(Calcium signaling pathway); map04022(cGMP-PKG signaling pathway); map05012(Parkinson disease); map05016(Huntington disease); map05166(Human T-cell leukemia virus 1 infection)	PF00153.24(Mito_carr:Mitochondrial carrier protein)	GO:0045121(cellular_component:membrane raft); GO:0043209(cellular_component:myelin sheath); GO:0005743(cellular_component:mitochondrial inner membrane); GO:0005743(cellular_component:mitochondrial inner membrane); GO:0005739(cellular_component:mitochondrion); GO:0005515(molecular_function:protein binding); GO:0005743(cellular_component:mitochondrial inner membrane); GO:0005739(cellular_component:…	AAH68199.1(SLC25A5 protein, partial [Homo sapiens])	sp|P05141|ADT2_HUMAN(ADP/ATP translocase 2 OS=Homo sapiens OX=9606 GN=SLC25A5 PE=1 SV=7)	292
ENSG00000005059	0.25	0.09	0.36	0.05	0	0	0.233333	0.0166667	0.0538906	MCUB	2278	mitochondrial calcium uniporter dominant negative beta subunit [Source:HGNC Symbol;Acc:HGNC:26076]	ENOG410Y3YU(S:Function unknown)	ENOG410Y3YU(Coiled-coil domain containing 109B)				PF04678.10(MCU:Mitochondrial calcium uniporter)	GO:1990246(cellular_component:uniplex complex); GO:0006851(biological_process:mitochondrial calcium ion transport); GO:0019855(molecular_function:calcium channel inhibitor activity); GO:0005262(molecular_function:calcium channel activity); GO:0065009(biological_process:regulation of molecular function); GO:0034704(cellular_component:calcium channel complex); GO:0031224(cellular_component:intrinsi…	NP_060388.2(calcium uniporter regulatory subunit MCUb, mitochondrial [Homo sapiens])	sp|Q9NWR8|MCUB_HUMAN(Calcium uniporter regulatory subunit MCUb, mitochondrial OS=Homo sapiens OX=9606 GN=MCUB PE=1 SV=2)	55013
ENSG00000005073	0.39	0.75	0.8	0.53	0.57	0.27	0.646667	0.456667	0.300091	HOXA11	2295	homeobox A11 [Source:HGNC Symbol;Acc:HGNC:5101]	ENOG4111FJP(K:Transcription)	ENOG4111FJP(homeobox)	K21951	HOXA11	map05202(Transcriptional misregulation in cancer)	PF12045.5(DUF3528:Protein of unknown function (DUF3528)); PF00046.26(Homeobox:Homeobox domain)	GO:0043234(cellular_component:protein complex); GO:0032993(cellular_component:protein-DNA complex); GO:0005667(cellular_component:transcription factor complex); GO:0060351(biological_process:cartilage development involved in endochondral bone morphogenesis); GO:0060272(biological_process:embryonic skeletal joint morphogenesis); GO:0060065(biological_process:uterus development); GO:0048589(biologi…	XP_024418905.1(homeobox protein Hox-A11 [Desmodus rotundus])	sp|P31270|HXA11_HUMAN(Homeobox protein Hox-A11 OS=Homo sapiens OX=9606 GN=HOXA11 PE=2 SV=2)	3207
ENSG00000005075	109.3	122.23	86.31	131.55	119.8	111.03	105.947	120.793	0.286051	POLR2J	932	RNA polymerase II subunit J [Source:HGNC Symbol;Acc:HGNC:9197]	COG1761(K:Transcription)	COG1761(DNA-dependent RNA polymerase catalyzes the transcription of DNA into RNA using the four ribonucleoside triphosphates as substrates)	K03008	RPB11, POLR2J	map00230(Purine metabolism); map00240(Pyrimidine metabolism); map03020(RNA polymerase); map05016(Huntington disease); map05169(Epstein-Barr virus infection)	PF13656.3(RNA_pol_L_2:RNA polymerase Rpb3/Rpb11 dimerisation domain); PF01193.21(RNA_pol_L:RNA polymerase Rpb3/Rpb11 dimerisation domain)	GO:0006351(biological_process:transcription, DNA-templated); GO:0006283(biological_process:transcription-coupled nucleotide-excision repair); GO:0008543(biological_process:fibroblast growth factor receptor signaling pathway); GO:0030275(molecular_function:LRR domain binding); GO:0006366(biological_process:transcription from RNA polymerase II promoter); GO:0000398(biological_process:mRNA splicing,…	NP_006225.1(DNA-directed RNA polymerase II subunit RPB11-a [Homo sapiens])	sp|P52435|RPB11_HUMAN(DNA-directed RNA polymerase II subunit RPB11-a OS=Homo sapiens OX=9606 GN=POLR2J PE=1 SV=1)	5439
ENSG00000005100	15.8	15.48	23.56	9.49	6.85	10.76	18.28	9.03333	0.0326281	DHX33	5618	DEAH-box helicase 33 [Source:HGNC Symbol;Acc:HGNC:16718]	COG1643(S:Function unknown)	COG1643(complement component 1, q subcomponent binding protein)	K17820	DHX33	map04621(NOD-like receptor signaling pathway)	PF04408.20(HA2:Helicase associated domain (HA2)); PF07717.13(OB_NTP_bind:Oligonucleotide/oligosaccharide-binding (OB)-fold); PF00271.28(Helicase_C:Helicase conserved C-terminal domain); PF00270.26(DEAD:DEAD/DEAH box helicase); PF13401.3(AAA_22:AAA domain)	GO:0005737(cellular_component:cytoplasm); GO:0008026(molecular_function:ATP-dependent helicase activity); GO:0033613(molecular_function:activating transcription factor binding); GO:0005730(cellular_component:nucleolus); GO:0044822(molecular_function:poly(A) RNA binding); GO:0004004(molecular_function:ATP-dependent RNA helicase activity); GO:0005730(cellular_component:nucleolus); GO:0005654(cellul…	EAW90334.1(DEAH (Asp-Glu-Ala-His) box polypeptide 33, isoform CRA_d [Homo sapiens])	sp|Q9H6R0|DHX33_HUMAN(ATP-dependent RNA helicase DHX33 OS=Homo sapiens OX=9606 GN=DHX33 PE=1 SV=2)	56919
ENSG00000005102	0.06	0	0	0	0	0	0.02	0	0.373901	MEOX1	2707	mesenchyme homeobox 1 [Source:HGNC Symbol;Acc:HGNC:7013]	ENOG410ZTBY(S:Function unknown)	ENOG410ZTBY(-)	K09322	MEOX, MOX		PF00046.26(Homeobox:Homeobox domain)	GO:0005737(cellular_component:cytoplasm); GO:0043565(molecular_function:sequence-specific DNA binding); GO:0005737(cellular_component:cytoplasm); GO:0005634(cellular_component:nucleus); GO:0061056(biological_process:sclerotome development); GO:0061053(biological_process:somite development); GO:0045944(biological_process:positive regulation of transcription from RNA polymerase II promoter); GO:000…	NP_004518.1(homeobox protein MOX-1 isoform 1 [Homo sapiens])	sp|P50221|MEOX1_HUMAN(Homeobox protein MOX-1 OS=Homo sapiens OX=9606 GN=MEOX1 PE=1 SV=1)	4222
ENSG00000005108	0.01	0	0.01	0	0	0.01	0.00666667	0.00333333	0.518519	THSD7A	10663	thrombospondin type 1 domain containing 7A [Source:HGNC Symbol;Acc:HGNC:22207]	ENOG410XR0P(S:Function unknown); ENOG410XPKZ(S:Function unknown)	ENOG410XR0P(thrombospondin, type I, domain containing); ENOG410XPKZ(ADAM metallopeptidase with thrombospondin type 1, motif)				PF00090.16(TSP_1:Thrombospondin type 1 domain)	GO:0005576(cellular_component:extracellular region); GO:0005886(cellular_component:plasma membrane); GO:0016021(cellular_component:integral component of membrane); GO:0016020(cellular_component:membrane); GO:0030154(biological_process:cell differentiation); GO:0070062(cellular_component:extracellular exosome); GO:0001525(biological_process:angiogenesis); GO:0070062(cellular_component:extracellula…	NP_056019.1(thrombospondin type-1 domain-containing protein 7A precursor [Homo sapiens])	sp|Q9UPZ6|THS7A_HUMAN(Thrombospondin type-1 domain-containing protein 7A OS=Homo sapiens OX=9606 GN=THSD7A PE=1 SV=4)	221981
ENSG00000005156	22.34	18.02	22.55	14.72	12.91	12.9	20.97	13.51	0.00947649	LIG3	8400	DNA ligase 3 [Source:HGNC Symbol;Acc:HGNC:6600]	COG1793(S:Function unknown)	COG1793(zinc finger protein)	K10776	LIG3	map03410(Base excision repair)	PF01068.18(DNA_ligase_A_M:ATP dependent DNA ligase domain); PF04675.11(DNA_ligase_A_N:DNA ligase N terminus); PF16759.2(LIG3_BRCT:DNA ligase 3 BRCT domain); PF00645.15(zf-PARP:Poly(ADP-ribose) polymerase and DNA-Ligase Zn-finger region); PF04679.12(DNA_ligase_A_C:ATP dependent DNA ligase C terminal region); PF16589.2(BRCT_2:BRCT domain, a BRCA1 C-terminus domain); PF09414.7(RNA_ligase:RNA ligase)	GO:0006297(biological_process:nucleotide-excision repair, DNA gap filling); GO:0033151(biological_process:V(D)J recombination); GO:0051103(biological_process:DNA ligation involved in DNA repair); GO:0003910(molecular_function:DNA ligase (ATP) activity); GO:0003677(molecular_function:DNA binding); GO:0043504(biological_process:mitochondrial DNA repair); GO:0070421(cellular_component:DNA ligase III…	XP_005258027.1(DNA ligase 3 isoform X1 [Homo sapiens])	sp|P49916|DNLI3_HUMAN(DNA ligase 3 OS=Homo sapiens OX=9606 GN=LIG3 PE=1 SV=2)	3980
ENSG00000005175	6.7	8.91	23.58	3.46	3.15	6.37	13.0633	4.32667	0.180691	RPAP3	4370	RNA polymerase II associated protein 3 [Source:HGNC Symbol;Acc:HGNC:26151]	ENOG4111KG3(S:Function unknown)	ENOG4111KG3(RNA polymerase II associated protein 3)				PF00515.25(TPR_1:Tetratricopeptide repeat); PF07719.14(TPR_2:Tetratricopeptide repeat); PF13877.3(RPAP3_C:Potential Monad-binding region of RPAP3); PF13181.3(TPR_8:Tetratricopeptide repeat); PF13414.3(TPR_11:TPR repeat); PF13176.3(TPR_7:Tetratricopeptide repeat)	GO:0005515(molecular_function:protein binding); GO:0005515(molecular_function:protein binding); GO:0005515(molecular_function:protein binding); GO:0097255(cellular_component:R2TP complex); GO:0097255(cellular_component:R2TP complex); GO:0005515(molecular_function:protein binding)	NP_078880.2(RNA polymerase II-associated protein 3 isoform 1 [Homo sapiens])	sp|Q9H6T3|RPAP3_HUMAN(RNA polymerase II-associated protein 3 OS=Homo sapiens OX=9606 GN=RPAP3 PE=1 SV=2)	79657
ENSG00000005187	0	0	0.09	0.04	0	1.21	0.03	0.416667	0.386265	ACSM3	3311	acyl-CoA synthetase medium-chain family member 3 [Source:HGNC Symbol;Acc:HGNC:10522]	ENOG410ZFDP(S:Function unknown)	ENOG410ZFDP(-)	K01896	ACSM	map00650(Butanoate metabolism)		GO:0019031(cellular_component:viral envelope)	EAW66829.1(hCG2041373, partial [Homo sapiens])	sp|Q14264|ENR1_HUMAN(Endogenous retrovirus group 3 member 1 Env polyprotein OS=Homo sapiens OX=9606 GN=ERV3-1 PE=2 SV=2)	6296
ENSG00000005189	3.13	2.15	4.21	2.46	1.24	1.88	3.16333	1.86	0.132507	REXO5	2722	RNA exonuclease 5 [Source:HGNC Symbol;Acc:HGNC:24661]	COG0847(L:Replication, recombination and repair)	COG0847(DNA polymerase iii)	K14570	REX1, REXO1, RNH70	map03008(Ribosome biogenesis in eukaryotes)	PF00076.19(RRM_1:RNA recognition motif. (a.k.a. RRM, RBD, or RNP domain)); PF00929.21(RNase_T:Exonuclease)	GO:0070062(cellular_component:extracellular exosome); GO:0005730(cellular_component:nucleolus); GO:0004527(molecular_function:exonuclease activity); GO:0000166(molecular_function:nucleotide binding); GO:0090305(biological_process:nucleic acid phosphodiester bond hydrolysis); GO:0003723(molecular_function:RNA binding); GO:0003676(molecular_function:nucleic acid binding); GO:0090305(biological_proc…	NP_112203.2(RNA exonuclease 5 isoform 1 [Homo sapiens])	sp|Q96IC2|REXO5_HUMAN(RNA exonuclease 5 OS=Homo sapiens OX=9606 GN=REXO5 PE=2 SV=1)	81691
ENSG00000005194	58.83	66.65	47.62	61.02	62.33	59.23	57.7	60.86	0.602391	CIAPIN1	2182	cytokine induced apoptosis inhibitor 1 [Source:HGNC Symbol;Acc:HGNC:28050]	COG5636(S:Function unknown)	COG5636(Component of the cytosolic iron-sulfur (Fe S) protein assembly machinery. Required for the maturation of extramitochondrial Fe S proteins (By similarity). Has anti- apoptotic effects in the cell. Involved in negative control of H(2)O(2)-induced cell death, probably by tethering the pro- apoptotic factor tah18 in the cytoplasm in the absence of oxidative stress (By similarity))				PF05093.10(CIAPIN1:Cytokine-induced anti-apoptosis inhibitor 1, Fe-S biogenesis); PF08241.9(Methyltransf_11:Methyltransferase domain); PF13847.3(Methyltransf_31:Methyltransferase domain)	GO:0032259(biological_process:methylation); GO:0005730(cellular_component:nucleolus); GO:0005634(cellular_component:nucleus); GO:0051537(molecular_function:2 iron, 2 sulfur cluster binding); GO:0016226(biological_process:iron-sulfur cluster assembly); GO:0005654(cellular_component:nucleoplasm); GO:0043066(biological_process:negative regulation of apoptotic process); GO:0005737(cellular_component:…	NP_064709.2(anamorsin isoform 1 [Homo sapiens])	sp|Q6FI81|CPIN1_HUMAN(Anamorsin OS=Homo sapiens OX=9606 GN=CIAPIN1 PE=1 SV=2)	57019
ENSG00000005206	19.3	21.84	28.08	21.89	21.43	19.54	23.0733	20.9533	0.477125	SPPL2B	3456	signal peptide peptidase like 2B [Source:HGNC Symbol;Acc:HGNC:30627]	ENOG410ZP52(U:Intracellular trafficking, secretion, and vesicular transport)	ENOG410ZP52(signal peptide)	K09597	SPPL2B		PF04258.10(Peptidase_A22B:Signal peptide peptidase); PF02225.19(PA:PA domain)	GO:0005654(cellular_component:nucleoplasm); GO:0050776(biological_process:regulation of immune response); GO:0030660(cellular_component:Golgi-associated vesicle membrane); GO:0031293(biological_process:membrane protein intracellular domain proteolysis); GO:0042500(molecular_function:aspartic endopeptidase activity, intramembrane cleaving); GO:0016021(cellular_component:integral component of membr…	XP_011526440.1(signal peptide peptidase-like 2B isoform X1 [Homo sapiens])	sp|Q8TCT7|SPP2B_HUMAN(Signal peptide peptidase-like 2B OS=Homo sapiens OX=9606 GN=SPPL2B PE=1 SV=2)	56928
ENSG00000005238	14.28	15.03	15.32	15.21	14.06	15.34	14.8767	14.87	0.990222	FAM214B	5771	family with sequence similarity 214 member B [Source:HGNC Symbol;Acc:HGNC:25666]	ENOG41115V6(S:Function unknown)	ENOG41115V6(family with sequence similarity 214, member)				PF13889.3(Chromosome_seg:Chromosome segregation during meiosis); PF13915.3(DUF4210:Domain of unknown function (DUF4210))	GO:0005634(cellular_component:nucleus); GO:0005515(molecular_function:protein binding); GO:0005634(cellular_component:nucleus); GO:0005515(molecular_function:protein binding)	NP_079458.2(protein FAM214B [Homo sapiens])	sp|Q7L5A3|F214B_HUMAN(Protein FAM214B OS=Homo sapiens OX=9606 GN=FAM214B PE=1 SV=1)	80256
ENSG00000005243	0	0.73	0	0.21	0.37	0.33	0.243333	0.303333	0.820754	COPZ2	895	coatomer protein complex subunit zeta 2 [Source:HGNC Symbol;Acc:HGNC:19356]	COG5541(U:Intracellular trafficking, secretion, and vesicular transport)	COG5541(vesicle-mediated transport)	K20472	COPZ, RET3		PF01217.17(Clat_adaptor_s:Clathrin adaptor complex small chain)	GO:0006890(biological_process:retrograde vesicle-mediated transport, Golgi to ER); GO:0006888(biological_process:ER to Golgi vesicle-mediated transport); GO:0005801(cellular_component:cis-Golgi network); GO:0006886(biological_process:intracellular protein transport); GO:0033116(cellular_component:endoplasmic reticulum-Golgi intermediate compartment membrane); GO:0005789(cellular_component:endopla…	NP_057513.1(coatomer subunit zeta-2 [Homo sapiens])	sp|Q9P299|COPZ2_HUMAN(Coatomer subunit zeta-2 OS=Homo sapiens OX=9606 GN=COPZ2 PE=2 SV=1)	51226
ENSG00000005249	5.01	3.63	8.28	1.85	1.29	2.73	5.64	1.95667	0.0629085	PRKAR2B	3745	protein kinase cAMP-dependent type II regulatory subunit beta [Source:HGNC Symbol;Acc:HGNC:9392]	COG0664(B:Chromatin structure and dynamics); COG0664(D:Cell cycle control, cell division, chromosome partitioning); COG0664(L:Replication, recombination and repair); COG0664(T:Signal transduction mechanisms); COG0664(U:Intracellular trafficking, secretion, and vesicular transport)	COG0664(phosphatidylinositol kinase activity); COG0664(phosphatidylinositol kinase activity); COG0664(phosphatidylinositol kinase activity); COG0664(phosphatidylinositol kinase activity); COG0664(phosphatidylinositol kinase activity)	K04739	PRKAR	map04910(Insulin signaling pathway)	PF00027.26(cNMP_binding:Cyclic nucleotide-binding domain); PF02197.14(RIIa:Regulatory subunit of type II PKA R-subunit)	GO:0006631(biological_process:fatty acid metabolic process); GO:0000086(biological_process:G2/M transition of mitotic cell cycle); GO:0007596(biological_process:blood coagulation); GO:0007612(biological_process:learning); GO:0034236(molecular_function:protein kinase A catalytic subunit binding); GO:0034199(biological_process:activation of protein kinase A activity); GO:0035556(biological_process:…	NP_002727.2(cAMP-dependent protein kinase type II-beta regulatory subunit [Homo sapiens])	sp|P31323|KAP3_HUMAN(cAMP-dependent protein kinase type II-beta regulatory subunit OS=Homo sapiens OX=9606 GN=PRKAR2B PE=1 SV=3)	5577
ENSG00000005302	10.61	8.62	22.11	5.2	4.25	7.65	13.78	5.7	0.135091	MSL3	3446	male-specific lethal 3 homolog (Drosophila) [Source:HGNC Symbol;Acc:HGNC:7370]	ENOG410XR9F(K:Transcription)	ENOG410XR9F(Mortality factor 4-like protein)	K18403	MSL3		PF05712.10(MRG:MRG); PF11717.5(Tudor-knot:RNA binding activity-knot of a chromodomain)	GO:0072487(cellular_component:MSL complex); GO:0035064(molecular_function:methylated histone binding); GO:0006338(biological_process:chromatin remodeling); GO:0043968(biological_process:histone H2A acetylation); GO:0006342(biological_process:chromatin silencing); GO:0016569(biological_process:covalent chromatin modification); GO:0006355(biological_process:regulation of transcription, DNA-template…	NP_523352.1(male-specific lethal 3 homolog isoform d [Homo sapiens])	sp|Q8N5Y2|MS3L1_HUMAN(Male-specific lethal 3 homolog OS=Homo sapiens OX=9606 GN=MSL3 PE=1 SV=1)	10943
ENSG00000005339	11.42	11.24	16.62	8.87	7.04	10.19	13.0933	8.7	0.0914625	CREBBP	10803	CREB binding protein [Source:HGNC Symbol;Acc:HGNC:2348]	COG5076(O:Posttranslational modification, protein turnover, chaperones)	COG5076(Molecular chaperone. Has ATPase activity (By similarity))	K04498	EP300, CREBBP, KAT3	map04024(cAMP signaling pathway); map04066(HIF-1 signaling pathway); map04068(FoxO signaling pathway); map04110(Cell cycle); map04310(Wnt signaling pathway); map04330(Notch signaling pathway); map04350(TGF-beta signaling pathway); map04520(Adherens junction); map04630(Jak-STAT signaling pathway); map04720(Long-term potentiation); map04916(Melanogenesis); map04919(Thyroid hormone signaling pathway…	PF08214.8(HAT_KAT11:Histone acetylation protein); PF02172.13(KIX:KIX domain); PF09030.7(Creb_binding:Creb binding); PF02135.13(zf-TAZ:TAZ zinc finger); PF06001.10(DUF902:Domain of Unknown Function (DUF902)); PF00439.22(Bromodomain:Bromodomain); PF00569.14(ZZ:Zinc finger, ZZ type); PF16987.2(KIX_2:KIX domain)	GO:0008589(biological_process:regulation of smoothened signaling pathway); GO:0003713(molecular_function:transcription coactivator activity); GO:0003677(molecular_function:DNA binding); GO:0042592(biological_process:homeostatic process); GO:1901224(biological_process:positive regulation of NIK/NF-kappaB signaling); GO:0008270(molecular_function:zinc ion binding); GO:0004871(molecular_function:sig…	NP_001073315.1(CREB-binding protein isoform b [Homo sapiens])	sp|Q92793|CBP_HUMAN(CREB-binding protein OS=Homo sapiens OX=9606 GN=CREBBP PE=1 SV=3)	1387
ENSG00000005379	0.05	0	0	0.04	0	0.01	0.0166667	0.0166667	1	TSPOAP1	7483	TSPO associated protein 1 [Source:HGNC Symbol;Acc:HGNC:16831]	ENOG410XZ8W(S:Function unknown)	ENOG410XZ8W(negative regulation of phosphatase activity)	K19922	BZRAP1, RIMBP1		PF07653.14(SH3_2:Variant SH3 domain); PF14604.3(SH3_9:Variant SH3 domain); PF00018.25(SH3_1:SH3 domain)	GO:0005515(molecular_function:protein binding); GO:0005739(cellular_component:mitochondrion); GO:0005739(cellular_component:mitochondrion); GO:0005737(cellular_component:cytoplasm); GO:0005737(cellular_component:cytoplasm); GO:0045202(cellular_component:synapse); GO:0098793(cellular_component:presynapse); GO:0008150(biological_process:biological_process); GO:0005829(cellular_component:cytosol); G…	NP_077729.1(peripheral-type benzodiazepine receptor-associated protein 1 isoform b [Homo sapiens])	sp|O95153|RIMB1_HUMAN(Peripheral-type benzodiazepine receptor-associated protein 1 OS=Homo sapiens OX=9606 GN=TSPOAP1 PE=1 SV=2)	9256
ENSG00000005436	9.53	8.09	16.98	5.51	5.2	7.92	11.5333	6.21	0.138855	GCFC2	4440	GC-rich sequence DNA-binding factor 2 [Source:HGNC Symbol;Acc:HGNC:1317]	ENOG410YU43(K:Transcription)	ENOG410YU43(GC-rich sequence DNA-binding factor)	K09061	GCF, C2orf3		PF07842.9(GCFC:GC-rich sequence DNA-binding factor-like protein)	GO:0071008(cellular_component:U2-type post-mRNA release spliceosomal complex); GO:0000245(biological_process:spliceosomal complex assembly); GO:0000122(biological_process:negative regulation of transcription from RNA polymerase II promoter); GO:0005730(cellular_component:nucleolus); GO:0005515(molecular_function:protein binding); GO:0006355(biological_process:regulation of transcription, DNA-temp…	NP_003194.3(GC-rich sequence DNA-binding factor 2 isoform 1 [Homo sapiens])	sp|P16383|GCFC2_HUMAN(GC-rich sequence DNA-binding factor 2 OS=Homo sapiens OX=9606 GN=GCFC2 PE=1 SV=2)	6936
ENSG00000005448	16.31	17.59	11.88	25.79	29.2	20.11	15.26	25.0333	0.0366707	WDR54	2356	WD repeat domain 54 [Source:HGNC Symbol;Acc:HGNC:25770]	ENOG410XS69(S:Function unknown)	ENOG410XS69(WD repeat domain 54)						NP_001307752.1(WD repeat-containing protein 54 isoform a [Homo sapiens])	sp|Q9H977|WDR54_HUMAN(WD repeat-containing protein 54 OS=Homo sapiens OX=9606 GN=WDR54 PE=1 SV=1)	84058
ENSG00000005469	0	0	0.02	0	0	0	0.00666667	0	0.373901	CROT	3175	carnitine O-octanoyltransferase [Source:HGNC Symbol;Acc:HGNC:2366]	ENOG410ZE4S(S:Function unknown)	ENOG410ZE4S(carnitine O-octanoyltransferase)	K05940	CROT	map04146(Peroxisome)	PF00755.17(Carn_acyltransf:Choline/Carnitine o-acyltransferase)	GO:0006631(biological_process:fatty acid metabolic process); GO:0006631(biological_process:fatty acid metabolic process); GO:0006629(biological_process:lipid metabolic process); GO:0016746(molecular_function:transferase activity, transferring acyl groups); GO:0016746(molecular_function:transferase activity, transferring acyl groups); GO:0016740(molecular_function:transferase activity); GO:0043231…	NP_066974.2(peroxisomal carnitine O-octanoyltransferase isoform 2 [Homo sapiens])	sp|Q9UKG9|OCTC_HUMAN(Peroxisomal carnitine O-octanoyltransferase OS=Homo sapiens OX=9606 GN=CROT PE=1 SV=2)	54677
ENSG00000005471	0.25	0.22	0.48	0.14	0.1	0.23	0.316667	0.156667	0.152412	ABCB4	4020	ATP binding cassette subfamily B member 4 [Source:HGNC Symbol;Acc:HGNC:45]	COG1132(V:Defense mechanisms)	COG1132((ABC) transporter)	K05659	ABCB4	map02010(ABC transporters); map04976(Bile secretion)	PF00664.20(ABC_membrane:ABC transporter transmembrane region); PF00005.24(ABC_tran:ABC transporter); PF02463.16(SMC_N:RecF/RecN/SMC N terminal domain); PF09818.6(ABC_ATPase:Predicted ATPase of the ABC class); PF13191.3(AAA_16:AAA ATPase domain); PF06414.9(Zeta_toxin:Zeta toxin); PF00503.17(G-alpha:G-protein alpha subunit)	GO:1903413(biological_process:cellular response to bile acid); GO:0002591(biological_process:positive regulation of antigen processing and presentation of peptide antigen via MHC class I); GO:0046581(cellular_component:intercellular canaliculus); GO:0045177(cellular_component:apical part of cell); GO:0031526(cellular_component:brush border membrane); GO:0016020(cellular_component:membrane); GO:00…	EAW76949.1(ATP-binding cassette, sub-family B (MDR/TAP), member 4, isoform CRA_e [Homo sapiens])	sp|P21439|MDR3_HUMAN(Phosphatidylcholine translocator ABCB4 OS=Homo sapiens OX=9606 GN=ABCB4 PE=1 SV=2)	5244
ENSG00000005483	5.28	4.9	16.18	2.41	1.45	3.1	8.78667	2.32	0.157923	KMT2E	6874	lysine methyltransferase 2E [Source:HGNC Symbol;Acc:HGNC:18541]	COG2940(S:Function unknown)	COG2940(-)	K09189	MLL5	map00310(Lysine degradation)	PF00628.26(PHD:PHD-finger); PF00856.25(SET:SET domain)	GO:0016607(cellular_component:nuclear speck); GO:0005737(cellular_component:cytoplasm); GO:0042119(biological_process:neutrophil activation); GO:0030218(biological_process:erythrocyte differentiation); GO:0006306(biological_process:DNA methylation); GO:0002446(biological_process:neutrophil mediated immunity); GO:0005515(molecular_function:protein binding); GO:0005886(cellular_component:plasma mem…	NP_891847.1(inactive histone-lysine N-methyltransferase 2E [Homo sapiens])	sp|Q8IZD2|KMT2E_HUMAN(Inactive histone-lysine N-methyltransferase 2E OS=Homo sapiens OX=9606 GN=KMT2E PE=1 SV=1)	55904
ENSG00000005486	83.14	88.92	67.19	106.56	113.97	91.6	79.75	104.043	0.0583599	RHBDD2	1878	rhomboid domain containing 2 [Source:HGNC Symbol;Acc:HGNC:23082]	ENOG41100KJ(S:Function unknown)	ENOG41100KJ(Rhomboid domain containing)	K09652	RHBDD2, RHBDL7		PF01694.19(Rhomboid:Rhomboid family)	GO:0004252(molecular_function:serine-type endopeptidase activity); GO:0006508(biological_process:proteolysis); GO:0004252(molecular_function:serine-type endopeptidase activity); GO:0005794(cellular_component:Golgi apparatus); GO:0005654(cellular_component:nucleoplasm); GO:0005634(cellular_component:nucleus); GO:0005794(cellular_component:Golgi apparatus); GO:0016021(cellular_component:integral co…	NP_001035546.1(rhomboid domain-containing protein 2 isoform a [Homo sapiens])	sp|Q6NTF9|RHBD2_HUMAN(Rhomboid domain-containing protein 2 OS=Homo sapiens OX=9606 GN=RHBDD2 PE=2 SV=2)	57414
ENSG00000005513	1.78	2.11	2.24	2.17	1.62	1.84	2.04333	1.87667	0.472704	SOX8	4153	SRY-box 8 [Source:HGNC Symbol;Acc:HGNC:11203]	ENOG410XT0K(B:Chromatin structure and dynamics); ENOG4111U1K(B:Chromatin structure and dynamics)	ENOG410XT0K(SRY (Sex determining region Y)-box); ENOG4111U1K(SRY (Sex determining region Y)-box)	K09270	SOX7S			GO:0048522(biological_process:positive regulation of cellular process); GO:0060009(biological_process:Sertoli cell development); GO:0090184(biological_process:positive regulation of kidney development); GO:0003677(molecular_function:DNA binding); GO:0048468(biological_process:cell development); GO:0048484(biological_process:enteric nervous system development); GO:0010628(biological_process:positi…	EAW85692.1(SRY (sex determining region Y)-box 8, isoform CRA_b, partial [Homo sapiens])	sp|P57073|SOX8_HUMAN(Transcription factor SOX-8 OS=Homo sapiens OX=9606 GN=SOX8 PE=2 SV=1)	30812
ENSG00000005700	5.04	3.82	21.81	1.84	1.07	3.52	10.2233	2.14333	0.239291	IBTK	6054	inhibitor of Bruton tyrosine kinase [Source:HGNC Symbol;Acc:HGNC:17853]	COG5184(J:Translation, ribosomal structure and biogenesis)	COG5184(Binds 23S rRNA and is also seen to make contacts with the A and possibly P site tRNAs (By similarity))				PF00415.15(RCC1:Regulator of chromosome condensation (RCC1) repeat); PF00651.28(BTB:BTB/POZ domain); PF13857.3(Ank_5:Ankyrin repeats (many copies)); PF12796.4(Ank_2:Ankyrin repeats (3 copies)); PF13637.3(Ank_4:Ankyrin repeats (many copies)); PF13540.3(RCC1_2:Regulator of chromosome condensation (RCC1) repeat)	GO:0005737(cellular_component:cytoplasm); GO:0019901(molecular_function:protein kinase binding); GO:0016301(molecular_function:kinase activity); GO:0005654(cellular_component:nucleoplasm); GO:0016020(cellular_component:membrane); GO:0005737(cellular_component:cytoplasm); GO:0005634(cellular_component:nucleus); GO:0005737(cellular_component:cytoplasm); GO:0019901(molecular_function:protein kinase …	NP_056340.2(inhibitor of Bruton tyrosine kinase isoform 1 [Homo sapiens])	sp|Q9P2D0|IBTK_HUMAN(Inhibitor of Bruton tyrosine kinase OS=Homo sapiens OX=9606 GN=IBTK PE=1 SV=3)	25998
ENSG00000005801	6.09	5.5	21.03	4.72	2.83	6.05	10.8733	4.53333	0.287045	ZNF195	3342	zinc finger protein 195 [Source:HGNC Symbol;Acc:HGNC:12986]	COG5048(S:Function unknown)	COG5048(Zinc finger protein)	K09228	KRAB		PF13465.3(zf-H2C2_2:Zinc-finger double domain); PF00096.23(zf-C2H2:Zinc finger, C2H2 type); PF01352.24(KRAB:KRAB box); PF13912.3(zf-C2H2_6:C2H2-type zinc finger); PF13894.3(zf-C2H2_4:C2H2-type zinc finger); PF05191.11(ADK_lid:Adenylate kinase, active site lid)	GO:0006355(biological_process:regulation of transcription, DNA-templated); GO:0000978(molecular_function:RNA polymerase II core promoter proximal region sequence-specific DNA binding); GO:0005634(cellular_component:nucleus); GO:0008270(molecular_function:zinc ion binding); GO:0005622(cellular_component:intracellular); GO:0006355(biological_process:regulation of transcription, DNA-templated); GO:0…	NP_001123992.1(zinc finger protein 195 isoform 1 [Homo sapiens])	sp|O14628|ZN195_HUMAN(Zinc finger protein 195 OS=Homo sapiens OX=9606 GN=ZNF195 PE=1 SV=2)	7748
ENSG00000005810	9.29	6.03	26.36	3.12	1.63	7.29	13.8933	4.01333	0.20469	MYCBP2	14736	MYC binding protein 2, E3 ubiquitin protein ligase [Source:HGNC Symbol;Acc:HGNC:23386]	ENOG410XP1T(O:Posttranslational modification, protein turnover, chaperones)	ENOG410XP1T(MYC binding protein 2, E3 ubiquitin protein ligase)	K10693	MYCBP2, PAM		PF08005.9(PHR:PHR domain); PF00415.15(RCC1:Regulator of chromosome condensation (RCC1) repeat); PF13540.3(RCC1_2:Regulator of chromosome condensation (RCC1) repeat); PF08239.8(SH3_3:Bacterial SH3 domain); PF13639.3(zf-RING_2:Ring finger domain); PF00630.16(Filamin:Filamin/ABP280 repeat); PF03256.13(ANAPC10:Anaphase-promoting complex, subunit 10 (APC10))	GO:0016567(biological_process:protein ubiquitination); GO:0005634(cellular_component:nucleus); GO:0016020(cellular_component:membrane); GO:0006355(biological_process:regulation of transcription, DNA-templated); GO:0008270(molecular_function:zinc ion binding); GO:0005515(molecular_function:protein binding); GO:0016874(molecular_function:ligase activity); GO:0005515(molecular_function:protein bindi…	NP_055872.4(E3 ubiquitin-protein ligase MYCBP2 [Homo sapiens])	sp|O75592|MYCB2_HUMAN(E3 ubiquitin-protein ligase MYCBP2 OS=Homo sapiens OX=9606 GN=MYCBP2 PE=1 SV=3)	23077
ENSG00000005812	3.5	2.49	9.26	1.28	0.6	2.62	5.08333	1.5	0.177211	FBXL3	3503	F-box and leucine rich repeat protein 3 [Source:HGNC Symbol;Acc:HGNC:13599]	ENOG410XT8H(O:Posttranslational modification, protein turnover, chaperones)	ENOG410XT8H(Ceroid-lipofuscinosis, neuronal 5)	K10269	FBXL3	map04710(Circadian rhythm)	PF12937.4(F-box-like:F-box-like); PF00646.30(F-box:F-box domain)	GO:0031648(biological_process:protein destabilization); GO:0005515(molecular_function:protein binding); GO:0005829(cellular_component:cytosol); GO:0031146(biological_process:SCF-dependent proteasomal ubiquitin-dependent protein catabolic process); GO:0005829(cellular_component:cytosol); GO:0005634(cellular_component:nucleus); GO:0043161(biological_process:proteasome-mediated ubiquitin-dependent p…	XP_004276893.1(PREDICTED: F-box/LRR-repeat protein 3 [Orcinus orca])	sp|Q9UKT7|FBXL3_HUMAN(F-box/LRR-repeat protein 3 OS=Homo sapiens OX=9606 GN=FBXL3 PE=1 SV=1)	26224
ENSG00000005844	0.01	0	0	0	0	0	0.00333333	0	0.373901	ITGAL	5213	integrin subunit alpha L [Source:HGNC Symbol;Acc:HGNC:6148]	ENOG410XPVZ(E:Amino acid transport and metabolism)	ENOG410XPVZ(Synthesizes selenophosphate from selenide and ATP (By similarity))	K05718	ITGAL, CD11a	map04015(Rap1 signaling pathway); map04514(Cell adhesion molecules (CAMs)); map04650(Natural killer cell mediated cytotoxicity); map04670(Leukocyte transendothelial migration); map04810(Regulation of actin cytoskeleton); map05144(Malaria); map05150(Staphylococcus aureus infection); map05166(Human T-cell leukemia virus 1 infection); map05169(Epstein-Barr virus infection); map05323(Rheumatoid arthr…	PF08441.9(Integrin_alpha2:Integrin alpha); PF00092.25(VWA:von Willebrand factor type A domain); PF01839.20(FG-GAP:FG-GAP repeat); PF13519.3(VWA_2:von Willebrand factor type A domain); PF13517.3(VCBS:Repeat domain in Vibrio, Colwellia, Bradyrhizobium and Shewanella); PF00357.17(Integrin_alpha:Integrin alpha cytoplasmic region)	GO:0002291(biological_process:T cell activation via T cell receptor contact with antigen bound to MHC molecule on antigen presenting cell); GO:0007160(biological_process:cell-matrix adhesion); GO:0050776(biological_process:regulation of immune response); GO:0043113(biological_process:receptor clustering); GO:0070062(cellular_component:extracellular exosome); GO:0046982(molecular_function:protein …	NP_002200.2(integrin alpha-L isoform a precursor [Homo sapiens])	sp|P20701|ITAL_HUMAN(Integrin alpha-L OS=Homo sapiens OX=9606 GN=ITGAL PE=1 SV=3)	3683
ENSG00000005882	25.43	23.93	20.41	20.06	24.64	17.97	23.2567	20.89	0.391962	PDK2	3440	pyruvate dehydrogenase kinase 2 [Source:HGNC Symbol;Acc:HGNC:8810]	COG0642(T:Signal transduction mechanisms)	COG0642(Histidine kinase)	K00898	PDK2_3_4		PF10436.6(BCDHK_Adom3:Mitochondrial branched-chain alpha-ketoacid dehydrogenase kinase); PF02518.23(HATPase_c:Histidine kinase-, DNA gyrase B-, and HSP90-like ATPase)	GO:0006468(biological_process:protein phosphorylation); GO:0005967(cellular_component:mitochondrial pyruvate dehydrogenase complex); GO:0005967(cellular_component:mitochondrial pyruvate dehydrogenase complex); GO:0005739(cellular_component:mitochondrion); GO:0042593(biological_process:glucose homeostasis); GO:0031670(biological_process:cellular response to nutrient); GO:0010906(biological_process…	XP_523791.4(pyruvate dehydrogenase kinase, isozyme 2 isoform X1 [Pan troglodytes])	sp|Q15119|PDK2_HUMAN([Pyruvate dehydrogenase (acetyl-transferring)] kinase isozyme 2, mitochondrial OS=Homo sapiens OX=9606 GN=PDK2 PE=1 SV=2)	5164
ENSG00000005884	315.95	323.03	289.35	354.11	362.2	321.11	309.443	345.807	0.0884203	ITGA3	5479	integrin subunit alpha 3 [Source:HGNC Symbol;Acc:HGNC:6139]	ENOG410ZZD8(U:Intracellular trafficking, secretion, and vesicular transport); ENOG410XPVZ(U:Intracellular trafficking, secretion, and vesicular transport)	ENOG410ZZD8(integrin, alpha 3 (antigen CD49C, alpha 3 subunit of VLA-3 receptor)); ENOG410XPVZ(Integrin, alpha)	K06482	ITGA3, CD49c	map04151(PI3K-Akt signaling pathway); map04510(Focal adhesion); map04512(ECM-receptor interaction); map04640(Hematopoietic cell lineage); map04810(Regulation of actin cytoskeleton); map05200(Pathways in cancer); map05222(Small cell lung cancer); map05410(Hypertrophic cardiomyopathy (HCM)); map05412(Arrhythmogenic right ventricular cardiomyopathy (ARVC)); map05414(Dilated cardiomyopathy (DCM))		GO:0009897(cellular_component:external side of plasma membrane); GO:0030324(biological_process:lung development); GO:0030426(cellular_component:growth cone); GO:0035024(biological_process:negative regulation of Rho protein signal transduction); GO:0007160(biological_process:cell-matrix adhesion); GO:0030111(biological_process:regulation of Wnt signaling pathway); GO:0010628(biological_process:pos…	BAD92895.1(integrin alpha 3 isoform b, precursor variant, partial [Homo sapiens])	sp|P26006|ITA3_HUMAN(Integrin alpha-3 OS=Homo sapiens OX=9606 GN=ITGA3 PE=1 SV=5)	3675
ENSG00000005889	5.43	5.35	20.83	2.62	1.24	5.9	10.5367	3.25333	0.243491	ZFX	7558	zinc finger protein, X-linked [Source:HGNC Symbol;Acc:HGNC:12869]	COG5048(S:Function unknown)	COG5048(Zinc finger protein)				PF04704.10(Zfx_Zfy_act:Zfx / Zfy transcription activation region); PF00096.23(zf-C2H2:Zinc finger, C2H2 type); PF13465.3(zf-H2C2_2:Zinc-finger double domain); PF13894.3(zf-C2H2_4:C2H2-type zinc finger); PF13909.3(zf-H2C2_5:C2H2-type zinc-finger domain)	GO:0003700(molecular_function:transcription factor activity, sequence-specific DNA binding); GO:0005634(cellular_component:nucleus); GO:0003713(molecular_function:transcription coactivator activity); GO:0006355(biological_process:regulation of transcription, DNA-templated); GO:0000977(molecular_function:RNA polymerase II regulatory region sequence-specific DNA binding); GO:0003677(molecular_funct…	AAA61309.1(zinc finger protein [Homo sapiens])	sp|P17010|ZFX_HUMAN(Zinc finger X-chromosomal protein OS=Homo sapiens OX=9606 GN=ZFX PE=2 SV=2)	7543
ENSG00000005893	155.72	125.55	210.72	80.1	74.58	100.6	163.997	85.0933	0.0393043	LAMP2	4030	lysosomal associated membrane protein 2 [Source:HGNC Symbol;Acc:HGNC:6501]	ENOG410XQ96(U:Intracellular trafficking, secretion, and vesicular transport)	ENOG410XQ96(Lysosomal-associated membrane protein)	K06528	LAMP1_2, CD107	map04140(Autophagy - animal); map04142(Lysosome); map04145(Phagosome); map05152(Tuberculosis)	PF01299.14(Lamp:Lysosome-associated membrane glycoprotein (Lamp)); PF05827.9(ATP-synt_S1:Vacuolar ATP synthase subunit S1 (ATP6S1))	GO:0005886(cellular_component:plasma membrane); GO:0005765(cellular_component:lysosomal membrane); GO:0005765(cellular_component:lysosomal membrane); GO:0016020(cellular_component:membrane); GO:0016021(cellular_component:integral component of membrane); GO:0016020(cellular_component:membrane); GO:0005615(cellular_component:extracellular space); GO:0031410(cellular_component:cytoplasmic vesicle); …	NP_054701.1(lysosome-associated membrane glycoprotein 2 isoform B precursor [Homo sapiens])	sp|P13473|LAMP2_HUMAN(Lysosome-associated membrane glycoprotein 2 OS=Homo sapiens OX=9606 GN=LAMP2 PE=1 SV=2)	3920
ENSG00000005961	0	0.02	0.03	0.02	0	0	0.0166667	0.00666667	0.416866	ITGA2B	3333	integrin subunit alpha 2b [Source:HGNC Symbol;Acc:HGNC:6138]	ENOG410XPVZ(U:Intracellular trafficking, secretion, and vesicular transport); ENOG410XV95(S:Function unknown)	ENOG410XPVZ(Integrin, alpha); ENOG410XV95(Integrin, alpha 2b (Platelet glycoprotein IIb of IIb IIIa complex, antigen)	K06476	ITGA2B, CD41	map04015(Rap1 signaling pathway); map04151(PI3K-Akt signaling pathway); map04510(Focal adhesion); map04512(ECM-receptor interaction); map04611(Platelet activation); map04640(Hematopoietic cell lineage); map04810(Regulation of actin cytoskeleton); map05200(Pathways in cancer); map05222(Small cell lung cancer); map05410(Hypertrophic cardiomyopathy (HCM)); map05412(Arrhythmogenic right ventricular c…	PF08441.9(Integrin_alpha2:Integrin alpha); PF01839.20(FG-GAP:FG-GAP repeat); PF13517.3(VCBS:Repeat domain in Vibrio, Colwellia, Bradyrhizobium and Shewanella); PF00357.17(Integrin_alpha:Integrin alpha cytoplasmic region)	GO:0008305(cellular_component:integrin complex); GO:0046872(molecular_function:metal ion binding); GO:0009986(cellular_component:cell surface); GO:0009986(cellular_component:cell surface); GO:0009897(cellular_component:external side of plasma membrane); GO:0005925(cellular_component:focal adhesion); GO:0070527(biological_process:platelet aggregation); GO:0007160(biological_process:cell-matrix adh…	XP_024206013.1(integrin alpha-IIb isoform X2 [Pan troglodytes])	sp|P08514|ITA2B_HUMAN(Integrin alpha-IIb OS=Homo sapiens OX=9606 GN=ITGA2B PE=1 SV=3)	3674
ENSG00000005981	6.85	5.12	13.52	2.13	1.4	3.41	8.49667	2.31333	0.07822	ASB4	3825	ankyrin repeat and SOCS box containing 4 [Source:HGNC Symbol;Acc:HGNC:16009]	COG0666(S:Function unknown)	COG0666(Ankyrin Repeat)	K10326	ASB4		PF12796.4(Ank_2:Ankyrin repeats (3 copies)); PF00023.27(Ank:Ankyrin repeat); PF13637.3(Ank_4:Ankyrin repeats (many copies)); PF13857.3(Ank_5:Ankyrin repeats (many copies)); PF13606.3(Ank_3:Ankyrin repeat); PF07525.13(SOCS_box:SOCS box)	GO:0031625(molecular_function:ubiquitin protein ligase binding); GO:2001214(biological_process:positive regulation of vasculogenesis); GO:0005622(cellular_component:intracellular); GO:0016567(biological_process:protein ubiquitination); GO:0051865(biological_process:protein autoubiquitination); GO:0031466(cellular_component:Cul5-RING ubiquitin ligase complex); GO:0031462(cellular_component:Cul2-RI…	NP_057200.1(ankyrin repeat and SOCS box protein 4 isoform a [Homo sapiens])	sp|Q9Y574|ASB4_HUMAN(Ankyrin repeat and SOCS box protein 4 OS=Homo sapiens OX=9606 GN=ASB4 PE=2 SV=1)	51666
ENSG00000006007	51.22	36.58	39.95	34.5	36.83	46.92	42.5833	39.4167	0.616531	GDE1	2958	glycerophosphodiester phosphodiesterase 1 [Source:HGNC Symbol;Acc:HGNC:29644]	COG0584(U:Intracellular trafficking, secretion, and vesicular transport)	COG0584(Transmembrane channel-like)	K19179	GDE1		PF03009.14(GDPD:Glycerophosphoryl diester phosphodiesterase family)	GO:0006629(biological_process:lipid metabolic process); GO:0008889(molecular_function:glycerophosphodiester phosphodiesterase activity); GO:0005886(cellular_component:plasma membrane); GO:0006629(biological_process:lipid metabolic process); GO:0006629(biological_process:lipid metabolic process); GO:0016787(molecular_function:hydrolase activity); GO:0046872(molecular_function:metal ion binding); G…	NP_057725.1(glycerophosphodiester phosphodiesterase 1 isoform 1 [Homo sapiens])	sp|Q9NZC3|GDE1_HUMAN(Glycerophosphodiester phosphodiesterase 1 OS=Homo sapiens OX=9606 GN=GDE1 PE=1 SV=1)	51573
ENSG00000006015	103.58	115.56	86.65	118.89	131.51	99.63	101.93	116.677	0.303476	C19orf60	2465	chromosome 19 open reading frame 60 [Source:HGNC Symbol;Acc:HGNC:26098]	ENOG410YX7N(S:Function unknown); ENOG4110PPG(S:Function unknown); ENOG410YYVQ(S:Function unknown); ENOG410YYHK(S:Function unknown); ENOG4112ACS(S:Function unknown)	ENOG410YX7N(-); ENOG4110PPG(-); ENOG410YYVQ(-); ENOG410YYHK(-); ENOG4112ACS(chromosome 16 open reading frame 89)					GO:0045907(biological_process:positive regulation of vasoconstriction); GO:0035024(biological_process:negative regulation of Rho protein signal transduction); GO:0045987(biological_process:positive regulation of smooth muscle contraction); GO:0032230(biological_process:positive regulation of synaptic transmission, GABAergic); GO:0016020(cellular_component:membrane); GO:0040007(biological_process:…	EAW84719.1(hypothetical protein FLJ20850, isoform CRA_a, partial [Homo sapiens])	sp|Q6B4Z3|UTY_PANTR(Histone demethylase UTY OS=Pan troglodytes OX=9598 GN=UTY PE=2 SV=1)	55049
ENSG00000006016	7.87	9.06	8.61	9.68	7.64	8.1	8.51333	8.47333	0.957686	CRLF1	1792	cytokine receptor like factor 1 [Source:HGNC Symbol;Acc:HGNC:2364]	ENOG410Z87J(A:RNA processing and modification)	ENOG410Z87J(Cytokine receptor-like factor 1)				PF00041.18(fn3:Fibronectin type III domain); PF09067.7(EpoR_lig-bind:Erythropoietin receptor, ligand binding); PF09240.7(IL6Ra-bind:Interleukin-6 receptor alpha chain, binding); PF16656.2(Pur_ac_phosph_N:Purple acid Phosphatase, N-terminal domain); PF06328.8(Lep_receptor_Ig:Ig-like C2-type domain)	GO:0008284(biological_process:positive regulation of cell proliferation); GO:0005127(molecular_function:ciliary neurotrophic factor receptor binding); GO:0005125(molecular_function:cytokine activity); GO:0097058(cellular_component:CRLF-CLCF1 complex); GO:0019955(molecular_function:cytokine binding); GO:0042517(biological_process:positive regulation of tyrosine phosphorylation of Stat3 protein); G…	AAD54385.1(class I cytokine receptor [Homo sapiens])	sp|O75462|CRLF1_HUMAN(Cytokine receptor-like factor 1 OS=Homo sapiens OX=9606 GN=CRLF1 PE=1 SV=1)	9244
ENSG00000006025	1.64	1.39	3.04	1.23	1.05	0.83	2.02333	1.03667	0.134095	OSBPL7	4497	oxysterol binding protein like 7 [Source:HGNC Symbol;Acc:HGNC:16387]	ENOG410XP9E(S:Function unknown)	ENOG410XP9E(Oxysterol-binding protein)	K20463	OSBPL3_6_7, ORP3_6_7			GO:0097038(cellular_component:perinuclear endoplasmic reticulum); GO:0015485(molecular_function:cholesterol binding); GO:0006869(biological_process:lipid transport); GO:0005829(cellular_component:cytosol); GO:0005886(cellular_component:plasma membrane); GO:0071397(biological_process:cellular response to cholesterol); GO:0005776(cellular_component:autophagosome); GO:0005515(molecular_function:prot…	BAD92123.1(oxysterol-binding protein-like protein 7 variant, partial [Homo sapiens])	sp|Q9BZF2|OSBL7_HUMAN(Oxysterol-binding protein-related protein 7 OS=Homo sapiens OX=9606 GN=OSBPL7 PE=1 SV=1)	114881
ENSG00000006042	33.67	37.27	32.37	34.4	34.82	31.44	34.4367	33.5533	0.651213	TMEM98	4434	transmembrane protein 98 [Source:HGNC Symbol;Acc:HGNC:24529]	ENOG410ZMUV(S:Function unknown)	ENOG410ZMUV(Transmembrane protein 98)				PF13324.3(GCIP:Grap2 and cyclin-D-interacting)	GO:0016021(cellular_component:integral component of membrane); GO:0016021(cellular_component:integral component of membrane); GO:0016020(cellular_component:membrane); GO:0005783(cellular_component:endoplasmic reticulum); GO:0005783(cellular_component:endoplasmic reticulum)	EDL15647.1(transmembrane protein 98, isoform CRA_a, partial [Mus musculus])	sp|Q9Y2Y6|TMM98_HUMAN(Transmembrane protein 98 OS=Homo sapiens OX=9606 GN=TMEM98 PE=1 SV=1)	26022
ENSG00000006047	0.62	0.21	0.6	0.7	0.77	0.08	0.476667	0.516667	0.883714	YBX2	4553	Y-box binding protein 2 [Source:HGNC Symbol;Acc:HGNC:17948]	COG1278(K:Transcription)	COG1278(Cold shock protein)	K09277	YBX2			GO:0009386(biological_process:translational attenuation); GO:0005737(cellular_component:cytoplasm); GO:0007283(biological_process:spermatogenesis); GO:0006366(biological_process:transcription from RNA polymerase II promoter); GO:0005730(cellular_component:nucleolus)	BAD92055.1(germ cell specific Y-box binding protein variant, partial [Homo sapiens])	sp|Q9Y2T7|YBOX2_HUMAN(Y-box-binding protein 2 OS=Homo sapiens OX=9606 GN=YBX2 PE=1 SV=2)	51087
ENSG00000006062	2.19	2.02	2.12	2.02	1.66	1.81	2.11	1.83	0.0723809	MAP3K14	4583	mitogen-activated protein kinase kinase kinase 14 [Source:HGNC Symbol;Acc:HGNC:6853]	ENOG410XQGS(T:Signal transduction mechanisms)	ENOG410XQGS(mitogen-activated protein kinase kinase kinase)	K04466	MAP3K14, NIK	map04010(MAPK signaling pathway); map04064(NF-kappa B signaling pathway); map04210(Apoptosis); map04380(Osteoclast differentiation); map04660(T cell receptor signaling pathway); map04668(TNF signaling pathway); map04672(Intestinal immune network for IgA production); map05120(Epithelial cell signaling in Helicobacter pylori infection); map05166(Human T-cell leukemia virus 1 infection); map05169(Ep…	PF00069.22(Pkinase:Protein kinase domain); PF07714.14(Pkinase_Tyr:Protein tyrosine kinase)	GO:0005737(cellular_component:cytoplasm); GO:0000186(biological_process:activation of MAPKK activity); GO:0006468(biological_process:protein phosphorylation); GO:0004674(molecular_function:protein serine/threonine kinase activity); GO:0038061(biological_process:NIK/NF-kappaB signaling); GO:0033209(biological_process:tumor necrosis factor-mediated signaling pathway); GO:0007249(biological_process:…	NP_003945.2(mitogen-activated protein kinase kinase kinase 14 [Homo sapiens])	sp|Q99558|M3K14_HUMAN(Mitogen-activated protein kinase kinase kinase 14 OS=Homo sapiens OX=9606 GN=MAP3K14 PE=1 SV=2)	9020
ENSG00000006071	0.1	0	0.03	0	0	0	0.0433333	0	0.217397	ABCC8	4923	ATP binding cassette subfamily C member 8 [Source:HGNC Symbol;Acc:HGNC:59]	COG1132(V:Defense mechanisms)	COG1132((ABC) transporter)	K05032	ABCC8, SUR1	map02010(ABC transporters); map04911(Insulin secretion); map04930(Type II diabetes mellitus)	PF00664.20(ABC_membrane:ABC transporter transmembrane region); PF00005.24(ABC_tran:ABC transporter); PF02463.16(SMC_N:RecF/RecN/SMC N terminal domain)	GO:0019905(molecular_function:syntaxin binding); GO:0030672(cellular_component:synaptic vesicle membrane); GO:0008281(molecular_function:sulfonylurea receptor activity); GO:0071805(biological_process:potassium ion transmembrane transport); GO:0015272(molecular_function:ATP-activated inward rectifier potassium channel activity); GO:0042493(biological_process:response to drug); GO:0007165(biologica…	NP_001274103.1(ATP-binding cassette sub-family C member 8 isoform 1 [Homo sapiens])	sp|Q09428|ABCC8_HUMAN(ATP-binding cassette sub-family C member 8 OS=Homo sapiens OX=9606 GN=ABCC8 PE=1 SV=6)	6833
ENSG00000006118	2.76	3.3	2.53	2.78	5.86	3.44	2.86333	4.02667	0.29386	TMEM132A	3981	transmembrane protein 132A [Source:HGNC Symbol;Acc:HGNC:31092]	ENOG410XQCD(S:Function unknown)	ENOG410XQCD(Transmembrane protein 132E)	K17599	TMEM132			GO:0016021(cellular_component:integral component of membrane); GO:0005789(cellular_component:endoplasmic reticulum membrane); GO:0070062(cellular_component:extracellular exosome); GO:0000139(cellular_component:Golgi membrane)	BAB13409.1(KIAA1583 protein, partial [Homo sapiens])	sp|Q24JP5|T132A_HUMAN(Transmembrane protein 132A OS=Homo sapiens OX=9606 GN=TMEM132A PE=1 SV=1)	54972
ENSG00000006125	53.35	49.77	57.06	37.82	34.46	47.96	53.3933	40.08	0.0435647	AP2B1	5702	adaptor related protein complex 2 beta 1 subunit [Source:HGNC Symbol;Acc:HGNC:563]	COG5096(U:Intracellular trafficking, secretion, and vesicular transport)	COG5096(The coatomer is a cytosolic protein complex that binds to dilysine motifs and reversibly associates with Golgi non- clathrin-coated vesicles, which further mediate biosynthetic protein transport from the ER, via the Golgi up to the trans Golgi network. Coatomer complex is required for budding from Golgi membranes, and is essential for the retrograde Golgi-to-ER transport of dilysine-tagge…	K11825	AP2B1	map04144(Endocytosis); map04721(Synaptic vesicle cycle); map04961(Endocrine and other factor-regulated calcium reabsorption); map05016(Huntington disease)	PF01602.17(Adaptin_N:Adaptin N terminal region); PF12717.4(Cnd1:non-SMC mitotic condensation complex subunit 1); PF09066.7(B2-adapt-app_C:Beta2-adaptin appendage, C-terminal sub-domain); PF13646.3(HEAT_2:HEAT repeats); PF02985.19(HEAT:HEAT repeat); PF02883.17(Alpha_adaptinC2:Adaptin C-terminal domain); PF12719.4(Cnd3:Nuclear condensing complex subunits, C-term domain)	GO:0030122(cellular_component:AP-2 adaptor complex); GO:0032802(biological_process:low-density lipoprotein particle receptor catabolic process); GO:0034383(biological_process:low-density lipoprotein particle clearance); GO:0005515(molecular_function:protein binding); GO:0005515(molecular_function:protein binding); GO:0005886(cellular_component:plasma membrane); GO:0030131(cellular_component:clath…	NP_001273.1(AP-2 complex subunit beta isoform b [Homo sapiens])	sp|P62944|AP2B1_RAT(AP-2 complex subunit beta OS=Rattus norvegicus OX=10116 GN=Ap2b1 PE=1 SV=1)	163
ENSG00000006128	0.08	0	0	0	0	0	0.0266667	0	0.373901	TAC1	1239	tachykinin precursor 1 [Source:HGNC Symbol;Acc:HGNC:11517]	ENOG4112BW1(O:Posttranslational modification, protein turnover, chaperones)	ENOG4112BW1(tachykinin, precursor 1)	K05239	TAC1		PF02202.13(Tachykinin:Tachykinin family)	GO:1990090(biological_process:cellular response to nerve growth factor stimulus); GO:0019732(biological_process:antifungal humoral response); GO:0019731(biological_process:antibacterial humoral response); GO:0007616(biological_process:long-term memory); GO:2000854(biological_process:positive regulation of corticosterone secretion); GO:0030424(cellular_component:axon); GO:0008217(biological_proces…	XP_010369824.1(PREDICTED: protachykinin-1 isoform X1 [Rhinopithecus roxellana])	sp|P20366|TKN1_HUMAN(Protachykinin-1 OS=Homo sapiens OX=9606 GN=TAC1 PE=1 SV=1)	6863
ENSG00000006194	32.27	29.72	28.49	32.07	30.42	31.62	30.16	31.37	0.376452	ZNF263	3830	zinc finger protein 263 [Source:HGNC Symbol;Acc:HGNC:13056]	COG5048(S:Function unknown)	COG5048(Zinc finger protein)	K09229	ZKSCAN		PF13465.3(zf-H2C2_2:Zinc-finger double domain); PF00096.23(zf-C2H2:Zinc finger, C2H2 type); PF02023.14(SCAN:SCAN domain); PF13894.3(zf-C2H2_4:C2H2-type zinc finger); PF01352.24(KRAB:KRAB box); PF16622.2(zf-C2H2_11:zinc-finger C2H2-type); PF09723.7(Zn-ribbon_8:Zinc ribbon domain); PF13912.3(zf-C2H2_6:C2H2-type zinc finger)	GO:0005737(cellular_component:cytoplasm); GO:0043565(molecular_function:sequence-specific DNA binding); GO:0015630(cellular_component:microtubule cytoskeleton); GO:0003676(molecular_function:nucleic acid binding); GO:0003700(molecular_function:transcription factor activity, sequence-specific DNA binding); GO:0005634(cellular_component:nucleus); GO:0005654(cellular_component:nucleoplasm); GO:00063…	NP_005732.2(zinc finger protein 263 [Homo sapiens])	sp|O14978|ZN263_HUMAN(Zinc finger protein 263 OS=Homo sapiens OX=9606 GN=ZNF263 PE=1 SV=2)	10127
ENSG00000006210	2.49	2.84	2.21	2.09	2.34	2.14	2.51333	2.19	0.177111	CX3CL1	5796	C-X3-C motif chemokine ligand 1 [Source:HGNC Symbol;Acc:HGNC:10647]	ENOG41116BY(U:Intracellular trafficking, secretion, and vesicular transport)	ENOG41116BY(Chemokine (C-X3-C motif) ligand 1)	K05508	CX3CL1, NTT	map04060(Cytokine-cytokine receptor interaction); map04062(Chemokine signaling pathway); map04668(TNF signaling pathway)	PF00048.17(IL8:Small cytokines (intecrine/chemokine), interleukin-8 like)	GO:0051041(biological_process:positive regulation of calcium-independent cell-cell adhesion); GO:0070098(biological_process:chemokine-mediated signaling pathway); GO:0019221(biological_process:cytokine-mediated signaling pathway); GO:0008009(molecular_function:chemokine activity); GO:0005886(cellular_component:plasma membrane); GO:0045906(biological_process:negative regulation of vasoconstriction…	BAD92274.1(chemokine (C-X3-C motif) ligand 1 variant, partial [Homo sapiens])	sp|P78423|X3CL1_HUMAN(Fractalkine OS=Homo sapiens OX=9606 GN=CX3CL1 PE=1 SV=1)	6376
ENSG00000006282	91.3	98.52	118.08	90.89	100.79	94.35	102.633	95.3433	0.439897	SPATA20	3539	spermatogenesis associated 20 [Source:HGNC Symbol;Acc:HGNC:26125]	COG1331(O:Posttranslational modification, protein turnover, chaperones)	COG1331(mannose-6-phosphate isomerase activity)					GO:0030154(biological_process:cell differentiation); GO:0003824(molecular_function:catalytic activity); GO:0007283(biological_process:spermatogenesis); GO:0005576(cellular_component:extracellular region); GO:0007275(biological_process:multicellular organism development)	NP_001245302.1(spermatogenesis-associated protein 20 isoform 3 [Homo sapiens])	sp|Q8TB22|SPT20_HUMAN(Spermatogenesis-associated protein 20 OS=Homo sapiens OX=9606 GN=SPATA20 PE=2 SV=3)	64847
ENSG00000006283	0.01	0.03	0.03	0.02	0.05	0.05	0.0233333	0.04	0.237796	CACNA1G	8138	calcium voltage-gated channel subunit alpha1 G [Source:HGNC Symbol;Acc:HGNC:1394]	ENOG410XNP6(U:Intracellular trafficking, secretion, and vesicular transport); COG1226(P:Inorganic ion transport and metabolism)	ENOG410XNP6(Calcium channel); COG1226(PotAssium voltage-gated channel)	K04854	CACNA1G, CAV3.1	map04010(MAPK signaling pathway); map04020(Calcium signaling pathway); map04713(Circadian entrainment); map04925(Aldosterone synthesis and secretion); map04930(Type II diabetes mellitus)	PF00520.28(Ion_trans:Ion transport protein); PF08016.9(PKD_channel:Polycystin cation channel)	GO:0002027(biological_process:regulation of heart rate); GO:0086056(molecular_function:voltage-gated calcium channel activity involved in AV node cell action potential); GO:0010045(biological_process:response to nickel cation); GO:0070588(biological_process:calcium ion transmembrane transport); GO:0005886(cellular_component:plasma membrane); GO:0005886(cellular_component:plasma membrane); GO:0034…	NP_938406.1(voltage-dependent T-type calcium channel subunit alpha-1G isoform 3 [Homo sapiens])	sp|O43497|CAC1G_HUMAN(Voltage-dependent T-type calcium channel subunit alpha-1G OS=Homo sapiens OX=9606 GN=CACNA1G PE=1 SV=3)	8913
ENSG00000006327	401.42	454.99	304.4	468.29	556.53	427.21	386.937	484.01	0.171169	TNFRSF12A	1678	TNF receptor superfamily member 12A [Source:HGNC Symbol;Acc:HGNC:18152]	ENOG41116AK(U:Intracellular trafficking, secretion, and vesicular transport)	ENOG41116AK(tumor necrosis factor receptor superfamily, member 12a)	K05149	TNFRSF12A, FN14, TWEAKR, CD266	map04060(Cytokine-cytokine receptor interaction)		GO:0006931(biological_process:substrate-dependent cell migration, cell attachment to substrate); GO:0001726(cellular_component:ruffle); GO:2001238(biological_process:positive regulation of extrinsic apoptotic signaling pathway); GO:0009986(cellular_component:cell surface); GO:0033209(biological_process:tumor necrosis factor-mediated signaling pathway); GO:0045773(biological_process:positive regul…	PNI44546.1(LOW QUALITY PROTEIN: TNFRSF12A isoform 1 [Pan troglodytes])	sp|Q9NP84|TNR12_HUMAN(Tumor necrosis factor receptor superfamily member 12A OS=Homo sapiens OX=9606 GN=TNFRSF12A PE=1 SV=1)	51330
ENSG00000006377	0	0	0	0	0	0.08	0	0.0266667	0.373901	DLX6	2304	distal-less homeobox 6 [Source:HGNC Symbol;Acc:HGNC:2919]	ENOG410ZHZR(K:Transcription)	ENOG410ZHZR(distal-less homeobox)	K09314	DLX1_4_6		PF00046.26(Homeobox:Homeobox domain); PF10099.6(RskA:Anti-sigma-K factor rskA)	GO:0048598(biological_process:embryonic morphogenesis); GO:0060322(biological_process:head development); GO:0060021(biological_process:palate development); GO:0050679(biological_process:positive regulation of epithelial cell proliferation); GO:0048646(biological_process:anatomical structure formation involved in morphogenesis); GO:0042472(biological_process:inner ear morphogenesis); GO:0030855(bi…	XP_023080635.1(homeobox protein DLX-6 [Piliocolobus tephrosceles])	sp|P56179|DLX6_HUMAN(Homeobox protein DLX-6 OS=Homo sapiens OX=9606 GN=DLX6 PE=2 SV=2)	1750
ENSG00000006432	3.24	3.17	3.78	2.98	3	2.86	3.39667	2.94667	0.0850637	MAP3K9	11169	mitogen-activated protein kinase kinase kinase 9 [Source:HGNC Symbol;Acc:HGNC:6861]	COG0515(T:Signal transduction mechanisms)	COG0515(Serine Threonine protein kinase)	K04417	MAP3K9, MLK1		PF00069.22(Pkinase:Protein kinase domain); PF07714.14(Pkinase_Tyr:Protein tyrosine kinase); PF14604.3(SH3_9:Variant SH3 domain); PF00018.25(SH3_1:SH3 domain); PF07653.14(SH3_2:Variant SH3 domain)	GO:0007256(biological_process:activation of JNKK activity); GO:0007257(biological_process:activation of JUN kinase activity); GO:0000186(biological_process:activation of MAPKK activity); GO:0016021(cellular_component:integral component of membrane); GO:0005622(cellular_component:intracellular); GO:0043065(biological_process:positive regulation of apoptotic process); GO:0006355(biological_process:…	NP_001271159.1(mitogen-activated protein kinase kinase kinase 9 isoform 2 [Homo sapiens])	sp|P80192|M3K9_HUMAN(Mitogen-activated protein kinase kinase kinase 9 OS=Homo sapiens OX=9606 GN=MAP3K9 PE=1 SV=3)	4293
ENSG00000006451	21.93	16.03	27.42	14.33	15.93	18.22	21.7933	16.16	0.180516	RALA	2880	RAS like proto-oncogene A [Source:HGNC Symbol;Acc:HGNC:9839]	COG1100(S:Function unknown)	COG1100(Akirin 2)	K07834	RALA	map04014(Ras signaling pathway); map04015(Rap1 signaling pathway); map04072(Phospholipase D signaling pathway); map05200(Pathways in cancer); map05212(Pancreatic cancer)	PF00071.19(Ras:Ras family); PF08477.10(Roc:Ras of Complex, Roc, domain of DAPkinase); PF00025.18(Arf:ADP-ribosylation factor family); PF03193.13(DUF258:Protein of unknown function, DUF258); PF00009.24(GTP_EFTU:Elongation factor Tu GTP binding domain)	GO:0031755(molecular_function:Edg-2 lysophosphatidic acid receptor binding); GO:0017022(molecular_function:myosin binding); GO:0030139(cellular_component:endocytic vesicle); GO:0061024(biological_process:membrane organization); GO:0005925(cellular_component:focal adhesion); GO:0070062(cellular_component:extracellular exosome); GO:0031532(biological_process:actin cytoskeleton reorganization); GO:0…	XP_006143062.1(PREDICTED: ras-related protein Ral-A isoform X1 [Tupaia chinensis])	sp|P11233|RALA_HUMAN(Ras-related protein Ral-A OS=Homo sapiens OX=9606 GN=RALA PE=1 SV=1)	5898
ENSG00000006453	17.15	15.91	17.95	13.9	12.95	14.69	17.0033	13.8467	0.0153774	BAIAP2L1	3622	BAI1 associated protein 2 like 1 [Source:HGNC Symbol;Acc:HGNC:21649]	ENOG410Y6FF(Z:Cytoskeleton)	ENOG410Y6FF(BAI1-associated protein 2-like 1)	K20127	BAIAP2L		PF08397.8(IMD:IRSp53/MIM homology domain); PF14604.3(SH3_9:Variant SH3 domain); PF07653.14(SH3_2:Variant SH3 domain); PF00018.25(SH3_1:SH3 domain); PF16746.2(BAR_3:BAR domain of APPL family)	GO:0003779(molecular_function:actin binding); GO:0070064(molecular_function:proline-rich region binding); GO:0015629(cellular_component:actin cytoskeleton); GO:0008093(molecular_function:cytoskeletal adaptor activity); GO:0005515(molecular_function:protein binding); GO:0005829(cellular_component:cytosol); GO:0005886(cellular_component:plasma membrane); GO:0003779(molecular_function:actin binding)…	NP_061330.2(brain-specific angiogenesis inhibitor 1-associated protein 2-like protein 1 [Homo sapiens])	sp|Q9UHR4|BI2L1_HUMAN(Brain-specific angiogenesis inhibitor 1-associated protein 2-like protein 1 OS=Homo sapiens OX=9606 GN=BAIAP2L1 PE=1 SV=2)	55971
ENSG00000006459	0.74	0.7	2.96	0.26	0.09	0.38	1.46667	0.243333	0.178877	KDM7A	9272	lysine demethylase 7A [Source:HGNC Symbol;Acc:HGNC:22224]	ENOG410XQXU(S:Function unknown)	ENOG410XQXU(demethylase)	K11445	KDM7A, JHDM1D		PF02373.19(JmjC:JmjC domain, hydroxylase); PF00628.26(PHD:PHD-finger); PF13621.3(Cupin_8:Cupin-like domain)	GO:0055114(biological_process:oxidation-reduction process); GO:0035064(molecular_function:methylated histone binding); GO:0033169(biological_process:histone H3-K9 demethylation); GO:0005730(cellular_component:nucleolus); GO:0005634(cellular_component:nucleus); GO:0070544(biological_process:histone H3-K36 demethylation); GO:0071557(biological_process:histone H3-K27 demethylation); GO:0045893(biolo…	NP_085150.1(lysine-specific demethylase 7A [Homo sapiens])	sp|Q6ZMT4|KDM7A_HUMAN(Lysine-specific demethylase 7A OS=Homo sapiens OX=9606 GN=KDM7A PE=1 SV=2)	80853
ENSG00000006468	0	0.02	0.02	0	0	0	0.0133333	0	0.116117	ETV1	6740	ETS variant 1 [Source:HGNC Symbol;Acc:HGNC:3490]	ENOG410Z0ZF(K:Transcription)	ENOG410Z0ZF(ets variant)	K09431	ETV1	map05202(Transcriptional misregulation in cancer)	PF04621.10(ETS_PEA3_N:PEA3 subfamily ETS-domain transcription factor N terminal domain); PF00178.19(Ets:Ets-domain)	GO:0045893(biological_process:positive regulation of transcription, DNA-templated); GO:0007638(biological_process:mechanosensory behavior); GO:0007517(biological_process:muscle organ development); GO:0007411(biological_process:axon guidance); GO:0005515(molecular_function:protein binding); GO:0043565(molecular_function:sequence-specific DNA binding); GO:0006366(biological_process:transcription fr…	NP_004947.2(ETS translocation variant 1 isoform a [Homo sapiens])	sp|P50549|ETV1_HUMAN(ETS translocation variant 1 OS=Homo sapiens OX=9606 GN=ETV1 PE=1 SV=2)	2115
ENSG00000006530	13.7	12.61	22.02	9.3	5.6	10.92	16.11	8.60667	0.089497	AGK	3849	acylglycerol kinase [Source:HGNC Symbol;Acc:HGNC:21869]	COG1597(I:Lipid transport and metabolism)	COG1597(diacylglycerol kinase)	K09881	AGK	map00561(Glycerolipid metabolism)	PF00781.21(DAGK_cat:Diacylglycerol kinase catalytic domain); PF11711.5(Tim54:Inner membrane protein import complex subunit Tim54)	GO:0016020(cellular_component:membrane); GO:0016310(biological_process:phosphorylation); GO:0016020(cellular_component:membrane); GO:0005739(cellular_component:mitochondrion); GO:0046834(biological_process:lipid phosphorylation); GO:0001729(molecular_function:ceramide kinase activity); GO:0046513(biological_process:ceramide biosynthetic process); GO:0001727(molecular_function:lipid kinase activit…	NP_060708.1(acylglycerol kinase, mitochondrial precursor [Homo sapiens])	sp|Q53H12|AGK_HUMAN(Acylglycerol kinase, mitochondrial OS=Homo sapiens OX=9606 GN=AGK PE=1 SV=2)	55750
ENSG00000006534	9.13	8.77	7.31	9.66	10.35	8.8	8.40333	9.60333	0.168402	ALDH3B1	5884	aldehyde dehydrogenase 3 family member B1 [Source:HGNC Symbol;Acc:HGNC:410]	COG1012(C:Energy production and conversion)	COG1012(Dehydrogenase)	K00129	E1.2.1.5	map00010(Glycolysis / Gluconeogenesis); map00340(Histidine metabolism); map00350(Tyrosine metabolism); map00360(Phenylalanine metabolism); map00410(beta-Alanine metabolism); map00980(Metabolism of xenobiotics by cytochrome P450); map00982(Drug metabolism - cytochrome P450); map05204(Chemical carcinogenesis)		GO:0030148(biological_process:sphingolipid biosynthetic process); GO:0004030(molecular_function:aldehyde dehydrogenase [NAD(P)+] activity); GO:0046185(biological_process:aldehyde catabolic process); GO:0006081(biological_process:cellular aldehyde metabolic process); GO:0005829(cellular_component:cytosol); GO:0006068(biological_process:ethanol catabolic process); GO:0005515(molecular_function:prot…	BAD92888.1(aldehyde dehydrogenase 3B1 variant, partial [Homo sapiens])	sp|P43353|AL3B1_HUMAN(Aldehyde dehydrogenase family 3 member B1 OS=Homo sapiens OX=9606 GN=ALDH3B1 PE=1 SV=1)	221
ENSG00000006576	6.22	4.27	16.94	2.13	1.49	3.52	9.14333	2.38	0.16482	PHTF2	5198	putative homeodomain transcription factor 2 [Source:HGNC Symbol;Acc:HGNC:13411]	ENOG410ZM0V(K:Transcription)	ENOG410ZM0V(Homeodomain transcription factor)				PF12129.5(Phtf-FEM1B_bdg:Male germ-cell putative homeodomain transcription factor)	GO:0005783(cellular_component:endoplasmic reticulum); GO:0005634(cellular_component:nucleus); GO:0006355(biological_process:regulation of transcription, DNA-templated); GO:0003677(molecular_function:DNA binding); GO:0006355(biological_process:regulation of transcription, DNA-templated); GO:0006351(biological_process:transcription, DNA-templated); GO:0003677(molecular_function:DNA binding); GO:000…	Q8N3S3.2(RecName: Full=Putative homeodomain transcription factor 2)	sp|Q8N3S3|PHTF2_HUMAN(Putative homeodomain transcription factor 2 OS=Homo sapiens OX=9606 GN=PHTF2 PE=2 SV=2)	57157
ENSG00000006606	0	0	0	0.12	0	0	0	0.04	0.373901	CCL26	703	C-C motif chemokine ligand 26 [Source:HGNC Symbol;Acc:HGNC:10625]	ENOG41115YQ(O:Posttranslational modification, protein turnover, chaperones)	ENOG41115YQ(chemokine (C-C motif) ligand 26)	K21096	CCL26	map04060(Cytokine-cytokine receptor interaction); map04062(Chemokine signaling pathway)	PF00048.17(IL8:Small cytokines (intecrine/chemokine), interleukin-8 like)	GO:0002548(biological_process:monocyte chemotaxis); GO:0030335(biological_process:positive regulation of cell migration); GO:0070374(biological_process:positive regulation of ERK1 and ERK2 cascade); GO:0030593(biological_process:neutrophil chemotaxis); GO:0005615(cellular_component:extracellular space); GO:0008009(molecular_function:chemokine activity); GO:0071356(biological_process:cellular resp…	XP_016867160.1(C-C motif chemokine 26 isoform X1 [Homo sapiens])	sp|Q9Y258|CCL26_HUMAN(C-C motif chemokine 26 OS=Homo sapiens OX=9606 GN=CCL26 PE=1 SV=1)	10344
ENSG00000006607	111.94	102.8	157.51	72.95	54.12	82.97	124.083	70.0133	0.0460022	FARP2	6065	FERM, ARH/RhoGEF and pleckstrin domain protein 2 [Source:HGNC Symbol;Acc:HGNC:16460]	ENOG410XP7Q(T:Signal transduction mechanisms)	ENOG410XP7Q(and pleckstrin domain protein)	K06082	FARP2, FRG	map04015(Rap1 signaling pathway); map04520(Adherens junction)	PF08736.8(FA:FERM adjacent (FA))		PNI14366.1(FARP2 isoform 14, partial [Pan troglodytes])	sp|O94887|FARP2_HUMAN(FERM, ARHGEF and pleckstrin domain-containing protein 2 OS=Homo sapiens OX=9606 GN=FARP2 PE=1 SV=3)	9855
ENSG00000006611	0	0	0.05	0	0	0	0.0166667	0	0.373901	USH1C	2700	USH1 protein network component harmonin [Source:HGNC Symbol;Acc:HGNC:12597]	ENOG4110362(O:Posttranslational modification, protein turnover, chaperones); ENOG4111TZZ(Z:Cytoskeleton)	ENOG4110362(parallel actin filament bundle assembly); ENOG4111TZZ(PDZ)	K21877	USH1C		PF00595.21(PDZ:PDZ domain (Also known as DHR or GLGF)); PF13180.3(PDZ_2:PDZ domain)	GO:0000086(biological_process:G2/M transition of mitotic cell cycle); GO:0030154(biological_process:cell differentiation); GO:0032029(molecular_function:myosin tail binding); GO:0005902(cellular_component:microvillus); GO:0005903(cellular_component:brush border); GO:0045202(cellular_component:synapse); GO:1904970(biological_process:brush border assembly); GO:0030507(molecular_function:spectrin bi…	NP_710142.1(harmonin isoform b3 [Homo sapiens])	sp|Q9ES64|USH1C_MOUSE(Harmonin OS=Mus musculus OX=10090 GN=Ush1c PE=1 SV=1)	10083
ENSG00000006625	63.27	48.28	91.4	33.22	27.53	38.51	67.65	33.0867	0.0568326	GGCT	1173	gamma-glutamylcyclotransferase [Source:HGNC Symbol;Acc:HGNC:21705]	ENOG4111IGG(S:Function unknown)	ENOG4111IGG(aig2 family)	K00682	GGCT	map00480(Glutathione metabolism)	PF13772.3(AIG2_2:AIG2-like family); PF06094.9(GGACT:Gamma-glutamyl cyclotransferase, AIG2-like)	GO:0042803(molecular_function:protein homodimerization activity); GO:0005829(cellular_component:cytosol); GO:0016746(molecular_function:transferase activity, transferring acyl groups); GO:0016740(molecular_function:transferase activity); GO:0003839(molecular_function:gamma-glutamylcyclotransferase activity); GO:0005829(cellular_component:cytosol); GO:0070062(cellular_component:extracellular exoso…	NP_076956.1(gamma-glutamylcyclotransferase isoform 1 [Homo sapiens])	sp|O75223|GGCT_HUMAN(Gamma-glutamylcyclotransferase OS=Homo sapiens OX=9606 GN=GGCT PE=1 SV=1)	79017
ENSG00000006634	8.86	7.24	25.58	3.42	1.63	8.61	13.8933	4.55333	0.207872	DBF4	3907	DBF4 zinc finger [Source:HGNC Symbol;Acc:HGNC:17364]	COG5067(S:Function unknown)	COG5067(DBF4 homolog (S. cerevisiae))	K06629	ASK, DBF4	map04110(Cell cycle)	PF07535.9(zf-DBF:DBF zinc finger); PF00533.23(BRCT:BRCA1 C Terminus (BRCT) domain)	GO:0000082(biological_process:G1/S transition of mitotic cell cycle); GO:0005654(cellular_component:nucleoplasm); GO:0006260(biological_process:DNA replication); GO:0008047(molecular_function:enzyme activator activity); GO:0003676(molecular_function:nucleic acid binding); GO:0005634(cellular_component:nucleus); GO:0005515(molecular_function:protein binding); GO:0043085(biological_process:positive…	NP_006707.1(protein DBF4 homolog A isoform 1 [Homo sapiens])	sp|Q9UBU7|DBF4A_HUMAN(Protein DBF4 homolog A OS=Homo sapiens OX=9606 GN=DBF4 PE=1 SV=1)	10926
ENSG00000006638	0.37	0.26	0.28	0.47	0.52	0.29	0.303333	0.426667	0.187197	TBXA2R	2608	thromboxane A2 receptor [Source:HGNC Symbol;Acc:HGNC:11608]	ENOG410XRW9(O:Posttranslational modification, protein turnover, chaperones)	ENOG410XRW9(glutamate secretion)	K04264	TBXA2R	map04020(Calcium signaling pathway); map04080(Neuroactive ligand-receptor interaction); map04611(Platelet activation)	PF00001.18(7tm_1:7 transmembrane receptor (rhodopsin family))	GO:0045907(biological_process:positive regulation of vasoconstriction); GO:0005887(cellular_component:integral component of plasma membrane); GO:0005085(molecular_function:guanyl-nucleotide exchange factor activity); GO:0019229(biological_process:regulation of vasoconstriction); GO:0007165(biological_process:signal transduction); GO:0004871(molecular_function:signal transducer activity); GO:00055…	NP_001051.1(thromboxane A2 receptor isoform alpha [Homo sapiens])	sp|P21731|TA2R_HUMAN(Thromboxane A2 receptor OS=Homo sapiens OX=9606 GN=TBXA2R PE=1 SV=3)	6915
ENSG00000006652	31.84	21.61	54.4	19.53	16.08	30.33	35.95	21.98	0.257731	IFRD1	3397	interferon related developmental regulator 1 [Source:HGNC Symbol;Acc:HGNC:5456]	ENOG410XSIZ(K:Transcription)	ENOG410XSIZ(Interferon-related developmental regulator)				PF05004.10(IFRD:Interferon-related developmental regulator (IFRD)); PF04836.9(IFRD_C:Interferon-related protein conserved region)	GO:0005737(cellular_component:cytoplasm); GO:0048671(biological_process:negative regulation of collateral sprouting); GO:0005634(cellular_component:nucleus); GO:0007518(biological_process:myoblast fate determination); GO:0014706(biological_process:striated muscle tissue development); GO:0043403(biological_process:skeletal muscle tissue regeneration); GO:0007275(biological_process:multicellular or…	XP_007980817.1(PREDICTED: interferon-related developmental regulator 1 isoform X1 [Chlorocebus sabaeus])	sp|O00458|IFRD1_HUMAN(Interferon-related developmental regulator 1 OS=Homo sapiens OX=9606 GN=IFRD1 PE=1 SV=4)	3475
ENSG00000006695	9.29	9.24	10.43	6.11	7.88	8.07	9.65333	7.35333	0.0352366	COX10	2873	COX10, heme A:farnesyltransferase cytochrome c oxidase assembly factor [Source:HGNC Symbol;Acc:HGNC:2260]	COG0109(O:Posttranslational modification, protein turnover, chaperones)	COG0109(Converts heme B (protoheme IX) to heme O by substitution of the vinyl group on carbon 2 of heme B porphyrin ring with a hydroxyethyl farnesyl side group (By similarity))	K02257	COX10, ctaB, cyoE	map00190(Oxidative phosphorylation); map00860(Porphyrin and chlorophyll metabolism)	PF01040.15(UbiA:UbiA prenyltransferase family)	GO:0004129(molecular_function:cytochrome-c oxidase activity); GO:0000266(biological_process:mitochondrial fission); GO:0016021(cellular_component:integral component of membrane); GO:0006123(biological_process:mitochondrial electron transport, cytochrome c to oxygen); GO:0070069(cellular_component:cytochrome complex); GO:0008535(biological_process:respiratory chain complex IV assembly); GO:0005743…	XP_024206245.1(protoheme IX farnesyltransferase, mitochondrial [Pan troglodytes])	sp|Q12887|COX10_HUMAN(Protoheme IX farnesyltransferase, mitochondrial OS=Homo sapiens OX=9606 GN=COX10 PE=1 SV=3)	1352
ENSG00000006704	14.16	11.63	13.33	12.86	10.66	10.24	13.04	11.2533	0.180283	GTF2IRD1	5868	GTF2I repeat domain containing 1 [Source:HGNC Symbol;Acc:HGNC:4661]	ENOG41100H8(K:Transcription)	ENOG41100H8(General transcription factor II-I)	K03121	TFII-I, GTF2I	map03022(Basal transcription factors); map04022(cGMP-PKG signaling pathway); map05168(Herpes simplex infection)	PF02946.11(GTF2I:GTF2I-like repeat)	GO:0005737(cellular_component:cytoplasm); GO:0006355(biological_process:regulation of transcription, DNA-templated); GO:0006351(biological_process:transcription, DNA-templated); GO:0003677(molecular_function:DNA binding); GO:0005654(cellular_component:nucleoplasm); GO:0005829(cellular_component:cytosol); GO:0005634(cellular_component:nucleus); GO:0014886(biological_process:transition between slow…	BAD92626.1(GTF2I repeat domain containing 1 isoform 2 variant, partial [Homo sapiens])	sp|Q9UHL9|GT2D1_HUMAN(General transcription factor II-I repeat domain-containing protein 1 OS=Homo sapiens OX=9606 GN=GTF2IRD1 PE=1 SV=1)	9569
ENSG00000006712	58.75	62.4	55.34	61.13	59.35	58.91	58.83	59.7967	0.676061	PAF1	2066	PAF1 homolog, Paf1/RNA polymerase II complex component [Source:HGNC Symbol;Acc:HGNC:25459]	ENOG410YZXE(K:Transcription)	ENOG410YZXE(paf1, RNA polymerase II associated factor, homolog (S. cerevisiae))	K15174	PAF1		PF03985.10(Paf1:Paf1)	GO:0001711(biological_process:endodermal cell fate commitment); GO:0031442(biological_process:positive regulation of mRNA 3'-end processing); GO:0000122(biological_process:negative regulation of transcription from RNA polymerase II promoter); GO:0016055(biological_process:Wnt signaling pathway); GO:0071222(biological_process:cellular response to lipopolysaccharide); GO:0019827(biological_process:…	NP_001039758.1(RNA polymerase II-associated factor 1 homolog [Bos taurus])	sp|Q2KJ14|PAF1_BOVIN(RNA polymerase II-associated factor 1 homolog OS=Bos taurus OX=9913 GN=PAF1 PE=2 SV=1)	54623
ENSG00000006715	21.15	20.11	51.13	13.79	9.88	17.3	30.7967	13.6567	0.1745	VPS41	5903	VPS41, HOPS complex subunit [Source:HGNC Symbol;Acc:HGNC:12713]	ENOG410XQBC(S:Function unknown)	ENOG410XQBC(vacuolar protein sorting 41 homolog (S. cerevisiae))	K20184	VPS41		PF00637.17(Clathrin:Region in Clathrin and VPS); PF10366.6(Vps39_1:Vacuolar sorting protein 39 domain 1)	GO:0008333(biological_process:endosome to lysosome transport); GO:0051020(molecular_function:GTPase binding); GO:0008270(molecular_function:zinc ion binding); GO:0005622(cellular_component:intracellular); GO:0030136(cellular_component:clathrin-coated vesicle); GO:0006886(biological_process:intracellular protein transport); GO:0071439(cellular_component:clathrin complex); GO:0045055(biological_pro…	NP_055211.2(vacuolar protein sorting-associated protein 41 homolog isoform 1 [Homo sapiens])	sp|P49754|VPS41_HUMAN(Vacuolar protein sorting-associated protein 41 homolog OS=Homo sapiens OX=9606 GN=VPS41 PE=1 SV=3)	27072
ENSG00000006740	0.07	0.16	0.11	0.06	0.02	0.12	0.113333	0.0666667	0.29771	ARHGAP44	4428	Rho GTPase activating protein 44 [Source:HGNC Symbol;Acc:HGNC:29096]	ENOG410XRR2(S:Function unknown)	ENOG410XRR2(rho GTPase activating protein)	K21067	ARHGAP44, RICH2			GO:0065007(biological_process:biological regulation); GO:0044444(cellular_component:cytoplasmic part); GO:0044763(biological_process:single-organism cellular process); GO:0005488(molecular_function:binding)	EAW89969.1(KIAA0672 gene product, isoform CRA_e [Homo sapiens])	sp|Q17R89|RHG44_HUMAN(Rho GTPase-activating protein 44 OS=Homo sapiens OX=9606 GN=ARHGAP44 PE=1 SV=1)	9912
ENSG00000006744	41.53	38.29	38.09	37.25	43.03	37.84	39.3033	39.3733	0.975566	ELAC2	3738	elaC ribonuclease Z 2 [Source:HGNC Symbol;Acc:HGNC:14198]	COG1234(S:Function unknown)	COG1234(Zinc phosphodiesterase, which displays some tRNA 3'- processing endonuclease activity. Probably involved in tRNA maturation, by removing a 3'-trailer from precursor tRNA (By similarity))	K00784	rnz	map03013(RNA transport)		GO:0072684(biological_process:mitochondrial tRNA 3'-trailer cleavage, endonucleolytic); GO:0004549(molecular_function:tRNA-specific ribonuclease activity); GO:0046872(molecular_function:metal ion binding); GO:0008033(biological_process:tRNA processing); GO:0004519(molecular_function:endonuclease activity); GO:0044822(molecular_function:poly(A) RNA binding); GO:0005654(cellular_component:nucleopla…	BAC86026.1(unnamed protein product [Homo sapiens])	sp|Q9BQ52|RNZ2_HUMAN(Zinc phosphodiesterase ELAC protein 2 OS=Homo sapiens OX=9606 GN=ELAC2 PE=1 SV=2)	60528
ENSG00000006747	39.47	33.32	50.76	20.05	19.34	24.5	41.1833	21.2967	0.0206012	SCIN	9713	scinderin [Source:HGNC Symbol;Acc:HGNC:21695]	ENOG410XR0A(S:Function unknown)	ENOG410XR0A(capping protein (actin filament) gelsolin-like)	K05768	GSN	map04666(Fc gamma R-mediated phagocytosis); map04810(Regulation of actin cytoskeleton); map05203(Viral carcinogenesis)	PF00626.19(Gelsolin:Gelsolin repeat)	GO:0051127(biological_process:positive regulation of actin nucleation); GO:0008285(biological_process:negative regulation of cell proliferation); GO:0005938(cellular_component:cell cortex); GO:0043234(cellular_component:protein complex); GO:0005903(cellular_component:brush border); GO:0051693(biological_process:actin filament capping); GO:0051693(biological_process:actin filament capping); GO:000…	NP_001106177.1(adseverin isoform 1 [Homo sapiens])	sp|Q9Y6U3|ADSV_HUMAN(Adseverin OS=Homo sapiens OX=9606 GN=SCIN PE=1 SV=4)	85477
ENSG00000006756	9.99	12.17	8.98	11.8	15.9	8.89	10.38	12.1967	0.46297	ARSD	5159	arylsulfatase D [Source:HGNC Symbol;Acc:HGNC:717]	COG3119(O:Posttranslational modification, protein turnover, chaperones)	COG3119(Glycosyl Transferase)	K12374	ARSD_F_H		PF00884.20(Sulfatase:Sulfatase); PF14707.3(Sulfatase_C:C-terminal region of aryl-sulfatase); PF01663.19(Phosphodiest:Type I phosphodiesterase / nucleotide pyrophosphatase)	GO:0016021(cellular_component:integral component of membrane); GO:0070062(cellular_component:extracellular exosome); GO:0043687(biological_process:post-translational protein modification); GO:0005788(cellular_component:endoplasmic reticulum lumen); GO:0005764(cellular_component:lysosome); GO:0008152(biological_process:metabolic process); GO:0003824(molecular_function:catalytic activity); GO:00167…	XP_016799373.1(arylsulfatase D isoform X1 [Pan troglodytes])	sp|P51689|ARSD_HUMAN(Arylsulfatase D OS=Homo sapiens OX=9606 GN=ARSD PE=1 SV=2)	414
ENSG00000006757	18.01	20.18	14.85	16.47	18.35	15.51	17.68	16.7767	0.63443	PNPLA4	3372	patatin like phospholipase domain containing 4 [Source:HGNC Symbol;Acc:HGNC:24887]	ENOG410XSQS(J:Translation, ribosomal structure and biogenesis)	ENOG410XSQS(Ribosomal protein)	K11157	PNPLA4	map00830(Retinol metabolism)	PF01734.19(Patatin:Patatin-like phospholipase)	GO:0004806(molecular_function:triglyceride lipase activity); GO:0006629(biological_process:lipid metabolic process); GO:0016787(molecular_function:hydrolase activity); GO:0005739(cellular_component:mitochondrion); GO:0005739(cellular_component:mitochondrion); GO:0006629(biological_process:lipid metabolic process); GO:0016042(biological_process:lipid catabolic process); GO:0008152(biological_proce…	XP_003917429.1(patatin-like phospholipase domain-containing protein 4 isoform X4 [Papio anubis])	sp|P41247|PLPL4_HUMAN(Patatin-like phospholipase domain-containing protein 4 OS=Homo sapiens OX=9606 GN=PNPLA4 PE=2 SV=3)	8228
ENSG00000006788	0.02	0	0.02	0	0	0	0.0133333	0	0.116117	MYH13	6067	myosin heavy chain 13 [Source:HGNC Symbol;Acc:HGNC:7571]	COG5022(S:Function unknown)	COG5022(ATP synthase, H transporting, mitochondrial Fo complex, subunit s (factor B))	K10352	MYH	map04530(Tight junction)	PF00063.18(Myosin_head:Myosin head (motor domain)); PF01576.16(Myosin_tail_1:Myosin tail); PF02736.16(Myosin_N:Myosin N-terminal SH3-like domain)	GO:0003779(molecular_function:actin binding); GO:0032982(cellular_component:myosin filament); GO:0070062(cellular_component:extracellular exosome); GO:0006936(biological_process:muscle contraction); GO:0005859(cellular_component:muscle myosin complex); GO:0030016(cellular_component:myofibril); GO:0016459(cellular_component:myosin complex); GO:0005516(molecular_function:calmodulin binding); GO:000…	NP_003793.2(myosin-13 [Homo sapiens])	sp|Q9UKX3|MYH13_HUMAN(Myosin-13 OS=Homo sapiens OX=9606 GN=MYH13 PE=2 SV=2)	8735
ENSG00000006831	61.48	60.02	71.17	52.5	46.7	60.73	64.2233	53.31	0.111797	ADIPOR2	4018	adiponectin receptor 2 [Source:HGNC Symbol;Acc:HGNC:24041]	COG1272(S:Function unknown)	COG1272(Channel protein (Hemolysin III family)	K07297	ADIPOR	map04152(AMPK signaling pathway); map04211(Longevity regulating pathway); map04920(Adipocytokine signaling pathway); map04932(Non-alcoholic fatty liver disease (NAFLD))	PF03006.17(HlyIII:Haemolysin-III related)	GO:0033211(biological_process:adiponectin-activated signaling pathway); GO:0007507(biological_process:heart development); GO:0046872(molecular_function:metal ion binding); GO:0005886(cellular_component:plasma membrane); GO:0061042(biological_process:vascular wound healing); GO:0046326(biological_process:positive regulation of glucose import); GO:0042593(biological_process:glucose homeostasis); GO…	NP_078827.2(adiponectin receptor protein 2 [Homo sapiens])	sp|Q86V24|PAQR2_HUMAN(Adiponectin receptor protein 2 OS=Homo sapiens OX=9606 GN=ADIPOR2 PE=1 SV=1)	79602
ENSG00000006837	0.22	0	0.15	0.7	0.6	0.41	0.123333	0.57	0.0139714	CDKL3	2160	cyclin dependent kinase like 3 [Source:HGNC Symbol;Acc:HGNC:15483]	ENOG410XNSW(T:Signal transduction mechanisms)	ENOG410XNSW(Cyclin-dependent kinase-like)	K08824	CDKL		PF00069.22(Pkinase:Protein kinase domain); PF07714.14(Pkinase_Tyr:Protein tyrosine kinase); PF14531.3(Kinase-like:Kinase-like); PF06293.11(Kdo:Lipopolysaccharide kinase (Kdo/WaaP) family); PF01163.19(RIO1:RIO1 family)	GO:0005737(cellular_component:cytoplasm); GO:0006468(biological_process:protein phosphorylation); GO:0051726(biological_process:regulation of cell cycle); GO:0006468(biological_process:protein phosphorylation); GO:0005524(molecular_function:ATP binding); GO:0004672(molecular_function:protein kinase activity); GO:0005515(molecular_function:protein binding); GO:0004693(molecular_function:cyclin-dep…	XP_009447950.1(cyclin-dependent kinase-like 3 isoform X11 [Pan troglodytes])	sp|Q4R8T9|CDKL3_MACFA(Cyclin-dependent kinase-like 3 OS=Macaca fascicularis OX=9541 GN=CDKL3 PE=2 SV=1)	51265
ENSG00000007001	0	0	0.08	0	0	0	0.0266667	0	0.373901	UPP2	2435	uridine phosphorylase 2 [Source:HGNC Symbol;Acc:HGNC:23061]	COG2820(T:Signal transduction mechanisms)	COG2820(receptor, type)	K00757	udp, UPP	map00240(Pyrimidine metabolism); map00983(Drug metabolism - other enzymes)	PF01048.17(PNP_UDP_1:Phosphorylase superfamily)	GO:0005515(molecular_function:protein binding); GO:0005829(cellular_component:cytosol); GO:0016757(molecular_function:transferase activity, transferring glycosyl groups); GO:0003824(molecular_function:catalytic activity); GO:0009116(biological_process:nucleoside metabolic process); GO:0016740(molecular_function:transferase activity); GO:0005737(cellular_component:cytoplasm); GO:0044206(biological…	NP_001128570.1(uridine phosphorylase 2 isoform b [Homo sapiens])	sp|O95045|UPP2_HUMAN(Uridine phosphorylase 2 OS=Homo sapiens OX=9606 GN=UPP2 PE=1 SV=1)	151531
ENSG00000007038	0	0.16	0	0	0	0	0.0533333	0	0.373901	PRSS21	1106	protease, serine 21 [Source:HGNC Symbol;Acc:HGNC:9485]	COG5640(O:Posttranslational modification, protein turnover, chaperones)	COG5640(protease)	K09625	PRSS21		PF00089.23(Trypsin:Trypsin)	GO:0005737(cellular_component:cytoplasm); GO:0004252(molecular_function:serine-type endopeptidase activity); GO:0007283(biological_process:spermatogenesis); GO:0004252(molecular_function:serine-type endopeptidase activity); GO:0006508(biological_process:proteolysis); GO:0006508(biological_process:proteolysis); GO:0008233(molecular_function:peptidase activity); GO:0005515(molecular_function:protei…	NP_659206.1(testisin isoform 3 preproprotein [Homo sapiens])	sp|Q9Y6M0|TEST_HUMAN(Testisin OS=Homo sapiens OX=9606 GN=PRSS21 PE=1 SV=1)	10942
ENSG00000007047	24.64	28.63	21.77	30.33	31.21	26.86	25.0133	29.4667	0.136072	MARK4	5209	microtubule affinity regulating kinase 4 [Source:HGNC Symbol;Acc:HGNC:13538]	ENOG410XNQ0(T:Signal transduction mechanisms)	ENOG410XNQ0(CAMK family protein kinase)	K08798	MARK		PF00069.22(Pkinase:Protein kinase domain); PF07714.14(Pkinase_Tyr:Protein tyrosine kinase); PF14531.3(Kinase-like:Kinase-like); PF00627.28(UBA:UBA/TS-N domain); PF06293.11(Kdo:Lipopolysaccharide kinase (Kdo/WaaP) family); PF01163.19(RIO1:RIO1 family)	GO:0036064(cellular_component:ciliary basal body); GO:0006468(biological_process:protein phosphorylation); GO:0007399(biological_process:nervous system development); GO:0030030(biological_process:cell projection organization); GO:0001578(biological_process:microtubule bundle formation); GO:0005829(cellular_component:cytosol); GO:0050321(molecular_function:tau-protein kinase activity); GO:0043068(…	NP_113605.2(MAP/microtubule affinity-regulating kinase 4 isoform 2 [Homo sapiens])	sp|Q96L34|MARK4_HUMAN(MAP/microtubule affinity-regulating kinase 4 OS=Homo sapiens OX=9606 GN=MARK4 PE=1 SV=1)	57787
ENSG00000007062	0.83	0.83	2.35	0.09	0.18	0.26	1.33667	0.176667	0.0848992	PROM1	4349	prominin 1 [Source:HGNC Symbol;Acc:HGNC:9454]	ENOG410XRG0(S:Function unknown)	ENOG410XRG0(prominin)	K06532	PROM1, CD133	map05202(Transcriptional misregulation in cancer)	PF05478.8(Prominin:Prominin); PF04906.10(Tweety:Tweety)	GO:0031528(cellular_component:microvillus membrane); GO:0072112(biological_process:glomerular visceral epithelial cell differentiation); GO:0005615(cellular_component:extracellular space); GO:0005793(cellular_component:endoplasmic reticulum-Golgi intermediate compartment); GO:0016324(cellular_component:apical plasma membrane); GO:0005515(molecular_function:protein binding); GO:0005886(cellular_co…	NP_001139319.1(prominin-1 isoform 2 precursor [Homo sapiens])	sp|O43490|PROM1_HUMAN(Prominin-1 OS=Homo sapiens OX=9606 GN=PROM1 PE=1 SV=1)	8842
ENSG00000007080	191.46	213.76	150.15	243.3	233.51	197.45	185.123	224.753	0.163794	CCDC124	1055	coiled-coil domain containing 124 [Source:HGNC Symbol;Acc:HGNC:25171]	ENOG410ZIM9(S:Function unknown)	ENOG410ZIM9(Coiled-coil domain-containing protein)				PF06244.9(DUF1014:Protein of unknown function (DUF1014)); PF00505.16(HMG_box:HMG (high mobility group) box)	GO:0005856(cellular_component:cytoskeleton); GO:0005737(cellular_component:cytoplasm); GO:0044822(molecular_function:poly(A) RNA binding); GO:0044464(cellular_component:cell part); GO:0044763(biological_process:single-organism cellular process); GO:0005886(cellular_component:plasma membrane); GO:0051301(biological_process:cell division); GO:0005737(cellular_component:cytoplasm); GO:0003723(molecu…	NP_612451.1(coiled-coil domain-containing protein 124 [Homo sapiens])	sp|Q96CT7|CC124_HUMAN(Coiled-coil domain-containing protein 124 OS=Homo sapiens OX=9606 GN=CCDC124 PE=1 SV=1)	115098
ENSG00000007129	0.06	0.46	0.08	0.17	0	0	0.2	0.0566667	0.36968	CEACAM21	1691	carcinoembryonic antigen related cell adhesion molecule 21 [Source:HGNC Symbol;Acc:HGNC:28834]	ENOG4111D5D(S:Function unknown); ENOG410YR1P(S:Function unknown); ENOG41114FZ(S:Function unknown); ENOG4111ARQ(S:Function unknown); ENOG41115GC(S:Function unknown); ENOG4110RJE(S:Function unknown)	ENOG4111D5D(carcinoembryonic antigen-related cell adhesion molecule 21); ENOG410YR1P(carcinoembryonic antigen-related cell adhesion molecule 21); ENOG41114FZ(Carcinoembryonic antigen-related cell adhesion molecule); ENOG4111ARQ(Carcinoembryonic antigen-related cell adhesion molecule); ENOG41115GC(Immunoglobulin V-set domain); ENOG4110RJE(Immunoglobulin V-set domain)	K06499	CEACAM, CD66		PF13895.3(Ig_2:Immunoglobulin domain); PF00047.22(ig:Immunoglobulin domain); PF13927.3(Ig_3:Immunoglobulin domain); PF07679.13(I-set:Immunoglobulin I-set domain); PF07686.14(V-set:Immunoglobulin V-set domain)	GO:0016021(cellular_component:integral component of membrane); GO:0016021(cellular_component:integral component of membrane); GO:0016020(cellular_component:membrane)	AAH12001.1(CEACAM21 protein [Homo sapiens])	sp|Q3KPI0|CEA21_HUMAN(Carcinoembryonic antigen-related cell adhesion molecule 21 OS=Homo sapiens OX=9606 GN=CEACAM21 PE=2 SV=2)	90273
ENSG00000007168	39.84	36.73	34.56	33.11	40.19	39.4	37.0433	37.5667	0.856483	PAFAH1B1	5497	platelet activating factor acetylhydrolase 1b regulatory subunit 1 [Source:HGNC Symbol;Acc:HGNC:8574]	ENOG410XP3K(S:Function unknown)	ENOG410XP3K(Positively regulates the activity of the minus-end directed microtubule motor protein dynein. May enhance dynein- mediated microtubule sliding by targeting dynein to the microtubule plus end. Required for)	K16794	PAFAH1B1, LIS1	map00565(Ether lipid metabolism)	PF00400.29(WD40:WD domain, G-beta repeat); PF11715.5(Nup160:Nucleoporin Nup120/160); PF08513.8(LisH:LisH)	GO:0045931(biological_process:positive regulation of mitotic cell cycle); GO:0019226(biological_process:transmission of nerve impulse); GO:0090724(deleted:old GO); GO:0048471(cellular_component:perinuclear region of cytoplasm); GO:0043025(cellular_component:neuronal cell body); GO:0043005(cellular_component:neuron projection); GO:0032420(cellular_component:stereocilium); GO:0031982(cellular_compo…	NP_000421.1(platelet-activating factor acetylhydrolase IB subunit alpha [Homo sapiens])	sp|P43034|LIS1_HUMAN(Platelet-activating factor acetylhydrolase IB subunit alpha OS=Homo sapiens OX=9606 GN=PAFAH1B1 PE=1 SV=2)	5048
ENSG00000007171	0	0	0	0	0.02	0	0	0.00666667	0.373901	NOS2	4176	nitric oxide synthase 2 [Source:HGNC Symbol;Acc:HGNC:7873]	COG4362(E:Amino acid transport and metabolism); COG4362(P:Inorganic ion transport and metabolism)	COG4362(nitric oxide synthase); COG4362(nitric oxide synthase)	K13241	NOS2	map00220(Arginine biosynthesis); map00330(Arginine and proline metabolism); map04020(Calcium signaling pathway); map04066(HIF-1 signaling pathway); map04146(Peroxisome); map04371(Apelin signaling pathway); map05132(Salmonella infection); map05133(Pertussis); map05140(Leishmaniasis); map05142(Chagas disease (American trypanosomiasis)); map05145(Toxoplasmosis); map05146(Amoebiasis); map05152(Tuberc…	PF02898.12(NO_synthase:Nitric oxide synthase, oxygenase domain); PF00667.17(FAD_binding_1:FAD binding domain); PF00258.22(Flavodoxin_1:Flavodoxin); PF00175.18(NAD_binding_1:Oxidoreductase NAD-binding domain)	GO:0031284(biological_process:positive regulation of guanylate cyclase activity); GO:0034618(molecular_function:arginine binding); GO:0071222(biological_process:cellular response to lipopolysaccharide); GO:0005777(cellular_component:peroxisome); GO:0072606(biological_process:interleukin-8 secretion); GO:0045909(biological_process:positive regulation of vasodilation); GO:0072604(biological_process…	NP_000616.3(nitric oxide synthase, inducible [Homo sapiens])	sp|P35228|NOS2_HUMAN(Nitric oxide synthase, inducible OS=Homo sapiens OX=9606 GN=NOS2 PE=1 SV=2)	4843
ENSG00000007174	0.26	0	0	0	0.02	0.05	0.0866667	0.0233333	0.510958	DNAH9	13750	dynein axonemal heavy chain 9 [Source:HGNC Symbol;Acc:HGNC:2953]	COG5245(S:Function unknown)	COG5245(-)	K10408	DNAH	map05016(Huntington disease)	PF03028.12(Dynein_heavy:Dynein heavy chain and region D6 of dynein motor); PF12777.4(MT:Microtubule-binding stalk of dynein motor); PF12775.4(AAA_7:P-loop containing dynein motor region D3); PF12780.4(AAA_8:P-loop containing dynein motor region D4); PF12774.4(AAA_6:Hydrolytic ATP binding site of dynein motor region D1); PF08385.9(DHC_N1:Dynein heavy chain, N-terminal region 1); PF08393.10(DHC_N2:…	GO:0005737(cellular_component:cytoplasm); GO:0030030(biological_process:cell projection organization); GO:0007018(biological_process:microtubule-based movement); GO:0003777(molecular_function:microtubule motor activity); GO:0005524(molecular_function:ATP binding); GO:0005524(molecular_function:ATP binding); GO:0000166(molecular_function:nucleotide binding); GO:0005737(cellular_component:cytoplasm…	NP_001363.2(dynein heavy chain 9, axonemal isoform 2 [Homo sapiens])	sp|Q9NYC9|DYH9_HUMAN(Dynein heavy chain 9, axonemal OS=Homo sapiens OX=9606 GN=DNAH9 PE=1 SV=3)	1770
ENSG00000007202	38.28	42.63	41.3	39.86	38.19	41.47	40.7367	39.84	0.60461	KIAA0100	7407	KIAA0100 [Source:HGNC Symbol;Acc:HGNC:28960]	ENOG410XSYR(S:Function unknown)	ENOG410XSYR(UPF0378 protein)				PF10351.6(Apt1:Golgi-body localisation protein domain); PF10344.6(Fmp27:Mitochondrial protein from FMP27); PF10347.6(Fmp27_GFWDK:RNA pol II promoter Fmp27 protein domain); PF10293.6(DUF2405:Domain of unknown function (DUF2405))	GO:0005576(cellular_component:extracellular region)	NP_055495.2(protein KIAA0100 isoform 1 precursor [Homo sapiens])	sp|Q14667|K0100_HUMAN(Protein KIAA0100 OS=Homo sapiens OX=9606 GN=KIAA0100 PE=1 SV=3)	9703
ENSG00000007237	31.29	31.16	37.1	28.28	23.83	28.5	33.1833	26.87	0.0636021	GAS7	8033	growth arrest specific 7 [Source:HGNC Symbol;Acc:HGNC:4169]	ENOG410Z5NV(Z:Cytoskeleton)	ENOG410Z5NV(Growth arrest-specific 7)	K18618	GAS7		PF16623.2(WW_FCH_linker:Unstructured linker region between on GAS7 protein); PF00611.20(FCH:Fes/CIP4, and EFC/F-BAR homology domain); PF00397.23(WW:WW domain)	GO:0005737(cellular_component:cytoplasm); GO:0005515(molecular_function:protein binding); GO:0005737(cellular_component:cytoplasm); GO:0007275(biological_process:multicellular organism development); GO:0007399(biological_process:nervous system development); GO:0030154(biological_process:cell differentiation); GO:0006355(biological_process:regulation of transcription, DNA-templated); GO:0003700(mo…	NP_958839.1(growth arrest-specific protein 7 isoform c [Homo sapiens])	sp|O60861|GAS7_HUMAN(Growth arrest-specific protein 7 OS=Homo sapiens OX=9606 GN=GAS7 PE=1 SV=3)	8522
ENSG00000007255	33.12	39.87	25.48	43.63	43.44	30.49	32.8233	39.1867	0.349804	TRAPPC6A	805	trafficking protein particle complex 6A [Source:HGNC Symbol;Acc:HGNC:23069]	ENOG410YUYH(S:Function unknown)	ENOG410YUYH(Ankyrin Repeat)	K20304	TRAPPC6, TRS33		PF04051.13(TRAPP:Transport protein particle (TRAPP) component)	GO:0048208(biological_process:COPII vesicle coating); GO:0005783(cellular_component:endoplasmic reticulum); GO:0005829(cellular_component:cytosol); GO:0000139(cellular_component:Golgi membrane); GO:1903232(biological_process:melanosome assembly); GO:0043473(biological_process:pigmentation); GO:0005515(molecular_function:protein binding); GO:0043547(biological_process:positive regulation of GTPase…	NP_077013.1(trafficking protein particle complex subunit 6A isoform 1 [Homo sapiens])	sp|O75865|TPC6A_HUMAN(Trafficking protein particle complex subunit 6A OS=Homo sapiens OX=9606 GN=TRAPPC6A PE=1 SV=2)	79090
ENSG00000007264	0.52	0.39	0.21	1	0.83	0.75	0.373333	0.86	0.0138418	MATK	2133	megakaryocyte-associated tyrosine kinase [Source:HGNC Symbol;Acc:HGNC:6906]	COG0515(T:Signal transduction mechanisms)	COG0515(Serine Threonine protein kinase)	K08888	MATK	map04722(Neurotrophin signaling pathway)	PF07714.14(Pkinase_Tyr:Protein tyrosine kinase); PF00069.22(Pkinase:Protein kinase domain); PF00017.21(SH2:SH2 domain); PF00018.25(SH3_1:SH3 domain); PF14604.3(SH3_9:Variant SH3 domain); PF07653.14(SH3_2:Variant SH3 domain)	GO:0008284(biological_process:positive regulation of cell proliferation); GO:0004715(molecular_function:non-membrane spanning protein tyrosine kinase activity); GO:0005515(molecular_function:protein binding); GO:0018108(biological_process:peptidyl-tyrosine phosphorylation); GO:0004713(molecular_function:protein tyrosine kinase activity); GO:0004713(molecular_function:protein tyrosine kinase activ…	XP_023039403.1(megakaryocyte-associated tyrosine-protein kinase isoform X1 [Piliocolobus tephrosceles])	sp|P42679|MATK_HUMAN(Megakaryocyte-associated tyrosine-protein kinase OS=Homo sapiens OX=9606 GN=MATK PE=1 SV=1)	4145
ENSG00000007312	0	0.85	0.15	0.56	0.12	0	0.333333	0.226667	0.749947	CD79B	1269	CD79b molecule [Source:HGNC Symbol;Acc:HGNC:1699]	ENOG410Z4S5(U:Intracellular trafficking, secretion, and vesicular transport)	ENOG410Z4S5(CD79b molecule, immunoglobulin-associated beta)	K06507	CD79B, IGB	map04662(B cell receptor signaling pathway)	PF07686.14(V-set:Immunoglobulin V-set domain); PF07679.13(I-set:Immunoglobulin I-set domain); PF13927.3(Ig_3:Immunoglobulin domain); PF00047.22(ig:Immunoglobulin domain)	GO:0009897(cellular_component:external side of plasma membrane); GO:0050853(biological_process:B cell receptor signaling pathway); GO:0051260(biological_process:protein homooligomerization); GO:0042803(molecular_function:protein homodimerization activity); GO:0005515(molecular_function:protein binding); GO:0005886(cellular_component:plasma membrane); GO:0005886(cellular_component:plasma membrane)…	NP_000617.1(B-cell antigen receptor complex-associated protein beta chain isoform 1 precursor [Homo sapiens])	sp|P40259|CD79B_HUMAN(B-cell antigen receptor complex-associated protein beta chain OS=Homo sapiens OX=9606 GN=CD79B PE=1 SV=1)	974
ENSG00000007341	16.56	15.7	21.23	8.3	11.24	15.69	17.83	11.7433	0.0913385	ST7L	4528	suppression of tumorigenicity 7 like [Source:HGNC Symbol;Acc:HGNC:18441]	ENOG410XQ2Z(S:Function unknown)	ENOG410XQ2Z(Suppression of tumorigenicity 7)				PF04184.9(ST7:ST7 protein)	GO:0030308(biological_process:negative regulation of cell growth); GO:0016021(cellular_component:integral component of membrane); GO:0016020(cellular_component:membrane); GO:0030308(biological_process:negative regulation of cell growth); GO:0016021(cellular_component:integral component of membrane); GO:0030308(biological_process:negative regulation of cell growth)	NP_060214.2(suppressor of tumorigenicity 7 protein-like isoform 1 [Homo sapiens])	sp|Q8TDW4|ST7L_HUMAN(Suppressor of tumorigenicity 7 protein-like OS=Homo sapiens OX=9606 GN=ST7L PE=2 SV=1)	54879
ENSG00000007350	11.12	10.9	14.01	5.84	7.16	6.03	12.01	6.34333	0.00638195	TKTL1	2642	transketolase like 1 [Source:HGNC Symbol;Acc:HGNC:11835]	COG0021(S:Function unknown)	COG0021(transmembrane and coiled-coil domain family)	K00615	E2.2.1.1, tktA, tktB	map00030(Pentose phosphate pathway)	PF02779.21(Transket_pyr:Transketolase, pyrimidine binding domain); PF02780.17(Transketolase_C:Transketolase, C-terminal domain); PF00456.18(Transketolase_N:Transketolase, thiamine diphosphate binding domain); PF00676.17(E1_dh:Dehydrogenase E1 component)	GO:0005737(cellular_component:cytoplasm); GO:0004802(molecular_function:transketolase activity); GO:0006007(biological_process:glucose catabolic process); GO:0006772(biological_process:thiamine metabolic process); GO:0005634(cellular_component:nucleus); GO:0003824(molecular_function:catalytic activity); GO:0008152(biological_process:metabolic process); GO:0046872(molecular_function:metal ion bind…	NP_036385.3(transketolase-like protein 1 isoform a [Homo sapiens])	sp|P51854|TKTL1_HUMAN(Transketolase-like protein 1 OS=Homo sapiens OX=9606 GN=TKTL1 PE=1 SV=2)	8277
ENSG00000007372	0	0	0.02	0	0	0	0.00666667	0	0.373901	PAX6	7300	paired box 6 [Source:HGNC Symbol;Acc:HGNC:8620]	ENOG410XS01(K:Transcription)	ENOG410XS01(Paired box)	K08031	PAX6	map04550(Signaling pathways regulating pluripotency of stem cells); map04950(Maturity onset diabetes of the young)	PF00292.15(PAX:'Paired box' domain); PF00046.26(Homeobox:Homeobox domain); PF13565.3(HTH_32:Homeodomain-like domain)	GO:0021902(biological_process:commitment of neuronal cell to specific neuron type in forebrain); GO:0061303(biological_process:cornea development in camera-type eye); GO:0050680(biological_process:negative regulation of epithelial cell proliferation); GO:0032808(biological_process:lacrimal gland development); GO:0042593(biological_process:glucose homeostasis); GO:0023019(biological_process:signal…	XP_013358393.1(PREDICTED: paired box protein Pax-6 isoform X3 [Chinchilla lanigera])	sp|P63015|PAX6_MOUSE(Paired box protein Pax-6 OS=Mus musculus OX=10090 GN=Pax6 PE=1 SV=1)	5080
ENSG00000007376	59.31	62.74	46.42	73.04	73.83	59.01	56.1567	68.6267	0.145788	RPUSD1	2159	RNA pseudouridylate synthase domain containing 1 [Source:HGNC Symbol;Acc:HGNC:14173]	COG0564(S:Function unknown)	COG0564(mesothelin-like)				PF00849.19(PseudoU_synth_2:RNA pseudouridylate synthase)	GO:0031119(biological_process:tRNA pseudouridine synthesis); GO:0005739(cellular_component:mitochondrion); GO:0019239(molecular_function:deaminase activity); GO:0009982(molecular_function:pseudouridine synthase activity); GO:0003723(molecular_function:RNA binding); GO:0003723(molecular_function:RNA binding); GO:0009982(molecular_function:pseudouridine synthase activity); GO:0001522(biological_pro…	NP_478072.1(RNA pseudouridylate synthase domain-containing protein 1 isoform 1 [Homo sapiens])	sp|Q9UJJ7|RUSD1_HUMAN(RNA pseudouridylate synthase domain-containing protein 1 OS=Homo sapiens OX=9606 GN=RPUSD1 PE=1 SV=1)	113000
ENSG00000007384	17.94	16.97	21.71	19.98	17.43	17.17	18.8733	18.1933	0.709774	RHBDF1	2992	rhomboid 5 homolog 1 [Source:HGNC Symbol;Acc:HGNC:20561]	COG0705(S:Function unknown)	COG0705(rhomboid family)				PF12595.5(Rhomboid_SP:Rhomboid serine protease); PF01694.19(Rhomboid:Rhomboid family)	GO:0004252(molecular_function:serine-type endopeptidase activity); GO:0050709(biological_process:negative regulation of protein secretion); GO:0008283(biological_process:cell proliferation); GO:0005789(cellular_component:endoplasmic reticulum membrane); GO:0061136(biological_process:regulation of proteasomal protein catabolic process); GO:0016021(cellular_component:integral component of membrane)…	NP_071895.3(inactive rhomboid protein 1 [Homo sapiens])	sp|Q96CC6|RHDF1_HUMAN(Inactive rhomboid protein 1 OS=Homo sapiens OX=9606 GN=RHBDF1 PE=1 SV=2)	64285
ENSG00000007392	25.82	27.56	29.05	19.27	17.49	25.55	27.4767	20.77	0.0624398	LUC7L	2737	LUC7 like [Source:HGNC Symbol;Acc:HGNC:6723]	COG5200(C:Energy production and conversion)	COG5200(Is involved in NO detoxification in an aerobic process, termed nitric oxide dioxygenase (NOD) reaction that utilizes O(2) and NAD(P)H to convert NO to nitrate, which protects the bacterium from various noxious nitrogen compounds. Therefore, plays a central role in the inducible response to nitrosative stress (By similarity))						XP_015094639.1(PREDICTED: putative RNA-binding protein Luc7-like 1 isoform X2 [Vicugna pacos])	sp|Q9NQ29|LUC7L_HUMAN(Putative RNA-binding protein Luc7-like 1 OS=Homo sapiens OX=9606 GN=LUC7L PE=1 SV=1)	55692
ENSG00000007402	1.29	1.64	1.67	2.02	2.54	2.75	1.53333	2.43667	0.0221761	CACNA2D2	5476	calcium voltage-gated channel auxiliary subunit alpha2delta 2 [Source:HGNC Symbol;Acc:HGNC:1400]	ENOG410XPDX(S:Function unknown)	ENOG410XPDX(Calcium channel, voltage-dependent, alpha 2 delta subunit)	K04859	CACNA2D2	map04010(MAPK signaling pathway); map04260(Cardiac muscle contraction); map04261(Adrenergic signaling in cardiomyocytes); map04921(Oxytocin signaling pathway); map05410(Hypertrophic cardiomyopathy (HCM)); map05412(Arrhythmogenic right ventricular cardiomyopathy (ARVC)); map05414(Dilated cardiomyopathy (DCM))	PF08473.8(VGCC_alpha2:Neuronal voltage-dependent calcium channel alpha 2acd); PF08399.8(VWA_N:VWA N-terminal); PF00092.25(VWA:von Willebrand factor type A domain); PF13768.3(VWA_3:von Willebrand factor type A domain); PF02743.15(dCache_1:Cache domain); PF13519.3(VWA_2:von Willebrand factor type A domain)	GO:0040014(biological_process:regulation of multicellular organism growth); GO:0061337(biological_process:cardiac conduction); GO:0046622(biological_process:positive regulation of organ growth); GO:0070588(biological_process:calcium ion transmembrane transport); GO:0050796(biological_process:regulation of insulin secretion); GO:0048747(biological_process:muscle fiber development); GO:0034765(biol…	NP_001005505.1(voltage-dependent calcium channel subunit alpha-2/delta-2 isoform a precursor [Homo sapiens])	sp|Q9NY47|CA2D2_HUMAN(Voltage-dependent calcium channel subunit alpha-2/delta-2 OS=Homo sapiens OX=9606 GN=CACNA2D2 PE=1 SV=2)	9254
ENSG00000007516	0.21	0.65	0.98	0.49	0.42	0.29	0.613333	0.4	0.407268	BAIAP3	4732	BAI1 associated protein 3 [Source:HGNC Symbol;Acc:HGNC:948]	ENOG410Z3Q9(S:Function unknown)	ENOG410Z3Q9(BAI1-associated protein 3)	K15621	BAIAP3	map05202(Transcriptional misregulation in cancer)	PF00168.27(C2:C2 domain); PF10540.6(Membr_traf_MHD:Munc13 (mammalian uncoordinated) homology domain)	GO:0007186(biological_process:G-protein coupled receptor signaling pathway); GO:0008022(molecular_function:protein C-terminus binding); GO:0098793(cellular_component:presynapse); GO:0045202(cellular_component:synapse); GO:0098793(cellular_component:presynapse); GO:0005783(cellular_component:endoplasmic reticulum); GO:0007269(biological_process:neurotransmitter secretion); GO:0007186(biological_pr…	XP_011521030.1(BAI1-associated protein 3 isoform X1 [Homo sapiens])	sp|O94812|BAIP3_HUMAN(BAI1-associated protein 3 OS=Homo sapiens OX=9606 GN=BAIAP3 PE=1 SV=2)	8938
ENSG00000007520	70.21	72.05	50.94	86.6	92.95	74.3	64.4	84.6167	0.0806042	TSR3	1243	TSR3, acp transferase ribosome maturation factor [Source:HGNC Symbol;Acc:HGNC:14175]	COG2042(S:Function unknown)	COG2042(pre-rRNA processing protein involved in ribosome biogenesis (By similarity))	K09140	TSR3		PF04034.10(DUF367:Domain of unknown function (DUF367)); PF04068.12(RLI:Possible Fer4-like domain in RNase L inhibitor, RLI)	GO:0030490(biological_process:maturation of SSU-rRNA); GO:0006364(biological_process:rRNA processing); GO:0005829(cellular_component:cytosol); GO:0042254(biological_process:ribosome biogenesis); GO:0030490(biological_process:maturation of SSU-rRNA); GO:0016740(molecular_function:transferase activity); GO:0000154(biological_process:rRNA modification); GO:0006364(biological_process:rRNA processing)	XP_004056990.2(PREDICTED: ribosome biogenesis protein TSR3 homolog [Gorilla gorilla gorilla])	sp|Q9UJK0|TSR3_HUMAN(Ribosome biogenesis protein TSR3 homolog OS=Homo sapiens OX=9606 GN=TSR3 PE=1 SV=1)	115939
ENSG00000007541	27.69	28.35	24.18	41.38	42.13	34.31	26.74	39.2733	0.0111196	PIGQ	3006	phosphatidylinositol glycan anchor biosynthesis class Q [Source:HGNC Symbol;Acc:HGNC:14135]	ENOG410XSXI(S:Function unknown)	ENOG410XSXI(Phosphatidylinositol glycan anchor biosynthesis, class Q)	K03860	PIGQ, GPI1	map00563(Glycosylphosphatidylinositol (GPI)-anchor biosynthesis)	PF05024.12(Gpi1:N-acetylglucosaminyl transferase component (Gpi1))	GO:0017176(molecular_function:phosphatidylinositol N-acetylglucosaminyltransferase activity); GO:0005975(biological_process:carbohydrate metabolic process); GO:0016021(cellular_component:integral component of membrane); GO:0005789(cellular_component:endoplasmic reticulum membrane); GO:0016757(molecular_function:transferase activity, transferring glycosyl groups); GO:0016740(molecular_function:tra…	NP_004195.2(phosphatidylinositol N-acetylglucosaminyltransferase subunit Q isoform 2 [Homo sapiens])	sp|Q9BRB3|PIGQ_HUMAN(Phosphatidylinositol N-acetylglucosaminyltransferase subunit Q OS=Homo sapiens OX=9606 GN=PIGQ PE=1 SV=3)	9091
ENSG00000007545	4.94	7.28	5.98	4.16	3.43	5.72	6.06667	4.43667	0.16346	CRAMP1	7772	cramped chromatin regulator homolog 1 [Source:HGNC Symbol;Acc:HGNC:14122]	ENOG4110SYD(S:Function unknown)	ENOG4110SYD(Crm, cramped-like (Drosophila))					GO:0003677(molecular_function:DNA binding); GO:0005634(cellular_component:nucleus); GO:0005634(cellular_component:nucleus); GO:0003682(molecular_function:chromatin binding); GO:0005634(cellular_component:nucleus); GO:0003677(molecular_function:DNA binding)	NP_065876.3(protein cramped-like [Homo sapiens])	sp|Q96RY5|CRML_HUMAN(Protein cramped-like OS=Homo sapiens OX=9606 GN=CRAMP1 PE=1 SV=3)	57585
ENSG00000007866	12.74	12.53	10.6	11.88	13.56	11.9	11.9567	12.4467	0.607183	TEAD3	2983	TEA domain transcription factor 3 [Source:HGNC Symbol;Acc:HGNC:11716]	ENOG410XQMP(K:Transcription)	ENOG410XQMP(TEA domain family member)	K09448	TEAD	map04390(Hippo signaling pathway); map04392(Hippo signaling pathway - multiple species)	PF01285.15(TEA:TEA/ATTS domain family)	GO:0005515(molecular_function:protein binding); GO:0035329(biological_process:hippo signaling); GO:0003700(molecular_function:transcription factor activity, sequence-specific DNA binding); GO:0006355(biological_process:regulation of transcription, DNA-templated); GO:0006351(biological_process:transcription, DNA-templated); GO:0003700(molecular_function:transcription factor activity, sequence-spec…	XP_015343085.1(PREDICTED: transcriptional enhancer factor TEF-5 isoform X2 [Marmota marmota marmota])	sp|Q99594|TEAD3_HUMAN(Transcriptional enhancer factor TEF-5 OS=Homo sapiens OX=9606 GN=TEAD3 PE=1 SV=2)	7005
ENSG00000007908	0	0	0.12	0	0	0	0.04	0	0.373901	SELE	3857	selectin E [Source:HGNC Symbol;Acc:HGNC:10718]	ENOG410XPJ1(S:Function unknown)	ENOG410XPJ1(c-type lectin domain family)	K06494	SELE, CD62E	map04514(Cell adhesion molecules (CAMs)); map04668(TNF signaling pathway); map04933(AGE-RAGE signaling pathway in diabetic complications); map05143(African trypanosomiasis); map05144(Malaria); map05418(Fluid shear stress and atherosclerosis)	PF00084.17(Sushi:Sushi repeat (SCR repeat)); PF00059.18(Lectin_C:Lectin C-type domain); PF00008.24(EGF:EGF-like domain)	GO:0030246(molecular_function:carbohydrate binding); GO:0005901(cellular_component:caveola); GO:0050901(biological_process:leukocyte tethering or rolling); GO:0005905(cellular_component:clathrin-coated pit); GO:0032496(biological_process:response to lipopolysaccharide); GO:0070492(molecular_function:oligosaccharide binding); GO:0005615(cellular_component:extracellular space); GO:0016021(cellular_…	NP_000441.2(E-selectin precursor [Homo sapiens])	sp|P16581|LYAM2_HUMAN(E-selectin OS=Homo sapiens OX=9606 GN=SELE PE=1 SV=1)	6401
ENSG00000007923	50.5	48.38	50.53	54.78	50.26	51.49	49.8033	52.1767	0.194728	DNAJC11	3311	DnaJ heat shock protein family (Hsp40) member C11 [Source:HGNC Symbol;Acc:HGNC:25570]	COG0484(O:Posttranslational modification, protein turnover, chaperones)	COG0484(ATP binding to DnaK triggers the release of the substrate protein, thus completing the reaction cycle. Several rounds of ATP-dependent interactions between DnaJ, DnaK and GrpE are required for fully efficient folding. Also involved, together with DnaK and GrpE, in the DNA replication of plasmids through activation of initiation proteins (By similarity))	K09531	DNAJC11		PF11875.5(DUF3395:Domain of unknown function (DUF3395)); PF00226.28(DnaJ:DnaJ domain)	GO:0005743(cellular_component:mitochondrial inner membrane); GO:0005739(cellular_component:mitochondrion); GO:0005515(molecular_function:protein binding); GO:0005739(cellular_component:mitochondrion); GO:0005739(cellular_component:mitochondrion); GO:0070062(cellular_component:extracellular exosome); GO:0005743(cellular_component:mitochondrial inner membrane); GO:0005739(cellular_component:mitocho…	NP_060668.2(dnaJ homolog subfamily C member 11 [Homo sapiens])	sp|Q9NVH1|DJC11_HUMAN(DnaJ homolog subfamily C member 11 OS=Homo sapiens OX=9606 GN=DNAJC11 PE=1 SV=2)	55735
ENSG00000007933	0	0	0.05	0	0	0	0.0166667	0	0.373901	FMO3	2087	flavin containing monooxygenase 3 [Source:HGNC Symbol;Acc:HGNC:3771]	COG2072(S:Function unknown)	COG2072(Heat repeat)	K00485	FMO	map00982(Drug metabolism - cytochrome P450)	PF00743.16(FMO-like:Flavin-binding monooxygenase-like); PF13738.3(Pyr_redox_3:Pyridine nucleotide-disulphide oxidoreductase); PF07992.11(Pyr_redox_2:Pyridine nucleotide-disulphide oxidoreductase); PF13434.3(K_oxygenase:L-lysine 6-monooxygenase (NADPH-requiring)); PF13450.3(NAD_binding_8:NAD(P)-binding Rossmann-like domain); PF00070.24(Pyr_redox:Pyridine nucleotide-disulphide oxidoreductase)	GO:0050661(molecular_function:NADP binding); GO:0050660(molecular_function:flavin adenine dinucleotide binding); GO:0005515(molecular_function:protein binding); GO:0043231(cellular_component:intracellular membrane-bounded organelle); GO:0005789(cellular_component:endoplasmic reticulum membrane); GO:0031090(cellular_component:organelle membrane); GO:0005783(cellular_component:endoplasmic reticulum…	NP_001002294.1(dimethylaniline monooxygenase [N-oxide-forming] 3 isoform a [Homo sapiens])	sp|P31513|FMO3_HUMAN(Dimethylaniline monooxygenase [N-oxide-forming] 3 OS=Homo sapiens OX=9606 GN=FMO3 PE=1 SV=5)	2328
ENSG00000007944	30.63	29.62	45.9	23.67	14.88	26.3	35.3833	21.6167	0.094102	MYLIP	2796	myosin regulatory light chain interacting protein [Source:HGNC Symbol;Acc:HGNC:21155]	ENOG410XRZN(O:Posttranslational modification, protein turnover, chaperones)	ENOG410XRZN(myosin regulatory light chain interacting protein)	K10637	MYLIP, MIR		PF13920.3(zf-C3HC4_3:Zinc finger, C3HC4 type (RING finger)); PF09380.7(FERM_C:FERM C-terminal PH-like domain)	GO:0005856(cellular_component:cytoskeleton); GO:0005737(cellular_component:cytoplasm); GO:0005856(cellular_component:cytoskeleton); GO:0008270(molecular_function:zinc ion binding); GO:0032803(biological_process:regulation of low-density lipoprotein particle receptor catabolic process); GO:0007399(biological_process:nervous system development); GO:0008092(molecular_function:cytoskeletal protein bi…	NP_037394.2(E3 ubiquitin-protein ligase MYLIP [Homo sapiens])	sp|Q8WY64|MYLIP_HUMAN(E3 ubiquitin-protein ligase MYLIP OS=Homo sapiens OX=9606 GN=MYLIP PE=1 SV=2)	29116
ENSG00000007952	0	0	0	0	0.07	0	0	0.0233333	0.373901	NOX1	2529	NADPH oxidase 1 [Source:HGNC Symbol;Acc:HGNC:7889]	ENOG410XNZY(U:Intracellular trafficking, secretion, and vesicular transport)	ENOG410XNZY(NADPH Oxidase)	K08008	NOX1, MOX1	map04380(Osteoclast differentiation); map04933(AGE-RAGE signaling pathway in diabetic complications); map05418(Fluid shear stress and atherosclerosis)	PF08030.9(NAD_binding_6:Ferric reductase NAD binding domain); PF01794.16(Ferric_reduct:Ferric reductase like transmembrane component); PF08022.9(FAD_binding_8:FAD-binding domain)	GO:0006739(biological_process:NADP metabolic process); GO:0016175(molecular_function:superoxide-generating NADPH oxidase activity); GO:1990451(biological_process:cellular stress response to acidic pH); GO:0042743(biological_process:hydrogen peroxide metabolic process); GO:0005768(cellular_component:endosome); GO:0005737(cellular_component:cytoplasm); GO:1902177(biological_process:positive regulat…	XP_010378484.1(PREDICTED: NADPH oxidase 1 isoform X1 [Rhinopithecus roxellana])	sp|Q9Y5S8|NOX1_HUMAN(NADPH oxidase 1 OS=Homo sapiens OX=9606 GN=NOX1 PE=1 SV=2)	27035
ENSG00000007968	4.9	4.42	4.6	3.8	3.39	3.56	4.64	3.58333	0.004529	E2F2	5191	E2F transcription factor 2 [Source:HGNC Symbol;Acc:HGNC:3114]	ENOG410XNYI(U:Intracellular trafficking, secretion, and vesicular transport)	ENOG410XNYI(domain, ankyrin repeat and PH domain)	K09389	E2F2	map01522(Endocrine resistance); map04110(Cell cycle); map05161(Hepatitis B); map05166(Human T-cell leukemia virus 1 infection); map05200(Pathways in cancer); map05206(MicroRNAs in cancer); map05212(Pancreatic cancer); map05214(Glioma); map05215(Prostate cancer); map05218(Melanoma); map05219(Bladder cancer); map05220(Chronic myeloid leukemia); map05222(Small cell lung cancer); map05223(Non-small c…	PF16421.2(E2F_CC-MB:E2F transcription factor CC-MB domain); PF02319.17(E2F_TDP:E2F/DP family winged-helix DNA-binding domain)	GO:0006367(biological_process:transcription initiation from RNA polymerase II promoter); GO:1990086(biological_process:lens fiber cell apoptotic process); GO:0003700(molecular_function:transcription factor activity, sequence-specific DNA binding); GO:0005634(cellular_component:nucleus); GO:1990086(biological_process:lens fiber cell apoptotic process); GO:0072332(biological_process:intrinsic apopt…	NP_004082.1(transcription factor E2F2 [Homo sapiens])	sp|Q14209|E2F2_HUMAN(Transcription factor E2F2 OS=Homo sapiens OX=9606 GN=E2F2 PE=1 SV=1)	1870
ENSG00000008018	200.25	186	167.17	182.91	177.7	194.62	184.473	185.077	0.958158	PSMB1	1939	proteasome subunit beta 1 [Source:HGNC Symbol;Acc:HGNC:9537]	COG0638(O:Posttranslational modification, protein turnover, chaperones)	COG0638(The proteasome is a multicatalytic proteinase complex which is characterized by its ability to cleave peptides with Arg, Phe, Tyr, Leu, and Glu adjacent to the leaving group at neutral or slightly basic pH. The proteasome has an ATP-dependent proteolytic activity (By similarity))	K02732	PSMB1	map03050(Proteasome)		GO:0090263(biological_process:positive regulation of canonical Wnt signaling pathway); GO:0002479(biological_process:antigen processing and presentation of exogenous peptide antigen via MHC class I, TAP-dependent); GO:0038061(biological_process:NIK/NF-kappaB signaling); GO:0033209(biological_process:tumor necrosis factor-mediated signaling pathway); GO:0051437(biological_process:positive regulati…	XP_024407888.1(proteasome subunit beta type-1 [Desmodus rotundus])	sp|P20618|PSB1_HUMAN(Proteasome subunit beta type-1 OS=Homo sapiens OX=9606 GN=PSMB1 PE=1 SV=2)	5689
ENSG00000008056	0.17	0.08	0.14	0.28	0.27	0.18	0.13	0.243333	0.0519163	SYN1	3299	synapsin I [Source:HGNC Symbol;Acc:HGNC:11494]	ENOG410XQH5(T:Signal transduction mechanisms)	ENOG410XQH5(kinase suppressor of Ras)	K19941	SYN		PF02750.11(Synapsin_C:Synapsin, ATP binding domain); PF02078.13(Synapsin:Synapsin, N-terminal domain); PF10581.6(Synapsin_N:Synapsin N-terminal)	GO:0005794(cellular_component:Golgi apparatus); GO:0030672(cellular_component:synaptic vesicle membrane); GO:0048306(molecular_function:calcium-dependent protein binding); GO:0043209(cellular_component:myelin sheath); GO:0005215(molecular_function:transporter activity); GO:0005829(cellular_component:cytosol); GO:0048786(cellular_component:presynaptic active zone); GO:0003779(molecular_function:ac…	XP_002917820.2(PREDICTED: LOW QUALITY PROTEIN: synapsin-1 [Ailuropoda melanoleuca])	sp|P17600|SYN1_HUMAN(Synapsin-1 OS=Homo sapiens OX=9606 GN=SYN1 PE=1 SV=3)	6853
ENSG00000008083	19.95	17.53	27.73	13.04	10.2	15.69	21.7367	12.9767	0.0646077	JARID2	5755	jumonji and AT-rich interaction domain containing 2 [Source:HGNC Symbol;Acc:HGNC:6196]	ENOG410YJEB(K:Transcription)	ENOG410YJEB(jumonji, AT rich interactive domain 2)	K11478	JARID2, JMJ	map04550(Signaling pathways regulating pluripotency of stem cells)	PF02373.19(JmjC:JmjC domain, hydroxylase); PF01388.18(ARID:ARID/BRIGHT DNA binding domain); PF02375.14(JmjN:jmjN domain); PF02928.13(zf-C5HC2:C5HC2 zinc finger)	GO:0035098(cellular_component:ESC/E(Z) complex); GO:0001227(molecular_function:transcriptional repressor activity, RNA polymerase II transcription regulatory region sequence-specific binding); GO:0048863(biological_process:stem cell differentiation); GO:0000122(biological_process:negative regulation of transcription from RNA polymerase II promoter); GO:0035098(cellular_component:ESC/E(Z) complex)…	NP_004964.2(protein Jumonji isoform 1 [Homo sapiens])	sp|Q92833|JARD2_HUMAN(Protein Jumonji OS=Homo sapiens OX=9606 GN=JARID2 PE=1 SV=2)	3720
ENSG00000008086	0.71	0.82	2.15	0.27	0.3	0.6	1.22667	0.39	0.152701	CDKL5	12533	cyclin dependent kinase like 5 [Source:HGNC Symbol;Acc:HGNC:11411]	ENOG410XNSW(T:Signal transduction mechanisms)	ENOG410XNSW(Cyclin-dependent kinase-like)	K08824	CDKL		PF00069.22(Pkinase:Protein kinase domain); PF07714.14(Pkinase_Tyr:Protein tyrosine kinase)	GO:0050775(biological_process:positive regulation of dendrite morphogenesis); GO:0005737(cellular_component:cytoplasm); GO:0006468(biological_process:protein phosphorylation); GO:0043547(biological_process:positive regulation of GTPase activity); GO:0051726(biological_process:regulation of cell cycle); GO:0046777(biological_process:protein autophosphorylation); GO:0032839(cellular_component:dendr…	NP_001310218.1(cyclin-dependent kinase-like 5 isoform 2 [Homo sapiens])	sp|O76039|CDKL5_HUMAN(Cyclin-dependent kinase-like 5 OS=Homo sapiens OX=9606 GN=CDKL5 PE=1 SV=1)	6792
ENSG00000008118	0.44	0.7	0.62	1.28	0.93	0.66	0.586667	0.956667	0.13099	CAMK1G	2612	calcium/calmodulin dependent protein kinase IG [Source:HGNC Symbol;Acc:HGNC:14585]	ENOG410XRMJ(S:Function unknown)	ENOG410XRMJ(-)	K08794	CAMK1	map04921(Oxytocin signaling pathway); map04925(Aldosterone synthesis and secretion)	PF00069.22(Pkinase:Protein kinase domain); PF07714.14(Pkinase_Tyr:Protein tyrosine kinase); PF14531.3(Kinase-like:Kinase-like); PF06293.11(Kdo:Lipopolysaccharide kinase (Kdo/WaaP) family)	GO:0006468(biological_process:protein phosphorylation); GO:0004683(molecular_function:calmodulin-dependent protein kinase activity); GO:0004672(molecular_function:protein kinase activity); GO:0043005(cellular_component:neuron projection); GO:0012505(cellular_component:endomembrane system); GO:0005954(cellular_component:calcium- and calmodulin-dependent protein kinase complex); GO:0005886(cellular…	XP_008954847.1(PREDICTED: calcium/calmodulin-dependent protein kinase type 1G isoform X1 [Pan paniscus])	sp|Q96NX5|KCC1G_HUMAN(Calcium/calmodulin-dependent protein kinase type 1G OS=Homo sapiens OX=9606 GN=CAMK1G PE=1 SV=3)	57172
ENSG00000008128	38.16	37.48	51.51	34.59	35.22	37.42	42.3833	35.7433	0.226276	CDK11A	2653	cyclin dependent kinase 11A [Source:HGNC Symbol;Acc:HGNC:1730]	ENOG410XQ50(T:Signal transduction mechanisms)	ENOG410XQ50(Cyclin-dependent kinase)	K08818	CDC2L		PF00069.22(Pkinase:Protein kinase domain); PF07714.14(Pkinase_Tyr:Protein tyrosine kinase); PF14531.3(Kinase-like:Kinase-like)	GO:0005737(cellular_component:cytoplasm); GO:0006468(biological_process:protein phosphorylation); GO:0051726(biological_process:regulation of cell cycle); GO:0050684(biological_process:regulation of mRNA processing); GO:0005634(cellular_component:nucleus); GO:0006915(biological_process:apoptotic process); GO:0006468(biological_process:protein phosphorylation); GO:0005524(molecular_function:ATP bi…	AAC72085.1(PITSLRE protein kinase beta SV2 isoform [Homo sapiens])	sp|Q9UQ88|CD11A_HUMAN(Cyclin-dependent kinase 11A OS=Homo sapiens OX=9606 GN=CDK11A PE=1 SV=4)	728642
ENSG00000008130	57.96	61.94	60.75	53.59	45.13	47.73	60.2167	48.8167	0.0145946	NADK	3653	NAD kinase [Source:HGNC Symbol;Acc:HGNC:29831]	COG0061(G:Carbohydrate transport and metabolism)	COG0061(Catalyzes the phosphorylation of NAD to NADP. Utilizes ATP and other nucleoside triphosphates as well as inorganic polyphosphate as a source of phosphorus (By similarity))	K00858	ppnK, NADK	map00760(Nicotinate and nicotinamide metabolism)	PF01513.18(NAD_kinase:ATP-NAD kinase)	GO:0019674(biological_process:NAD metabolic process); GO:0046034(biological_process:ATP metabolic process); GO:0005829(cellular_component:cytosol); GO:0016301(molecular_function:kinase activity); GO:0006741(biological_process:NADP biosynthetic process); GO:0005515(molecular_function:protein binding); GO:0016310(biological_process:phosphorylation); GO:0003951(molecular_function:NAD+ kinase activit…	NP_001185923.1(NAD kinase isoform 2 [Homo sapiens])	sp|O95544|NADK_HUMAN(NAD kinase OS=Homo sapiens OX=9606 GN=NADK PE=1 SV=1)	65220
ENSG00000008226	0.14	0.12	0.05	0.09	0.01	0	0.103333	0.0333333	0.15059	DLEC1	6426	deleted in lung and esophageal cancer 1 [Source:HGNC Symbol;Acc:HGNC:2899]	ENOG410YKY2(S:Function unknown)	ENOG410YKY2(Deleted in lung and esophageal cancer 1)					GO:0005737(cellular_component:cytoplasm); GO:0008285(biological_process:negative regulation of cell proliferation); GO:0005829(cellular_component:cytosol); GO:0005737(cellular_component:cytoplasm); GO:0005737(cellular_component:cytoplasm); GO:0008285(biological_process:negative regulation of cell proliferation); GO:0003674(molecular_function:molecular_function); GO:0008285(biological_process:nega…	NP_031361.2(deleted in lung and esophageal cancer protein 1 isoform DLEC1-N1 [Homo sapiens])	sp|Q9Y238|DLEC1_HUMAN(Deleted in lung and esophageal cancer protein 1 OS=Homo sapiens OX=9606 GN=DLEC1 PE=2 SV=2)	9940
ENSG00000008256	56.17	52.75	58.82	42.95	35.6	45.02	55.9133	41.19	0.0117965	CYTH3	4508	cytohesin 3 [Source:HGNC Symbol;Acc:HGNC:9504]	COG5307(S:Function unknown)	COG5307(and Sec7 domain)	K18441	CYTH	map04072(Phospholipase D signaling pathway); map04144(Endocytosis)	PF01369.17(Sec7:Sec7 domain); PF00169.26(PH:PH domain); PF15413.3(PH_11:Pleckstrin homology domain)	GO:0005515(molecular_function:protein binding); GO:0043547(biological_process:positive regulation of GTPase activity); GO:0005886(cellular_component:plasma membrane); GO:0005886(cellular_component:plasma membrane); GO:0005829(cellular_component:cytosol); GO:0005829(cellular_component:cytosol); GO:0005654(cellular_component:nucleoplasm); GO:0005829(cellular_component:cytosol); GO:0016020(cellular_…	XP_008016916.1(PREDICTED: cytohesin-3 isoform X1 [Chlorocebus sabaeus])	sp|O43739|CYH3_HUMAN(Cytohesin-3 OS=Homo sapiens OX=9606 GN=CYTH3 PE=1 SV=2)	9265
ENSG00000008277	0.79	1.05	0.98	0.2	0.23	0.3	0.94	0.243333	0.00110919	ADAM22	9334	ADAM metallopeptidase domain 22 [Source:HGNC Symbol;Acc:HGNC:201]	ENOG410XX2M(S:Function unknown)	ENOG410XX2M(ADAM metallopeptidase domain)	K16068	ADAM22		PF01421.16(Reprolysin:Reprolysin (M12B) family zinc metalloprotease); PF01562.16(Pep_M12B_propep:Reprolysin family propeptide); PF08516.9(ADAM_CR:ADAM cysteine-rich); PF00200.20(Disintegrin:Disintegrin); PF13582.3(Reprolysin_3:Metallo-peptidase family M12B Reprolysin-like); PF07974.10(EGF_2:EGF-like domain)	GO:0005178(molecular_function:integrin binding); GO:0006508(biological_process:proteolysis); GO:0005515(molecular_function:protein binding); GO:0007155(biological_process:cell adhesion); GO:0016021(cellular_component:integral component of membrane); GO:0016021(cellular_component:integral component of membrane); GO:0016021(cellular_component:integral component of membrane); GO:0016020(cellular_com…	NP_057435.2(disintegrin and metalloproteinase domain-containing protein 22 isoform 3 precursor [Homo sapiens])	sp|Q9P0K1|ADA22_HUMAN(Disintegrin and metalloproteinase domain-containing protein 22 OS=Homo sapiens OX=9606 GN=ADAM22 PE=1 SV=1)	53616
ENSG00000008282	60.47	51.31	84.24	32.14	30.4	42.12	65.34	34.8867	0.0437419	SYPL1	2151	synaptophysin like 1 [Source:HGNC Symbol;Acc:HGNC:11507]	ENOG4111FYV(U:Intracellular trafficking, secretion, and vesicular transport)	ENOG4111FYV(Synaptophysin-like)				PF01284.20(MARVEL:Membrane-associating domain)	GO:0042470(cellular_component:melanosome); GO:0042470(cellular_component:melanosome); GO:0008021(cellular_component:synaptic vesicle); GO:0016020(cellular_component:membrane); GO:0005215(molecular_function:transporter activity); GO:0006810(biological_process:transport); GO:0016021(cellular_component:integral component of membrane); GO:0016020(cellular_component:membrane); GO:0030659(cellular_comp…	XP_016801141.1(synaptophysin-like protein 1 isoform X1 [Pan troglodytes])	sp|Q16563|SYPL1_HUMAN(Synaptophysin-like protein 1 OS=Homo sapiens OX=9606 GN=SYPL1 PE=1 SV=1)	6856
ENSG00000008283	17.64	21.96	16.61	16.76	17.06	16.1	18.7367	16.64	0.27597	CYB561	3200	cytochrome b561 [Source:HGNC Symbol;Acc:HGNC:2571]	ENOG4111FKI(O:Posttranslational modification, protein turnover, chaperones)	ENOG4111FKI(Cytochrome)	K08360	CYB561		PF03188.13(Cytochrom_B561:Eukaryotic cytochrome b561)	GO:0000293(molecular_function:ferric-chelate reductase activity); GO:0016021(cellular_component:integral component of membrane); GO:0022865(molecular_function:transmembrane electron transfer carrier); GO:0055085(biological_process:transmembrane transport); GO:0022900(biological_process:electron transport chain); GO:0055114(biological_process:oxidation-reduction process); GO:0016021(cellular_compo…	NP_001317350.1(cytochrome b561 isoform 2 [Homo sapiens])	sp|P49447|CY561_HUMAN(Cytochrome b561 OS=Homo sapiens OX=9606 GN=CYB561 PE=1 SV=2)	1534
ENSG00000008294	26.41	23.23	64.44	11.36	9.29	22.2	38.0267	14.2833	0.161166	SPAG9	8273	sperm associated antigen 9 [Source:HGNC Symbol;Acc:HGNC:14524]	ENOG410XQ19(S:Function unknown)	ENOG410XQ19(mitogen-activated protein kinase 8 interacting protein 3)	K20317	SPAG9, JIP4		PF09744.6(Jnk-SapK_ap_N:JNK_SAPK-associated protein-1); PF16471.2(JIP_LZII:JNK-interacting protein leucine zipper II)	GO:0007257(biological_process:activation of JUN kinase activity); GO:0030335(biological_process:positive regulation of cell migration); GO:0019894(molecular_function:kinesin binding); GO:0048273(molecular_function:mitogen-activated protein kinase p38 binding); GO:0070062(cellular_component:extracellular exosome); GO:0030159(molecular_function:receptor signaling complex scaffold activity); GO:0008…	NP_001124000.1(C-Jun-amino-terminal kinase-interacting protein 4 isoform 1 [Homo sapiens])	sp|O60271|JIP4_HUMAN(C-Jun-amino-terminal kinase-interacting protein 4 OS=Homo sapiens OX=9606 GN=SPAG9 PE=1 SV=4)	9043
ENSG00000008300	0.99	1.07	1.71	1.54	0.97	1.39	1.25667	1.3	0.886363	CELSR3	11956	cadherin EGF LAG seven-pass G-type receptor 3 [Source:HGNC Symbol;Acc:HGNC:3230]	ENOG410XTGH(P:Inorganic ion transport and metabolism); COG0659(P:Inorganic ion transport and metabolism)	ENOG410XTGH(sulfate transporter); COG0659(sulfate transporter)	K04602	CELSR3		PF00028.14(Cadherin:Cadherin domain); PF16489.2(GAIN:GPCR-Autoproteolysis INducing (GAIN) domain); PF00002.21(7tm_2:7 transmembrane receptor (Secretin family)); PF02210.21(Laminin_G_2:Laminin G domain); PF00054.20(Laminin_G_1:Laminin G domain); PF16184.2(Cadherin_3:Cadherin-like); PF00008.24(EGF:EGF-like domain); PF00053.21(Laminin_EGF:Laminin EGF domain); PF01825.18(GPS:GPCR proteolysis site, GP…	GO:0004930(molecular_function:G-protein coupled receptor activity); GO:0007156(biological_process:homophilic cell adhesion via plasma membrane adhesion molecules); GO:0007413(biological_process:axonal fasciculation); GO:0036515(biological_process:serotonergic neuron axon guidance); GO:0036514(biological_process:dopaminergic neuron axon guidance); GO:0016021(cellular_component:integral component o…	NP_001398.2(cadherin EGF LAG seven-pass G-type receptor 3 precursor [Homo sapiens])	sp|Q9NYQ7|CELR3_HUMAN(Cadherin EGF LAG seven-pass G-type receptor 3 OS=Homo sapiens OX=9606 GN=CELSR3 PE=1 SV=2)	1951
ENSG00000008311	4.1	4.25	9.06	2.73	2.3	3.21	5.80333	2.74667	0.137582	AASS	3233	aminoadipate-semialdehyde synthase [Source:HGNC Symbol;Acc:HGNC:17366]	COG1748(E:Amino acid transport and metabolism)	COG1748(saccharopine dehydrogenase)	K14157	AASS	map00310(Lysine degradation)	PF16653.2(Sacchrp_dh_C:Saccharopine dehydrogenase C-terminal domain); PF05222.12(AlaDh_PNT_N:Alanine dehydrogenase/PNT, N-terminal domain); PF03435.15(Sacchrp_dh_NADP:Saccharopine dehydrogenase NADP binding domain); PF01262.18(AlaDh_PNT_C:Alanine dehydrogenase/PNT, C-terminal domain)	GO:0019477(biological_process:L-lysine catabolic process); GO:0033512(biological_process:L-lysine catabolic process to acetyl-CoA via saccharopine); GO:0047131(molecular_function:saccharopine dehydrogenase (NAD+, L-glutamate-forming) activity); GO:0047130(molecular_function:saccharopine dehydrogenase (NADP+, L-lysine-forming) activity); GO:0019477(biological_process:L-lysine catabolic process); G…	NP_005754.2(alpha-aminoadipic semialdehyde synthase, mitochondrial [Homo sapiens])	sp|Q9UDR5|AASS_HUMAN(Alpha-aminoadipic semialdehyde synthase, mitochondrial OS=Homo sapiens OX=9606 GN=AASS PE=1 SV=1)	10157
ENSG00000008323	0	0.21	0.44	0.22	0	0.05	0.216667	0.09	0.427108	PLEKHG6	3111	pleckstrin homology and RhoGEF domain containing G6 [Source:HGNC Symbol;Acc:HGNC:25562]	ENOG410XRPT(T:Signal transduction mechanisms)	ENOG410XRPT(pleckstrin homology domain containing, family G (with RhoGef domain) member)				PF00621.17(RhoGEF:RhoGEF domain)	GO:0005737(cellular_component:cytoplasm); GO:0005089(molecular_function:Rho guanyl-nucleotide exchange factor activity); GO:0043547(biological_process:positive regulation of GTPase activity); GO:0043547(biological_process:positive regulation of GTPase activity); GO:0035023(biological_process:regulation of Rho protein signal transduction); GO:0005089(molecular_function:Rho guanyl-nucleotide exchan…	NP_001138329.1(pleckstrin homology domain-containing family G member 6 isoform b [Homo sapiens])	sp|Q3KR16|PKHG6_HUMAN(Pleckstrin homology domain-containing family G member 6 OS=Homo sapiens OX=9606 GN=PLEKHG6 PE=1 SV=3)	55200
ENSG00000008324	28.33	23.5	29.61	18.56	13.53	22.6	27.1467	18.23	0.0502047	SS18L2	1047	SS18 like 2 [Source:HGNC Symbol;Acc:HGNC:15593]	ENOG41128HA(U:Intracellular trafficking, secretion, and vesicular transport)	ENOG41128HA(Vesicle-associated membrane protein)				PF05030.9(SSXT:SSXT protein (N-terminal region))	GO:0003713(molecular_function:transcription coactivator activity); GO:1903506(biological_process:regulation of nucleic acid-templated transcription)	XP_011806343.1(PREDICTED: SS18-like protein 2 [Colobus angolensis palliatus])	sp|Q9UHA2|S18L2_HUMAN(SS18-like protein 2 OS=Homo sapiens OX=9606 GN=SS18L2 PE=3 SV=1)	51188
ENSG00000008382	9.34	14.59	8.49	12.21	15.98	11.26	10.8067	13.15	0.382514	MPND	1611	MPN domain containing [Source:HGNC Symbol;Acc:HGNC:25934]	COG1310(S:Function unknown)	COG1310(Component of the eukaryotic translation initiation factor 3 (eIF-3) complex, which is involved in protein synthesis and, together with other initiation factors, stimulates binding of mRNA and methionyl-tRNAi to the 40S ribosome (By similarity))				PF01398.18(JAB:JAB1/Mov34/MPN/PAD-1 ubiquitin protease); PF14464.3(Prok-JAB:Prokaryotic homologs of the JAB domain)	GO:0006508(biological_process:proteolysis); GO:0008233(molecular_function:peptidase activity)	NP_001287791.1(MPN domain-containing protein isoform 3 [Homo sapiens])	sp|Q8N594|MPND_HUMAN(MPN domain-containing protein OS=Homo sapiens OX=9606 GN=MPND PE=1 SV=1)	84954
ENSG00000008394	0	0	0.26	0	1.38	0	0.0866667	0.46	0.46979	MGST1	2152	microsomal glutathione S-transferase 1 [Source:HGNC Symbol;Acc:HGNC:7061]	ENOG4110S2T(S:Function unknown); ENOG410YW83(S:Function unknown); ENOG4110PUS(S:Function unknown); ENOG410YYVQ(S:Function unknown); ENOG410Y7F2(S:Function unknown)	ENOG4110S2T(-); ENOG410YW83(-); ENOG4110PUS(-); ENOG410YYVQ(-); ENOG410Y7F2(protein phosphatase 1, regulatory subunit)	K00799	GST, gst	map00480(Glutathione metabolism); map00980(Metabolism of xenobiotics by cytochrome P450); map00982(Drug metabolism - cytochrome P450); map01524(Platinum drug resistance); map05204(Chemical carcinogenesis); map05418(Fluid shear stress and atherosclerosis)		GO:0016021(cellular_component:integral component of membrane)	XP_003403541.1(uncharacterized protein LOC100652901 [Homo sapiens])		4257
ENSG00000008405	4.73	3.4	8.03	2.33	1.53	2.72	5.38667	2.19333	0.0877857	CRY1	3834	cryptochrome circadian clock 1 [Source:HGNC Symbol;Acc:HGNC:2384]	COG0415(L:Replication, recombination and repair)	COG0415(deoxyribo-dipyrimidine photolyase)	K02295	CRY	map04710(Circadian rhythm)		GO:0032922(biological_process:circadian regulation of gene expression); GO:2000323(biological_process:negative regulation of glucocorticoid receptor signaling pathway); GO:0009785(biological_process:blue light signaling pathway); GO:2000850(biological_process:negative regulation of glucocorticoid secretion); GO:0042593(biological_process:glucose homeostasis); GO:0019915(biological_process:lipid s…	XP_015338288.1(PREDICTED: cryptochrome-1 [Marmota marmota marmota])	sp|Q16526|CRY1_HUMAN(Cryptochrome-1 OS=Homo sapiens OX=9606 GN=CRY1 PE=1 SV=1)	1407
ENSG00000008441	40.7	43.73	41.32	41.97	43.7	35.85	41.9167	40.5067	0.610335	NFIX	5459	nuclear factor I X [Source:HGNC Symbol;Acc:HGNC:7788]	ENOG410Y16G(K:Transcription)	ENOG410Y16G(Recognizes and binds the palindromic sequence 5'- TTGGCNNNNNGCCAA-3' present in viral and cellular promoters and in the origin of replication of adenovirus type 2. These proteins are individually capable of activating transcription and replication (By similarity))	K09171	NFIX		PF00859.15(CTF_NFI:CTF/NF-I family transcription modulation region); PF10524.6(NfI_DNAbd_pre-N:Nuclear factor I protein pre-N-terminus); PF03165.13(MH1:MH1 domain)	GO:0005622(cellular_component:intracellular); GO:0006355(biological_process:regulation of transcription, DNA-templated); GO:0006351(biological_process:transcription, DNA-templated); GO:0003700(molecular_function:transcription factor activity, sequence-specific DNA binding); GO:0003677(molecular_function:DNA binding); GO:0006355(biological_process:regulation of transcription, DNA-templated); GO:00…	XP_019519735.1(PREDICTED: nuclear factor 1 X-type isoform X2 [Hipposideros armiger])	sp|P13623|NFIX_MESAU(Nuclear factor 1 X-type OS=Mesocricetus auratus OX=10036 GN=NFIX PE=2 SV=1)	4784
ENSG00000008513	15.07	15.96	15.99	19.38	17.61	19.69	15.6733	18.8933	0.010779	ST3GAL1	6951	ST3 beta-galactoside alpha-2,3-sialyltransferase 1 [Source:HGNC Symbol;Acc:HGNC:10862]	ENOG410XT8P(S:Function unknown)	ENOG410XT8P(ST3 beta-galactoside alpha-2,3-sialyltransferase)	K00780	SIAT4A	map00512(Mucin type O-glycan biosynthesis); map00533(Glycosaminoglycan biosynthesis - keratan sulfate); map00603(Glycosphingolipid biosynthesis - globo and isoglobo series); map00604(Glycosphingolipid biosynthesis - ganglio series)	PF00777.15(Glyco_transf_29:Glycosyltransferase family 29 (sialyltransferase))	GO:0006468(biological_process:protein phosphorylation); GO:0016266(biological_process:O-glycan processing); GO:0070062(cellular_component:extracellular exosome); GO:0006486(biological_process:protein glycosylation); GO:0006486(biological_process:protein glycosylation); GO:0006468(biological_process:protein phosphorylation); GO:0003836(molecular_function:beta-galactoside (CMP) alpha-2,3-sialyltran…	AAA36612.1(sialyltransferase [Homo sapiens])	sp|Q11201|SIA4A_HUMAN(CMP-N-acetylneuraminate-beta-galactosamide-alpha-2,3-sialyltransferase 1 OS=Homo sapiens OX=9606 GN=ST3GAL1 PE=2 SV=1)	6482
ENSG00000008516	0.26	0.08	0.24	0.27	0.27	0.25	0.193333	0.263333	0.28927	MMP25	3554	matrix metallopeptidase 25 [Source:HGNC Symbol;Acc:HGNC:14246]	ENOG410XQ5D(O:Posttranslational modification, protein turnover, chaperones)	ENOG410XQ5D(matrix metallopeptidase)	K08003	MMP25		PF00413.21(Peptidase_M10:Matrixin); PF00045.16(Hemopexin:Hemopexin); PF01471.15(PG_binding_1:Putative peptidoglycan binding domain)	GO:0008270(molecular_function:zinc ion binding); GO:0004222(molecular_function:metalloendopeptidase activity); GO:0005886(cellular_component:plasma membrane); GO:0060022(biological_process:hard palate development); GO:0005576(cellular_component:extracellular region); GO:0006508(biological_process:proteolysis); GO:0006508(biological_process:proteolysis); GO:0006508(biological_process:proteolysis);…	NP_071913.1(matrix metalloproteinase-25 preproprotein [Homo sapiens])	sp|Q9NPA2|MMP25_HUMAN(Matrix metalloproteinase-25 OS=Homo sapiens OX=9606 GN=MMP25 PE=1 SV=1)	64386
ENSG00000008517	0.65	1.28	0.55	1.5	1.95	1.9	0.826667	1.78333	0.0237294	IL32	1381	interleukin 32 [Source:HGNC Symbol;Acc:HGNC:16830]	ENOG411175I(S:Function unknown); ENOG4110Q7A(S:Function unknown); ENOG4110PU0(S:Function unknown)	ENOG411175I(Interleukin 32); ENOG4110Q7A(-); ENOG4110PU0(-)					GO:0005125(molecular_function:cytokine activity); GO:0005615(cellular_component:extracellular space); GO:0005829(cellular_component:cytosol); GO:0016020(cellular_component:membrane); GO:0006952(biological_process:defense response); GO:0006955(biological_process:immune response); GO:0007155(biological_process:cell adhesion)	AAA36367.2(putative [Homo sapiens])	sp|P24001|IL32_HUMAN(Interleukin-32 OS=Homo sapiens OX=9606 GN=IL32 PE=1 SV=3)	9235
ENSG00000008710	41.07	37.36	56.57	47.1	43.32	41.22	45	43.88	0.863906	PKD1	14138	polycystin 1, transient receptor potential channel interacting [Source:HGNC Symbol;Acc:HGNC:9008]	ENOG410XTGE(S:Function unknown); ENOG410ZS34(S:Function unknown); COG3291(S:Function unknown)	ENOG410XTGE(Tuberous sclerosis 2); ENOG410ZS34(-); COG3291(-)	K04985	PKD1		PF00801.17(PKD:PKD domain); PF08016.9(PKD_channel:Polycystin cation channel); PF02010.12(REJ:REJ domain); PF01477.20(PLAT:PLAT/LH2 domain); PF13855.3(LRR_8:Leucine rich repeat); PF01822.16(WSC:WSC domain); PF00059.18(Lectin_C:Lectin C-type domain); PF01462.15(LRRNT:Leucine rich repeat N-terminal domain)	GO:0018105(biological_process:peptidyl-serine phosphorylation); GO:0048565(biological_process:digestive tract development); GO:0072287(biological_process:metanephric distal tubule morphogenesis); GO:0005262(molecular_function:calcium channel activity); GO:0060170(cellular_component:ciliary membrane); GO:0030155(biological_process:regulation of cell adhesion); GO:0030246(molecular_function:carbohy…	P98161.3(RecName: Full=Polycystin-1; Short=PC1; AltName: Full=Autosomal dominant polycystic kidney disease 1 protein; Flags: Precursor)	sp|P98161|PKD1_HUMAN(Polycystin-1 OS=Homo sapiens OX=9606 GN=PKD1 PE=1 SV=3)	5310
ENSG00000008735	8.67	9.98	7.23	10.07	11.06	8.93	8.62667	10.02	0.237769	MAPK8IP2	5596	mitogen-activated protein kinase 8 interacting protein 2 [Source:HGNC Symbol;Acc:HGNC:6883]	ENOG410ZFRJ(T:Signal transduction mechanisms)	ENOG410ZFRJ(mitogen-activated protein kinase 8 interacting protein)	K04435	MAPK8IP2, JIP2	map04010(MAPK signaling pathway)		GO:0005737(cellular_component:cytoplasm); GO:0019894(molecular_function:kinesin binding); GO:0001540(molecular_function:beta-amyloid binding); GO:0035176(biological_process:social behavior); GO:0060079(biological_process:excitatory postsynaptic potential); GO:0001934(biological_process:positive regulation of protein phosphorylation); GO:0019901(molecular_function:protein kinase binding); GO:00050…	AAF32323.1(islet-brain 2 [Homo sapiens])	sp|Q13387|JIP2_HUMAN(C-Jun-amino-terminal kinase-interacting protein 2 OS=Homo sapiens OX=9606 GN=MAPK8IP2 PE=1 SV=2)	23542
ENSG00000008838	26.8	32.39	32.17	34.25	31.09	34.47	30.4533	33.27	0.256408	MED24	3896	mediator complex subunit 24 [Source:HGNC Symbol;Acc:HGNC:22963]	ENOG410YPDT(K:Transcription)	ENOG410YPDT(Mediator complex subunit 24)	K15167	MED24	map04919(Thyroid hormone signaling pathway)	PF11277.5(Med24_N:Mediator complex subunit 24 N-terminal)	GO:0019827(biological_process:stem cell population maintenance); GO:0016573(biological_process:histone acetylation); GO:0030521(biological_process:androgen receptor signaling pathway); GO:0051291(biological_process:protein heterooligomerization); GO:0004402(molecular_function:histone acetyltransferase activity); GO:0000151(cellular_component:ubiquitin ligase complex); GO:0030374(molecular_functio…	XP_024206104.1(mediator of RNA polymerase II transcription subunit 24 isoform X10 [Pan troglodytes])	sp|O75448|MED24_HUMAN(Mediator of RNA polymerase II transcription subunit 24 OS=Homo sapiens OX=9606 GN=MED24 PE=1 SV=1)	9862
ENSG00000008853	14.29	14.37	14.98	16.51	15.37	13.16	14.5467	15.0133	0.667221	RHOBTB2	5451	Rho related BTB domain containing 2 [Source:HGNC Symbol;Acc:HGNC:18756]	COG1100(S:Function unknown)	COG1100(GTP-binding Protein)	K07868	RHOBTB1_2	map04120(Ubiquitin mediated proteolysis)	PF00651.28(BTB:BTB/POZ domain); PF00071.19(Ras:Ras family); PF08477.10(Roc:Ras of Complex, Roc, domain of DAPkinase)	GO:0051056(biological_process:regulation of small GTPase mediated signal transduction); GO:0005829(cellular_component:cytosol); GO:0005622(cellular_component:intracellular); GO:0005886(cellular_component:plasma membrane); GO:0003924(molecular_function:GTPase activity); GO:0005525(molecular_function:GTP binding); GO:0005622(cellular_component:intracellular); GO:0000166(molecular_function:nucleotid…	NP_001153508.1(rho-related BTB domain-containing protein 2 isoform 1 [Homo sapiens])	sp|Q9BYZ6|RHBT2_HUMAN(Rho-related BTB domain-containing protein 2 OS=Homo sapiens OX=9606 GN=RHOBTB2 PE=1 SV=2)	23221
ENSG00000008869	4.69	3.5	9.94	3.16	1.4	3.36	6.04333	2.64	0.176162	HEATR5B	6905	HEAT repeat containing 5B [Source:HGNC Symbol;Acc:HGNC:29273]	ENOG410XP05(S:Function unknown)	ENOG410XP05(HEAT repeat containing)				PF13646.3(HEAT_2:HEAT repeats)	GO:0016020(cellular_component:membrane); GO:0070062(cellular_component:extracellular exosome); GO:0016020(cellular_component:membrane); GO:0070062(cellular_component:extracellular exosome)	XP_007969137.1(PREDICTED: HEAT repeat-containing protein 5B isoform X1 [Chlorocebus sabaeus])	sp|Q9P2D3|HTR5B_HUMAN(HEAT repeat-containing protein 5B OS=Homo sapiens OX=9606 GN=HEATR5B PE=1 SV=2)	54497
ENSG00000008952	18.65	12.33	75.09	6.13	4.44	11.64	35.3567	7.40333	0.236072	SEC62	6568	SEC62 homolog, preprotein translocation factor [Source:HGNC Symbol;Acc:HGNC:11846]	COG5232(U:Intracellular trafficking, secretion, and vesicular transport)	COG5232(translocation protein)	K12275	SEC62	map03060(Protein export); map04141(Protein processing in endoplasmic reticulum)	PF03839.13(Sec62:Translocation protein Sec62)	GO:0005789(cellular_component:endoplasmic reticulum membrane); GO:0005783(cellular_component:endoplasmic reticulum); GO:0015031(biological_process:protein transport); GO:0015031(biological_process:protein transport); GO:0008565(molecular_function:protein transporter activity); GO:0016021(cellular_component:integral component of membrane); GO:0016021(cellular_component:integral component of membra…	XP_017704295.1(PREDICTED: translocation protein SEC62 [Rhinopithecus bieti])	sp|Q99442|SEC62_HUMAN(Translocation protein SEC62 OS=Homo sapiens OX=9606 GN=SEC62 PE=1 SV=1)	7095
ENSG00000008988	1589.37	1546.5	1272.44	1538.67	1511.75	1626.4	1469.44	1558.94	0.442554	RPS20	1826	ribosomal protein S20 [Source:HGNC Symbol;Acc:HGNC:10405]	COG0051(J:Translation, ribosomal structure and biogenesis)	COG0051(tRNA binding)	K02969	RP-S20e, RPS20	map03010(Ribosome)	PF00338.19(Ribosomal_S10:Ribosomal protein S10p/S20e)	GO:0003735(molecular_function:structural constituent of ribosome); GO:0000184(biological_process:nuclear-transcribed mRNA catabolic process, nonsense-mediated decay); GO:0070062(cellular_component:extracellular exosome); GO:0005515(molecular_function:protein binding); GO:0015935(cellular_component:small ribosomal subunit); GO:0005840(cellular_component:ribosome); GO:0005840(cellular_component:rib…	NP_001139699.1(40S ribosomal protein S20 isoform 1 [Homo sapiens])	sp|Q3ZBH8|RS20_BOVIN(40S ribosomal protein S20 OS=Bos taurus OX=9913 GN=RPS20 PE=3 SV=1)	6224
ENSG00000009307	101.24	81.49	203.74	43.19	41.15	70.78	128.823	51.7067	0.119688	CSDE1	4312	cold shock domain containing E1 [Source:HGNC Symbol;Acc:HGNC:29905]	ENOG410ZH8Y(K:Transcription)	ENOG410ZH8Y(Cold shock domain containing E1, RNA-binding)				PF00313.19(CSD:'Cold-shock' DNA-binding domain); PF12901.4(SUZ-C:SUZ-C motif)	GO:0005794(cellular_component:Golgi apparatus); GO:0070966(biological_process:nuclear-transcribed mRNA catabolic process, no-go decay); GO:0005743(cellular_component:mitochondrial inner membrane); GO:0005515(molecular_function:protein binding); GO:0005886(cellular_component:plasma membrane); GO:0003677(molecular_function:DNA binding); GO:0006355(biological_process:regulation of transcription, DNA…	ERE88284.1(cold shock domain-containing protein E1-like protein [Cricetulus griseus])	sp|O75534|CSDE1_HUMAN(Cold shock domain-containing protein E1 OS=Homo sapiens OX=9606 GN=CSDE1 PE=1 SV=2)	7812
ENSG00000009335	48.13	38.46	61	23.52	19.93	30.76	49.1967	24.7367	0.0281146	UBE3C	5229	ubiquitin protein ligase E3C [Source:HGNC Symbol;Acc:HGNC:16803]	COG5021(S:Function unknown)	COG5021(-)	K10589	UBE3C	map04120(Ubiquitin mediated proteolysis)	PF00632.22(HECT:HECT-domain (ubiquitin-transferase)); PF00612.24(IQ:IQ calmodulin-binding motif)	GO:0005737(cellular_component:cytoplasm); GO:0004842(molecular_function:ubiquitin-protein transferase activity); GO:0005634(cellular_component:nucleus); GO:0000502(cellular_component:proteasome complex); GO:0005515(molecular_function:protein binding); GO:0004842(molecular_function:ubiquitin-protein transferase activity); GO:0016567(biological_process:protein ubiquitination); GO:0016740(molecular_…	NP_055486.2(ubiquitin-protein ligase E3C [Homo sapiens])	sp|Q15386|UBE3C_HUMAN(Ubiquitin-protein ligase E3C OS=Homo sapiens OX=9606 GN=UBE3C PE=1 SV=3)	9690
ENSG00000009413	2.67	3.04	14.15	0.81	0.71	2.29	6.62	1.27	0.232027	REV3L	10964	REV3 like, DNA directed polymerase zeta catalytic subunit [Source:HGNC Symbol;Acc:HGNC:9968]	COG0417(L:Replication, recombination and repair)	COG0417(DNA polymerase)	K02350	REV3L, POLZ	map01524(Platinum drug resistance); map03460(Fanconi anemia pathway)		GO:0005654(cellular_component:nucleoplasm); GO:0008408(molecular_function:3'-5' exonuclease activity); GO:0016035(cellular_component:zeta DNA polymerase complex); GO:0042276(biological_process:error-prone translesion synthesis); GO:0005730(cellular_component:nucleolus); GO:0019985(biological_process:translesion synthesis); GO:0000166(molecular_function:nucleotide binding); GO:0003887(molecular_fu…	NP_002903.3(DNA polymerase zeta catalytic subunit isoform a [Homo sapiens])	sp|O60673|REV3L_HUMAN(DNA polymerase zeta catalytic subunit OS=Homo sapiens OX=9606 GN=REV3L PE=1 SV=2)	5980
ENSG00000009694	0.01	0.01	0.06	0.01	0	0.01	0.0266667	0.00666667	0.304559	TENM1	12891	teneurin transmembrane protein 1 [Source:HGNC Symbol;Acc:HGNC:8117]	ENOG410XQQD(S:Function unknown); ENOG4111K7T(S:Function unknown)	ENOG410XQQD(Teneurin transmembrane protein); ENOG4111K7T(teneurin transmembrane protein 1)				PF06484.9(Ten_N:Teneurin Intracellular Region); PF15636.3(Tox-GHH:GHH signature containing HNH/Endo VII superfamily nuclease toxin); PF07974.10(EGF_2:EGF-like domain); PF05593.11(RHS_repeat:RHS Repeat); PF12661.4(hEGF:Human growth factor-like EGF)	GO:0033138(biological_process:positive regulation of peptidyl-serine phosphorylation); GO:0005783(cellular_component:endoplasmic reticulum); GO:0008285(biological_process:negative regulation of cell proliferation); GO:0043406(biological_process:positive regulation of MAP kinase activity); GO:0016607(cellular_component:nuclear speck); GO:0007218(biological_process:neuropeptide signaling pathway); …	NP_001156750.1(teneurin-1 isoform 1 [Homo sapiens])	sp|Q9UKZ4|TEN1_HUMAN(Teneurin-1 OS=Homo sapiens OX=9606 GN=TENM1 PE=1 SV=2)	10178
ENSG00000009709	0	0	0.03	0.03	0.08	0	0.01	0.0366667	0.352783	PAX7	5538	paired box 7 [Source:HGNC Symbol;Acc:HGNC:8621]	ENOG410XS01(K:Transcription)	ENOG410XS01(Paired box)	K09381	PAX3_7	map05202(Transcriptional misregulation in cancer)	PF00292.15(PAX:'Paired box' domain); PF00046.26(Homeobox:Homeobox domain); PF12360.5(Pax7:Paired box protein 7); PF05920.8(Homeobox_KN:Homeobox KN domain); PF13384.3(HTH_23:Homeodomain-like domain)	GO:0043565(molecular_function:sequence-specific DNA binding); GO:0051216(biological_process:cartilage development); GO:0048663(biological_process:neuron fate commitment); GO:0048706(biological_process:embryonic skeletal system development); GO:0021527(biological_process:spinal cord association neuron differentiation); GO:2000288(biological_process:positive regulation of myoblast proliferation); G…	NP_001128726.1(paired box protein Pax-7 isoform 3 [Homo sapiens])	sp|P23759|PAX7_HUMAN(Paired box protein Pax-7 OS=Homo sapiens OX=9606 GN=PAX7 PE=1 SV=4)	5081
ENSG00000009724	0.24	0.2	0.96	0.16	0.02	0.13	0.466667	0.103333	0.220667	MASP2	2439	mannan binding lectin serine peptidase 2 [Source:HGNC Symbol;Acc:HGNC:6902]	COG5640(O:Posttranslational modification, protein turnover, chaperones)	COG5640(protease)	K03993	MASP2	map04610(Complement and coagulation cascades); map05150(Staphylococcus aureus infection)	PF00089.23(Trypsin:Trypsin); PF00431.17(CUB:CUB domain); PF00084.17(Sushi:Sushi repeat (SCR repeat)); PF07645.12(EGF_CA:Calcium-binding EGF domain); PF14670.3(FXa_inhibition:Coagulation Factor Xa inhibitory site)	GO:0004252(molecular_function:serine-type endopeptidase activity); GO:0070062(cellular_component:extracellular exosome); GO:0048306(molecular_function:calcium-dependent protein binding); GO:0001867(biological_process:complement activation, lectin pathway); GO:0004252(molecular_function:serine-type endopeptidase activity); GO:0005576(cellular_component:extracellular region); GO:0006508(biological_…	NP_006601.2(mannan-binding lectin serine protease 2 isoform 1 preproprotein [Homo sapiens])	sp|O00187|MASP2_HUMAN(Mannan-binding lectin serine protease 2 OS=Homo sapiens OX=9606 GN=MASP2 PE=1 SV=4)	10747
ENSG00000009765	0.04	0	0.05	0.03	0	0	0.03	0.01	0.334852	IYD	8742	iodotyrosine deiodinase [Source:HGNC Symbol;Acc:HGNC:21071]	COG0778(C:Energy production and conversion)	COG0778(nitroreductase)	K17231	IYD, DEHAL1	map04918(Thyroid hormone synthesis)	PF00881.21(Nitroreductase:Nitroreductase family); PF14512.3(TM1586_NiRdase:Putative TM nitroreductase)	GO:0005515(molecular_function:protein binding); GO:0005886(cellular_component:plasma membrane); GO:0005886(cellular_component:plasma membrane); GO:0055114(biological_process:oxidation-reduction process); GO:0055114(biological_process:oxidation-reduction process); GO:0016491(molecular_function:oxidoreductase activity); GO:0016491(molecular_function:oxidoreductase activity); GO:0016491(molecular_fu…	NP_981932.1(iodotyrosine deiodinase 1 isoform 2 precursor [Homo sapiens])	sp|Q6PHW0|IYD1_HUMAN(Iodotyrosine deiodinase 1 OS=Homo sapiens OX=9606 GN=IYD PE=1 SV=2)	389434
ENSG00000009780	4.56	4.87	7.68	2.44	3.28	4.01	5.70333	3.24333	0.0872045	FAM76A	3567	family with sequence similarity 76 member A [Source:HGNC Symbol;Acc:HGNC:28530]	ENOG410YE53(S:Function unknown)	ENOG410YE53(Family with sequence similarity 76, member)				PF16046.2(FAM76:FAM76 protein)	GO:0016926(biological_process:protein desumoylation); GO:0005654(cellular_component:nucleoplasm); GO:0005634(cellular_component:nucleus); GO:0004175(molecular_function:endopeptidase activity); GO:0016929(molecular_function:SUMO-specific protease activity)	NP_689873.1(protein FAM76A isoform 3 [Homo sapiens])	sp|Q8TAV0|FA76A_HUMAN(Protein FAM76A OS=Homo sapiens OX=9606 GN=FAM76A PE=2 SV=1)	199870
ENSG00000009790	0.69	1.42	1.55	0.32	0.31	0.92	1.22	0.516667	0.103806	TRAF3IP3	3302	TRAF3 interacting protein 3 [Source:HGNC Symbol;Acc:HGNC:30766]	ENOG410ZX9A(S:Function unknown)	ENOG410ZX9A(-)					GO:0016021(cellular_component:integral component of membrane)	XP_016857889.1(TRAF3-interacting JNK-activating modulator isoform X2 [Homo sapiens])	sp|Q9Y228|T3JAM_HUMAN(TRAF3-interacting JNK-activating modulator OS=Homo sapiens OX=9606 GN=TRAF3IP3 PE=1 SV=2)	80342
ENSG00000009830	18.86	17.8	21.41	18.7	17.64	20.93	19.3567	19.09	0.862555	POMT2	5647	protein O-mannosyltransferase 2 [Source:HGNC Symbol;Acc:HGNC:19743]	COG1928(O:Posttranslational modification, protein turnover, chaperones)	COG1928(dolichyl-phosphate-mannose-protein mannosyltransferase activity)	K00728	POMT, pmt	map00514(Other types of O-glycan biosynthesis); map00515(Mannose type O-glycan biosynthesis)		GO:0031502(cellular_component:dolichyl-phosphate-mannose-protein mannosyltransferase complex); GO:0046872(molecular_function:metal ion binding); GO:0006493(biological_process:protein O-linked glycosylation); GO:0016021(cellular_component:integral component of membrane); GO:0004169(molecular_function:dolichyl-phosphate-mannose-protein mannosyltransferase activity); GO:0097502(biological_process:ma…	BAD92351.1(putative protein O-mannosyltransferase variant, partial [Homo sapiens])	sp|Q9UKY4|POMT2_HUMAN(Protein O-mannosyl-transferase 2 OS=Homo sapiens OX=9606 GN=POMT2 PE=1 SV=2)	29954
ENSG00000009844	16.95	10.5	33.05	7.36	5.41	9.46	20.1667	7.41	0.134183	VTA1	7028	vesicle trafficking 1 [Source:HGNC Symbol;Acc:HGNC:20954]	ENOG4111H3M(U:Intracellular trafficking, secretion, and vesicular transport)	ENOG4111H3M(Vps20-associated 1 homolog (S. cerevisiae))	K12199	VTA1, LIP5	map04144(Endocytosis)	PF04652.13(Vta1:Vta1 like)	GO:0016197(biological_process:endosomal transport); GO:0008022(molecular_function:protein C-terminus binding); GO:1904903(biological_process:ESCRT III complex disassembly); GO:0036258(biological_process:multivesicular body assembly); GO:0005829(cellular_component:cytosol); GO:0005737(cellular_component:cytoplasm); GO:0005515(molecular_function:protein binding); GO:0005829(cellular_component:cytos…	NP_057569.2(vacuolar protein sorting-associated protein VTA1 homolog isoform a [Homo sapiens])	sp|Q9NP79|VTA1_HUMAN(Vacuolar protein sorting-associated protein VTA1 homolog OS=Homo sapiens OX=9606 GN=VTA1 PE=1 SV=1)	51534
ENSG00000009950	0.2	0.72	0.23	0.34	0.21	0.51	0.383333	0.353333	0.881956	MLXIPL	3278	MLX interacting protein like [Source:HGNC Symbol;Acc:HGNC:12744]	ENOG410XTA5(S:Function unknown)	ENOG410XTA5(MLX interacting)	K09113	MLX	map04931(Insulin resistance); map04932(Non-alcoholic fatty liver disease (NAFLD))	PF00010.23(HLH:Helix-loop-helix DNA-binding domain)	GO:0033137(biological_process:negative regulation of peptidyl-serine phosphorylation); GO:2000505(biological_process:regulation of energy homeostasis); GO:0045723(biological_process:positive regulation of fatty acid biosynthetic process); GO:0090324(biological_process:negative regulation of oxidative phosphorylation); GO:0042803(molecular_function:protein homodimerization activity); GO:0035556(bi…	AAK20939.1(Mlx interactor epsilon [Homo sapiens])	sp|Q9NP71|MLXPL_HUMAN(Carbohydrate-responsive element-binding protein OS=Homo sapiens OX=9606 GN=MLXIPL PE=1 SV=1)	51085
ENSG00000009954	44.32	40.03	70.42	23.8	18.46	33.59	51.59	25.2833	0.0660222	BAZ1B	6102	bromodomain adjacent to zinc finger domain 1B [Source:HGNC Symbol;Acc:HGNC:961]	COG5076(O:Posttranslational modification, protein turnover, chaperones)	COG5076(Peptidyl-prolyl cis-trans isomerase)	K11658	BAZ1B, WSTF		PF10537.6(WAC_Acf1_DNA_bd:ATP-utilising chromatin assembly and remodelling N-terminal); PF15613.3(WSD:Williams-Beuren syndrome DDT (WSD), D-TOX E motif); PF00439.22(Bromodomain:Bromodomain); PF00628.26(PHD:PHD-finger); PF15612.3(WHIM1:WSTF, HB1, Itc1p, MBD9 motif 1)	GO:2000273(biological_process:positive regulation of receptor activity); GO:0005654(cellular_component:nucleoplasm); GO:0003682(molecular_function:chromatin binding); GO:0005721(cellular_component:pericentric heterochromatin); GO:0005634(cellular_component:nucleus); GO:0000793(cellular_component:condensed chromosome); GO:0048096(biological_process:chromatin-mediated maintenance of transcription);…	NP_115784.1(tyrosine-protein kinase BAZ1B [Homo sapiens])	sp|Q9UIG0|BAZ1B_HUMAN(Tyrosine-protein kinase BAZ1B OS=Homo sapiens OX=9606 GN=BAZ1B PE=1 SV=2)	9031
ENSG00000010017	20.93	16.22	34.5	11.7	8.56	14.96	23.8833	11.74	0.103664	RANBP9	3113	RAN binding protein 9 [Source:HGNC Symbol;Acc:HGNC:13727]	ENOG410XPCC(S:Function unknown)	ENOG410XPCC(ran binding protein)				PF10607.6(CLTH:CTLH/CRA C-terminal to LisH motif domain); PF00622.25(SPRY:SPRY domain); PF08513.8(LisH:LisH)	GO:0007020(biological_process:microtubule nucleation); GO:0005515(molecular_function:protein binding); GO:0043547(biological_process:positive regulation of GTPase activity); GO:0005886(cellular_component:plasma membrane); GO:0016020(cellular_component:membrane); GO:0005737(cellular_component:cytoplasm); GO:0005737(cellular_component:cytoplasm); GO:0005634(cellular_component:nucleus); GO:0005634(c…	XP_518246.4(ran-binding protein 9 isoform X1 [Pan troglodytes])	sp|Q96S59|RANB9_HUMAN(Ran-binding protein 9 OS=Homo sapiens OX=9606 GN=RANBP9 PE=1 SV=1)	10048
ENSG00000010030	2.1	2.24	2.47	2.16	1.54	2.44	2.27	2.04667	0.479872	ETV7	1776	ETS variant 7 [Source:HGNC Symbol;Acc:HGNC:18160]	ENOG4111K4J(K:Transcription)	ENOG4111K4J(Ets domain transcription factor)	K03211	ETV6_7, yan	map04320(Dorso-ventral axis formation); map05202(Transcriptional misregulation in cancer)	PF00178.19(Ets:Ets-domain)	GO:0001227(molecular_function:transcriptional repressor activity, RNA polymerase II transcription regulatory region sequence-specific binding); GO:0043565(molecular_function:sequence-specific DNA binding); GO:0006355(biological_process:regulation of transcription, DNA-templated); GO:0006351(biological_process:transcription, DNA-templated); GO:0003700(molecular_function:transcription factor activi…	NP_001193966.1(transcription factor ETV7 isoform 4 [Homo sapiens])	sp|Q9Y603|ETV7_HUMAN(Transcription factor ETV7 OS=Homo sapiens OX=9606 GN=ETV7 PE=1 SV=1)	51513
ENSG00000010072	6.74	4.21	11.65	2.29	1.45	3.11	7.53333	2.28333	0.0786939	SPRTN	3559	SprT-like N-terminal domain [Source:HGNC Symbol;Acc:HGNC:25356]	ENOG410XPXU(S:Function unknown)	ENOG410XPXU(SprT-like N-terminal domain)				PF10263.6(SprT-like:SprT-like family)	GO:0016607(cellular_component:nuclear speck); GO:0019985(biological_process:translesion synthesis); GO:0006281(biological_process:DNA repair); GO:0005694(cellular_component:chromosome); GO:0003677(molecular_function:DNA binding); GO:0005654(cellular_component:nucleoplasm); GO:0046872(molecular_function:metal ion binding); GO:0005634(cellular_component:nucleus); GO:0005634(cellular_component:nucle…	NP_001010984.1(sprT-like domain-containing protein Spartan isoform b [Homo sapiens])	sp|Q9H040|SPRTN_HUMAN(SprT-like domain-containing protein Spartan OS=Homo sapiens OX=9606 GN=SPRTN PE=1 SV=2)	83932
ENSG00000010165	55.83	60.14	50.63	49.97	52.64	47.44	55.5333	50.0167	0.153019	METTL13	3327	methyltransferase like 13 [Source:HGNC Symbol;Acc:HGNC:24248]	ENOG410XNZZ(S:Function unknown)	ENOG410XNZZ(methyltransferase like 13)				PF13649.3(Methyltransf_25:Methyltransferase domain); PF08241.9(Methyltransf_11:Methyltransferase domain); PF13847.3(Methyltransf_31:Methyltransferase domain); PF01564.14(Spermine_synth:Spermine/spermidine synthase); PF08242.9(Methyltransf_12:Methyltransferase domain); PF13489.3(Methyltransf_23:Methyltransferase domain); PF05175.11(MTS:Methyltransferase small domain); PF01209.15(Ubie_methyltran:ub…	GO:0005515(molecular_function:protein binding); GO:0008152(biological_process:metabolic process); GO:0032259(biological_process:methylation); GO:0016740(molecular_function:transferase activity); GO:0008168(molecular_function:methyltransferase activity); GO:0008168(molecular_function:methyltransferase activity); GO:0032259(biological_process:methylation); GO:0008168(molecular_function:methyltransf…	BAD97213.1(KIAA0859 protein (Fragment) variant, partial [Homo sapiens])	sp|Q8N6R0|MET13_HUMAN(Methyltransferase-like protein 13 OS=Homo sapiens OX=9606 GN=METTL13 PE=1 SV=1)	51603
ENSG00000010219	23.05	17.34	20.26	16.05	15.33	19.37	20.2167	16.9167	0.185319	DYRK4	3272	dual specificity tyrosine phosphorylation regulated kinase 4 [Source:HGNC Symbol;Acc:HGNC:3095]	ENOG410XPET(T:Signal transduction mechanisms)	ENOG410XPET(dual-specificity tyrosine-(Y)-phosphorylation regulated kinase)	K18669	DYRK2_3_4		PF00069.22(Pkinase:Protein kinase domain); PF07714.14(Pkinase_Tyr:Protein tyrosine kinase)	GO:0005515(molecular_function:protein binding); GO:0018108(biological_process:peptidyl-tyrosine phosphorylation); GO:0004713(molecular_function:protein tyrosine kinase activity); GO:0016310(biological_process:phosphorylation); GO:0016301(molecular_function:kinase activity); GO:0016740(molecular_function:transferase activity); GO:0006468(biological_process:protein phosphorylation); GO:0005524(mole…	EAW88842.1(dual-specificity tyrosine-(Y)-phosphorylation regulated kinase 4, isoform CRA_b [Homo sapiens])	sp|Q9NR20|DYRK4_HUMAN(Dual specificity tyrosine-phosphorylation-regulated kinase 4 OS=Homo sapiens OX=9606 GN=DYRK4 PE=1 SV=2)	8798
ENSG00000010244	70.39	62.68	91.1	42.13	45.61	54.6	74.7233	47.4467	0.0421924	ZNF207	13781	zinc finger protein 207 [Source:HGNC Symbol;Acc:HGNC:12998]	ENOG410ZJGQ(S:Function unknown)	ENOG410ZJGQ(Zinc finger protein)					GO:0005634(cellular_component:nucleus); GO:0090307(biological_process:mitotic spindle assembly); GO:0008201(molecular_function:heparin binding); GO:0008017(molecular_function:microtubule binding); GO:0008270(molecular_function:zinc ion binding); GO:0005694(cellular_component:chromosome); GO:0051301(biological_process:cell division); GO:0003700(molecular_function:transcription factor activity, seq…	BAD92452.1(zinc finger protein 207 variant, partial [Homo sapiens])	sp|Q9JMD0|ZN207_MOUSE(BUB3-interacting and GLEBS motif-containing protein ZNF207 OS=Mus musculus OX=10090 GN=Znf207 PE=1 SV=1)	7756
ENSG00000010256	484.14	509.03	362.97	596.47	577.85	473.07	452.047	549.13	0.176647	UQCRC1	1985	ubiquinol-cytochrome c reductase core protein I [Source:HGNC Symbol;Acc:HGNC:12585]	COG0612(O:Posttranslational modification, protein turnover, chaperones)	COG0612(peptidase')	K00414	QCR1, UQCRC1	map00190(Oxidative phosphorylation); map04260(Cardiac muscle contraction); map04932(Non-alcoholic fatty liver disease (NAFLD)); map05010(Alzheimer disease); map05012(Parkinson disease); map05016(Huntington disease)	PF00675.17(Peptidase_M16:Insulinase (Peptidase family M16)); PF05193.18(Peptidase_M16_C:Peptidase M16 inactive domain)	GO:0031625(molecular_function:ubiquitin protein ligase binding); GO:0004222(molecular_function:metalloendopeptidase activity); GO:0005750(cellular_component:mitochondrial respiratory chain complex III); GO:0043209(cellular_component:myelin sheath); GO:0014823(biological_process:response to activity); GO:0005743(cellular_component:mitochondrial inner membrane); GO:0008121(molecular_function:ubiqui…	NP_003356.2(cytochrome b-c1 complex subunit 1, mitochondrial precursor [Homo sapiens])	sp|P31930|QCR1_HUMAN(Cytochrome b-c1 complex subunit 1, mitochondrial OS=Homo sapiens OX=9606 GN=UQCRC1 PE=1 SV=3)	7384
ENSG00000010270	48.33	36.93	49.86	26.64	23.87	32.71	45.04	27.74	0.0233274	STARD3NL	3653	STARD3 N-terminal like [Source:HGNC Symbol;Acc:HGNC:19169]	ENOG4110JA9(U:Intracellular trafficking, secretion, and vesicular transport); ENOG41100B5(U:Intracellular trafficking, secretion, and vesicular transport)	ENOG4110JA9(STARD3 N-terminal like); ENOG41100B5(StAR-related lipid transfer (START) domain containing)					GO:0005765(cellular_component:lysosomal membrane); GO:0016021(cellular_component:integral component of membrane); GO:0031902(cellular_component:late endosome membrane)	EAW94089.1(STARD3 N-terminal like, isoform CRA_b [Homo sapiens])	sp|O95772|STR3N_HUMAN(STARD3 N-terminal-like protein OS=Homo sapiens OX=9606 GN=STARD3NL PE=1 SV=1)	83930
ENSG00000010278	90.46	92.51	85.67	87.77	81.3	88.78	89.5467	85.95	0.310228	CD9	1556	CD9 molecule [Source:HGNC Symbol;Acc:HGNC:1709]	ENOG4111IRY(A:RNA processing and modification)	ENOG4111IRY(Von Willebrand factor)	K06460	CD9, TSPAN29	map04640(Hematopoietic cell lineage)	PF00335.17(Tetraspannin:Tetraspanin family)	GO:0009897(cellular_component:external side of plasma membrane); GO:0007166(biological_process:cell surface receptor signaling pathway); GO:0008285(biological_process:negative regulation of cell proliferation); GO:0006928(biological_process:movement of cell or subcellular component); GO:0007155(biological_process:cell adhesion); GO:0009414(biological_process:response to water deprivation); GO:000…	NP_001760.1(CD9 antigen isoform 1 [Homo sapiens])	sp|P21926|CD9_HUMAN(CD9 antigen OS=Homo sapiens OX=9606 GN=CD9 PE=1 SV=4)	928
ENSG00000010292	36.53	36.46	35.38	28.27	24.51	27.04	36.1233	26.6067	0.00123372	NCAPD2	5548	non-SMC condensin I complex subunit D2 [Source:HGNC Symbol;Acc:HGNC:24305]	COG5098(B:Chromatin structure and dynamics); COG5098(D:Cell cycle control, cell division, chromosome partitioning)	COG5098(Regulatory subunit of the condensin complex, a complex required for conversion of interphase chromatin into mitotic-like condense chromosomes. The condensin complex probably introduces positive supercoils into relaxed DNA in the presence of type I topoisomerases and converts nicked DNA into positive knotted forms in the presence of type II topoisomerases (By similarity)); COG5098(Regulato…	K06677	YCS4, CNAP1, CAPD2		PF12717.4(Cnd1:non-SMC mitotic condensation complex subunit 1); PF12922.4(Cnd1_N:non-SMC mitotic condensation complex subunit 1, N-term); PF01602.17(Adaptin_N:Adaptin N terminal region)	GO:0005737(cellular_component:cytoplasm); GO:0016020(cellular_component:membrane); GO:0042393(molecular_function:histone binding); GO:0051304(biological_process:chromosome separation); GO:0005829(cellular_component:cytosol); GO:0003682(molecular_function:chromatin binding); GO:0005654(cellular_component:nucleoplasm); GO:0000779(cellular_component:condensed chromosome, centromeric region); GO:0000…	NP_055680.3(condensin complex subunit 1 [Homo sapiens])	sp|Q15021|CND1_HUMAN(Condensin complex subunit 1 OS=Homo sapiens OX=9606 GN=NCAPD2 PE=1 SV=3)	9918
ENSG00000010295	13.7	13.34	15.43	14.08	11.85	13.42	14.1567	13.1167	0.323268	IFFO1	3101	intermediate filament family orphan 1 [Source:HGNC Symbol;Acc:HGNC:24970]	ENOG410ZMWF(G:Carbohydrate transport and metabolism)	ENOG410ZMWF(glyceraldehyde3phosphate dehydrogenase)				PF00038.18(Filament:Intermediate filament protein)	GO:0005882(cellular_component:intermediate filament); GO:0005198(molecular_function:structural molecule activity)	NP_001034759.1(intermediate filament family orphan 1 isoform 4 [Homo sapiens])	sp|Q0D2I5|IFFO1_HUMAN(Intermediate filament family orphan 1 OS=Homo sapiens OX=9606 GN=IFFO1 PE=2 SV=2)	25900
ENSG00000010310	0.12	0.1	0.45	0.02	0	0.05	0.223333	0.0233333	0.155352	GIPR	3289	gastric inhibitory polypeptide receptor [Source:HGNC Symbol;Acc:HGNC:4271]	ENOG410XRS2(S:Function unknown)	ENOG410XRS2(Echinoderm microtubule associated protein like)	K04580	GIPR	map04024(cAMP signaling pathway); map04080(Neuroactive ligand-receptor interaction)	PF00002.21(7tm_2:7 transmembrane receptor (Secretin family)); PF02793.19(HRM:Hormone receptor domain)	GO:0017046(molecular_function:peptide hormone binding); GO:0038192(biological_process:gastric inhibitory peptide signaling pathway); GO:0005829(cellular_component:cytosol); GO:0016021(cellular_component:integral component of membrane); GO:0031018(biological_process:endocrine pancreas development); GO:0032024(biological_process:positive regulation of insulin secretion); GO:0070542(biological_proce…	NP_000155.1(gastric inhibitory polypeptide receptor isoform 1 precursor [Homo sapiens])	sp|P48546|GIPR_HUMAN(Gastric inhibitory polypeptide receptor OS=Homo sapiens OX=9606 GN=GIPR PE=1 SV=1)	2696
ENSG00000010318	6.5	7.84	10.73	5.42	5.41	6.91	8.35667	5.91333	0.143202	PHF7	2130	PHD finger protein 7 [Source:HGNC Symbol;Acc:HGNC:18458]	COG2940(O:Posttranslational modification, protein turnover, chaperones)	COG2940(ubiquitin carboxyl-terminal hydrolase)				PF13771.3(zf-HC5HC2H:PHD-like zinc-binding domain); PF13832.3(zf-HC5HC2H_2:PHD-zinc-finger like domain)	GO:0005654(cellular_component:nucleoplasm); GO:0005515(molecular_function:protein binding); GO:0005886(cellular_component:plasma membrane); GO:0005654(cellular_component:nucleoplasm); GO:0005829(cellular_component:cytosol); GO:0046872(molecular_function:metal ion binding); GO:0008270(molecular_function:zinc ion binding); GO:0005794(cellular_component:Golgi apparatus); GO:0016607(cellular_componen…	NP_057567.3(PHD finger protein 7 isoform 1 [Homo sapiens])	sp|Q9BWX1|PHF7_HUMAN(PHD finger protein 7 OS=Homo sapiens OX=9606 GN=PHF7 PE=1 SV=1)	51533
ENSG00000010319	0.34	0.21	0.26	0.17	0.11	0.13	0.27	0.136667	0.0331419	SEMA3G	4899	semaphorin 3G [Source:HGNC Symbol;Acc:HGNC:30400]	ENOG410XQZC(S:Function unknown)	ENOG410XQZC(Histone-lysine N-methyltransferase)	K06840	SEMA3	map04360(Axon guidance)	PF01403.16(Sema:Sema domain); PF00047.22(ig:Immunoglobulin domain)	GO:0038191(molecular_function:neuropilin binding); GO:0030215(molecular_function:semaphorin receptor binding); GO:0030517(biological_process:negative regulation of axon extension); GO:0005102(molecular_function:receptor binding); GO:0005576(cellular_component:extracellular region); GO:0070062(cellular_component:extracellular exosome); GO:0005102(molecular_function:receptor binding); GO:0030517(bi…	NP_064548.1(semaphorin-3G precursor [Homo sapiens])	sp|Q9NS98|SEM3G_HUMAN(Semaphorin-3G OS=Homo sapiens OX=9606 GN=SEMA3G PE=2 SV=1)	56920
ENSG00000010322	25.69	26.2	27.12	28.63	24.07	25.63	26.3367	26.11	0.879397	NISCH	5350	nischarin [Source:HGNC Symbol;Acc:HGNC:18006]	ENOG410XQUS(S:Function unknown)	ENOG410XQUS(nischarin)						XP_015977358.1(PREDICTED: nischarin isoform X1 [Rousettus aegyptiacus])	sp|Q9Y2I1|NISCH_HUMAN(Nischarin OS=Homo sapiens OX=9606 GN=NISCH PE=1 SV=3)	11188
ENSG00000010361	35.24	39.33	28.45	43.28	45.23	34.14	34.34	40.8833	0.23328	FUZ	1675	fuzzy planar cell polarity protein [Source:HGNC Symbol;Acc:HGNC:26219]	ENOG410ZQFB(S:Function unknown)	ENOG410ZQFB(fuzzy homolog)					GO:0090090(biological_process:negative regulation of canonical Wnt signaling pathway); GO:0030336(biological_process:negative regulation of cell migration); GO:0008589(biological_process:regulation of smoothened signaling pathway); GO:0048704(biological_process:embryonic skeletal system morphogenesis); GO:0070062(cellular_component:extracellular exosome); GO:0008285(biological_process:negative re…	NP_079405.2(protein fuzzy homolog isoform 1 [Homo sapiens])	sp|Q9BT04|FUZZY_HUMAN(Protein fuzzy homolog OS=Homo sapiens OX=9606 GN=FUZ PE=1 SV=1)	80199
ENSG00000010379	0	0	0	0.03	0	0	0	0.01	0.373901	SLC6A13	2185	solute carrier family 6 member 13 [Source:HGNC Symbol;Acc:HGNC:11046]	COG0733(P:Inorganic ion transport and metabolism)	COG0733(Transporter)	K05039	SLC6A6S	map04727(GABAergic synapse)	PF00209.15(SNF:Sodium:neurotransmitter symporter family)	GO:0005332(molecular_function:gamma-aminobutyric acid:sodium symporter activity); GO:0005328(molecular_function:neurotransmitter:sodium symporter activity); GO:0070062(cellular_component:extracellular exosome); GO:0015812(biological_process:gamma-aminobutyric acid transport); GO:0007268(biological_process:chemical synaptic transmission); GO:0005886(cellular_component:plasma membrane); GO:0055085(…	XP_016778176.1(sodium- and chloride-dependent GABA transporter 2 isoform X1 [Pan troglodytes])	sp|Q9NSD5|S6A13_HUMAN(Sodium- and chloride-dependent GABA transporter 2 OS=Homo sapiens OX=9606 GN=SLC6A13 PE=1 SV=3)	6540
ENSG00000010404	45.12	46.57	51.61	40.63	38.95	41.4	47.7667	40.3267	0.0237895	IDS	7619	iduronate 2-sulfatase [Source:HGNC Symbol;Acc:HGNC:5389]	COG3119(K:Transcription)	COG3119(AF4 FMR2 family, member)	K01136	IDS	map00531(Glycosaminoglycan degradation); map04142(Lysosome)	PF00884.20(Sulfatase:Sulfatase); PF01663.19(Phosphodiest:Type I phosphodiesterase / nucleotide pyrophosphatase); PF02995.14(DUF229:Protein of unknown function (DUF229))	GO:0030207(biological_process:chondroitin sulfate catabolic process); GO:0043202(cellular_component:lysosomal lumen); GO:0008152(biological_process:metabolic process); GO:0004423(molecular_function:iduronate-2-sulfatase activity); GO:0008484(molecular_function:sulfuric ester hydrolase activity); GO:0008152(biological_process:metabolic process); GO:0003824(molecular_function:catalytic activity); G…	NP_000193.1(iduronate 2-sulfatase isoform a preproprotein [Homo sapiens])	sp|P22304|IDS_HUMAN(Iduronate 2-sulfatase OS=Homo sapiens OX=9606 GN=IDS PE=1 SV=1)	3423
ENSG00000010539	5.04	5.24	8.3	4.33	2.13	4.05	6.19333	3.50333	0.0999027	ZNF200	4308	zinc finger protein 200 [Source:HGNC Symbol;Acc:HGNC:12993]	COG5048(S:Function unknown)	COG5048(Zinc finger protein)	K09228	KRAB			GO:0044212(molecular_function:transcription regulatory region DNA binding); GO:0043565(molecular_function:sequence-specific DNA binding); GO:0003700(molecular_function:transcription factor activity, sequence-specific DNA binding); GO:0005634(cellular_component:nucleus); GO:0006355(biological_process:regulation of transcription, DNA-templated); GO:0003676(molecular_function:nucleic acid binding); …	BAD92456.1(zinc finger protein 200 variant, partial [Homo sapiens])	sp|P98182|ZN200_HUMAN(Zinc finger protein 200 OS=Homo sapiens OX=9606 GN=ZNF200 PE=2 SV=2)	7752
ENSG00000010610	0	0	0.06	0.03	0	0.03	0.02	0.02	1	CD4	3114	CD4 molecule [Source:HGNC Symbol;Acc:HGNC:1678]	ENOG410YWI4(U:Intracellular trafficking, secretion, and vesicular transport)	ENOG410YWI4(induction by virus of host cell-cell fusion)	K06454	CD4	map04514(Cell adhesion molecules (CAMs)); map04612(Antigen processing and presentation); map04640(Hematopoietic cell lineage); map04658(Th1 and Th2 cell differentiation); map04659(Th17 cell differentiation); map04660(T cell receptor signaling pathway); map05340(Primary immunodeficiency)	PF09191.7(CD4-extracel:CD4, extracellular); PF05790.12(C2-set:Immunoglobulin C2-set domain); PF00047.22(ig:Immunoglobulin domain); PF12104.5(Tcell_CD4_C:T cell CD4 receptor C terminal region); PF07686.14(V-set:Immunoglobulin V-set domain); PF07679.13(I-set:Immunoglobulin I-set domain); PF13927.3(Ig_3:Immunoglobulin domain); PF13895.3(Ig_2:Immunoglobulin domain); PF11465.5(Receptor_2B4:Natural kil…	GO:0009897(cellular_component:external side of plasma membrane); GO:0005201(molecular_function:extracellular matrix structural constituent); GO:0035397(biological_process:helper T cell enhancement of adaptive immune response); GO:0019064(biological_process:fusion of virus membrane with host plasma membrane); GO:0045121(cellular_component:membrane raft); GO:0009986(cellular_component:cell surface)…	XP_007965604.1(PREDICTED: T-cell surface glycoprotein CD4 isoform X1 [Chlorocebus sabaeus])	sp|P01730|CD4_HUMAN(T-cell surface glycoprotein CD4 OS=Homo sapiens OX=9606 GN=CD4 PE=1 SV=1)	920
ENSG00000010626	8.14	11.72	8.43	11.15	10.58	9.59	9.43	10.44	0.459449	LRRC23	1628	leucine rich repeat containing 23 [Source:HGNC Symbol;Acc:HGNC:19138]	COG4886(S:Function unknown)	COG4886(leucine Rich Repeat)				PF12799.4(LRR_4:Leucine Rich repeats (2 copies)); PF14580.3(LRR_9:Leucine-rich repeat); PF13855.3(LRR_8:Leucine rich repeat)	GO:0003674(molecular_function:molecular_function); GO:0008150(biological_process:biological_process); GO:0005575(cellular_component:cellular_component)	NP_964013.1(leucine-rich repeat-containing protein 23 isoform a [Homo sapiens])	sp|Q53EV4|LRC23_HUMAN(Leucine-rich repeat-containing protein 23 OS=Homo sapiens OX=9606 GN=LRRC23 PE=2 SV=2)	10233
ENSG00000010671	0.74	1.8	1.49	0.52	0.11	0.34	1.34333	0.323333	0.0386619	BTK	2767	Bruton tyrosine kinase [Source:HGNC Symbol;Acc:HGNC:1133]	COG0515(T:Signal transduction mechanisms)	COG0515(Serine Threonine protein kinase)	K07370	BTK	map04064(NF-kappa B signaling pathway); map04380(Osteoclast differentiation); map04611(Platelet activation); map04662(B cell receptor signaling pathway); map04664(Fc epsilon RI signaling pathway); map05340(Primary immunodeficiency)	PF07714.14(Pkinase_Tyr:Protein tyrosine kinase); PF00069.22(Pkinase:Protein kinase domain); PF00017.21(SH2:SH2 domain); PF00018.25(SH3_1:SH3 domain); PF00169.26(PH:PH domain); PF00779.16(BTK:BTK motif); PF14604.3(SH3_9:Variant SH3 domain); PF14531.3(Kinase-like:Kinase-like); PF07653.14(SH3_2:Variant SH3 domain); PF08239.8(SH3_3:Bacterial SH3 domain)	GO:0007498(biological_process:mesoderm development); GO:0002755(biological_process:MyD88-dependent toll-like receptor signaling pathway); GO:0097190(biological_process:apoptotic signaling pathway); GO:0048469(biological_process:cell maturation); GO:0007169(biological_process:transmembrane receptor protein tyrosine kinase signaling pathway); GO:0048471(cellular_component:perinuclear region of cyto…	NP_001274273.1(tyrosine-protein kinase BTK isoform 3 [Homo sapiens])	sp|Q06187|BTK_HUMAN(Tyrosine-protein kinase BTK OS=Homo sapiens OX=9606 GN=BTK PE=1 SV=3)	695
ENSG00000010704	0	0	0.12	0.05	0.11	0.11	0.04	0.09	0.326164	HFE	5286	hemochromatosis [Source:HGNC Symbol;Acc:HGNC:4886]	ENOG4111CQR(U:Intracellular trafficking, secretion, and vesicular transport)	ENOG4111CQR(Hemochromatosis)				PF00129.15(MHC_I:Class I Histocompatibility antigen, domains alpha 1 and 2); PF07654.12(C1-set:Immunoglobulin C1-set domain); PF16497.2(MHC_I_3:MHC-I family domain); PF13927.3(Ig_3:Immunoglobulin domain); PF13895.3(Ig_2:Immunoglobulin domain)	GO:0009897(cellular_component:external side of plasma membrane); GO:0030881(molecular_function:beta-2-microglobulin binding); GO:0032435(biological_process:negative regulation of proteasomal ubiquitin-dependent protein catabolic process); GO:0055037(cellular_component:recycling endosome); GO:1990459(molecular_function:transferrin receptor binding); GO:0030509(biological_process:BMP signaling path…	NP_000401.1(hereditary hemochromatosis protein isoform 1 precursor [Homo sapiens])	sp|P60018|HFE_PANTR(Hereditary hemochromatosis protein homolog OS=Pan troglodytes OX=9598 GN=HFE PE=3 SV=1)	3077
ENSG00000010803	13.69	14.69	15.81	13.83	10.46	12.93	14.73	12.4067	0.120065	SCMH1	3323	sex comb on midleg homolog 1 (Drosophila) [Source:HGNC Symbol;Acc:HGNC:19003]	ENOG410XPKI(S:Function unknown)	ENOG410XPKI(sex comb on)	K11461	SCMH1		PF02820.15(MBT:mbt repeat); PF12140.5(DUF3588:Protein of unknown function (DUF3588)); PF00536.27(SAM_1:SAM domain (Sterile alpha motif)); PF07647.14(SAM_2:SAM domain (Sterile alpha motif)); PF02198.13(SAM_PNT:Sterile alpha motif (SAM)/Pointed domain)	GO:0005515(molecular_function:protein binding); GO:0006355(biological_process:regulation of transcription, DNA-templated); GO:0006351(biological_process:transcription, DNA-templated); GO:0006355(biological_process:regulation of transcription, DNA-templated); GO:0005634(cellular_component:nucleus); GO:0005634(cellular_component:nucleus); GO:0005634(cellular_component:nucleus); GO:0007275(biologica…	XP_016856187.1(polycomb protein SCMH1 isoform X4 [Homo sapiens])	sp|Q96GD3|SCMH1_HUMAN(Polycomb protein SCMH1 OS=Homo sapiens OX=9606 GN=SCMH1 PE=1 SV=1)	22955
ENSG00000010810	51.96	55.93	81.76	43.69	35.76	41.13	63.2167	40.1933	0.0751031	FYN	3628	FYN proto-oncogene, Src family tyrosine kinase [Source:HGNC Symbol;Acc:HGNC:4037]	COG0515(T:Signal transduction mechanisms)	COG0515(Serine Threonine protein kinase)	K05703	FYN	map04071(Sphingolipid signaling pathway); map04072(Phospholipase D signaling pathway); map04360(Axon guidance); map04380(Osteoclast differentiation); map04510(Focal adhesion); map04520(Adherens junction); map04611(Platelet activation); map04650(Natural killer cell mediated cytotoxicity); map04660(T cell receptor signaling pathway); map04664(Fc epsilon RI signaling pathway); map04725(Cholinergic s…	PF07714.14(Pkinase_Tyr:Protein tyrosine kinase); PF00069.22(Pkinase:Protein kinase domain); PF00017.21(SH2:SH2 domain); PF00018.25(SH3_1:SH3 domain); PF14604.3(SH3_9:Variant SH3 domain); PF07653.14(SH3_2:Variant SH3 domain)	GO:0007631(biological_process:feeding behavior); GO:0007169(biological_process:transmembrane receptor protein tyrosine kinase signaling pathway); GO:0050966(biological_process:detection of mechanical stimulus involved in sensory perception of pain); GO:0005088(molecular_function:Ras guanyl-nucleotide exchange factor activity); GO:0000165(biological_process:MAPK cascade); GO:0030154(biological_pro…	XP_006256584.1(PREDICTED: tyrosine-protein kinase Fyn isoform X2 [Rattus norvegicus])	sp|P06241|FYN_HUMAN(Tyrosine-protein kinase Fyn OS=Homo sapiens OX=9606 GN=FYN PE=1 SV=3)	2534
ENSG00000010818	1.87	1.65	4.46	1.11	0.57	1.54	2.66	1.07333	0.168404	HIVEP2	10032	human immunodeficiency virus type I enhancer binding protein 2 [Source:HGNC Symbol;Acc:HGNC:4921]	COG5048(S:Function unknown)	COG5048(Zinc finger protein)	K09239	HIVEP		PF00096.23(zf-C2H2:Zinc finger, C2H2 type); PF13465.3(zf-H2C2_2:Zinc-finger double domain); PF12171.5(zf-C2H2_jaz:Zinc-finger double-stranded RNA-binding)	GO:0044212(molecular_function:transcription regulatory region DNA binding); GO:0043565(molecular_function:sequence-specific DNA binding); GO:0003700(molecular_function:transcription factor activity, sequence-specific DNA binding); GO:0006355(biological_process:regulation of transcription, DNA-templated); GO:0006351(biological_process:transcription, DNA-templated); GO:0003677(molecular_function:DN…	CAA46596.1(MBP-2 (MHC Binding Protein-2) [Homo sapiens])	sp|P31629|ZEP2_HUMAN(Transcription factor HIVEP2 OS=Homo sapiens OX=9606 GN=HIVEP2 PE=1 SV=2)	3097
ENSG00000011007	35.52	36.27	39.84	27.02	22.57	31.09	37.21	26.8933	0.0210734	ELOA	5154	elongin A [Source:HGNC Symbol;Acc:HGNC:11620]	ENOG4110PG3(K:Transcription)	ENOG4110PG3(transcription elongation factor b)	K15076	ELOA, TCEB3		PF06881.8(Elongin_A:RNA polymerase II transcription factor SIII (Elongin) subunit A); PF08711.8(Med26:TFIIS helical bundle-like domain)	GO:0005615(cellular_component:extracellular space); GO:0016021(cellular_component:integral component of membrane); GO:0070449(cellular_component:elongin complex); GO:0006355(biological_process:regulation of transcription, DNA-templated); GO:0005515(molecular_function:protein binding); GO:0006355(biological_process:regulation of transcription, DNA-templated); GO:0006351(biological_process:transcri…	NP_003189.2(elongin-A [Homo sapiens])	sp|Q14241|ELOA1_HUMAN(Elongin-A OS=Homo sapiens OX=9606 GN=ELOA PE=1 SV=2)	6924
ENSG00000011009	68.8	71.36	53.34	73.9	76.05	73.37	64.5	74.44	0.155466	LYPLA2	1810	lysophospholipase II [Source:HGNC Symbol;Acc:HGNC:6738]	COG0400(S:Function unknown)	COG0400(phospholipase carboxylesterase)	K06130	LYPLA2	map00564(Glycerophospholipid metabolism)	PF02230.13(Abhydrolase_2:Phospholipase/Carboxylesterase); PF12146.5(Hydrolase_4:Serine aminopeptidase, S33); PF12697.4(Abhydrolase_6:Alpha/beta hydrolase family); PF07859.10(Abhydrolase_3:alpha/beta hydrolase fold); PF00561.17(Abhydrolase_1:alpha/beta hydrolase fold); PF01738.15(DLH:Dienelactone hydrolase family)	GO:0005737(cellular_component:cytoplasm); GO:0016787(molecular_function:hydrolase activity); GO:0070062(cellular_component:extracellular exosome); GO:0016787(molecular_function:hydrolase activity); GO:0006631(biological_process:fatty acid metabolic process); GO:0006629(biological_process:lipid metabolic process); GO:0016787(molecular_function:hydrolase activity); GO:0005737(cellular_component:cyt…	XP_023578257.1(acyl-protein thioesterase 2 isoform X1 [Octodon degus])	sp|O95372|LYPA2_HUMAN(Acyl-protein thioesterase 2 OS=Homo sapiens OX=9606 GN=LYPLA2 PE=1 SV=1)	11313
ENSG00000011021	4.13	5.18	6.98	4.53	3.09	5.07	5.43	4.23	0.304902	CLCN6	5631	chloride voltage-gated channel 6 [Source:HGNC Symbol;Acc:HGNC:2024]	COG0038(S:Function unknown)	COG0038(-)	K05015	CLCN6		PF00654.17(Voltage_CLC:Voltage gated chloride channel); PF00571.25(CBS:CBS domain)	GO:0015297(molecular_function:antiporter activity); GO:0015297(molecular_function:antiporter activity); GO:0007165(biological_process:signal transduction); GO:0006811(biological_process:ion transport); GO:1903959(biological_process:regulation of anion transmembrane transport); GO:0005765(cellular_component:lysosomal membrane); GO:0005216(molecular_function:ion channel activity); GO:0005524(molecu…	NP_001243888.1(chloride transport protein 6 isoform 2 [Homo sapiens])	sp|P51797|CLCN6_HUMAN(Chloride transport protein 6 OS=Homo sapiens OX=9606 GN=CLCN6 PE=1 SV=2)	1185
ENSG00000011028	1.22	0.93	1.06	2.24	2.67	1.28	1.07	2.06333	0.0769204	MRC2	5988	mannose receptor C type 2 [Source:HGNC Symbol;Acc:HGNC:16875]	ENOG410XQ89(U:Intracellular trafficking, secretion, and vesicular transport); ENOG410XPJ1(U:Intracellular trafficking, secretion, and vesicular transport)	ENOG410XQ89(Mannose receptor, C type 2); ENOG410XPJ1(Mannose receptor, C type 2)	K06560	MRC, CD206, CD280	map04145(Phagosome); map05152(Tuberculosis)	PF00059.18(Lectin_C:Lectin C-type domain); PF00040.16(fn2:Fibronectin type II domain); PF05473.9(UL45:UL45 protein, carbohydrate-binding C-type lectin-like)	GO:0005925(cellular_component:focal adhesion); GO:0006897(biological_process:endocytosis); GO:0016021(cellular_component:integral component of membrane); GO:0030246(molecular_function:carbohydrate binding); GO:0030574(biological_process:collagen catabolic process); GO:0005518(molecular_function:collagen binding); GO:0030246(molecular_function:carbohydrate binding); GO:0016021(cellular_component:i…	XP_010378380.1(PREDICTED: LOW QUALITY PROTEIN: C-type mannose receptor 2 [Rhinopithecus roxellana])	sp|Q9UBG0|MRC2_HUMAN(C-type mannose receptor 2 OS=Homo sapiens OX=9606 GN=MRC2 PE=1 SV=2)	9902
ENSG00000011052	2.31	5.51	1.83	2.96	2.18	6.37	3.21667	3.83667	0.738017	NME1-NME2	1193	NME1-NME2 readthrough [Source:HGNC Symbol;Acc:HGNC:33531]	COG0105(F:Nucleotide transport and metabolism)	COG0105(Major role in the synthesis of nucleoside triphosphates other than ATP. The ATP gamma phosphate is transferred to the NDP beta phosphate via a ping-pong mechanism, using a phosphorylated active-site intermediate (By similarity))	K00940	ndk, NME	map00230(Purine metabolism); map00240(Pyrimidine metabolism)	PF00334.16(NDK:Nucleoside diphosphate kinase)	GO:0018106(biological_process:peptidyl-histidine phosphorylation); GO:0098779(biological_process:mitophagy in response to mitochondrial depolarization); GO:0007155(biological_process:cell adhesion); GO:0071944(cellular_component:cell periphery); GO:0003677(molecular_function:DNA binding); GO:0005925(cellular_component:focal adhesion); GO:0005737(cellular_component:cytoplasm); GO:0001726(cellular_…	AAI07895.1(NME1-NME2 protein [Homo sapiens])	sp|P22392|NDKB_HUMAN(Nucleoside diphosphate kinase B OS=Homo sapiens OX=9606 GN=NME2 PE=1 SV=1)	654364
ENSG00000011105	7.34	9.68	6.84	9.52	9.12	7.36	7.95333	8.66667	0.551448	TSPAN9	4323	tetraspanin 9 [Source:HGNC Symbol;Acc:HGNC:21640]	ENOG4111IRY(S:Function unknown)	ENOG4111IRY(tetraspanin)	K17350	TSPAN9		PF00335.17(Tetraspannin:Tetraspanin family); PF01284.20(MARVEL:Membrane-associating domain)	GO:0016020(cellular_component:membrane); GO:0005886(cellular_component:plasma membrane); GO:0016021(cellular_component:integral component of membrane); GO:0016021(cellular_component:integral component of membrane); GO:0016020(cellular_component:membrane); GO:0005925(cellular_component:focal adhesion); GO:0005887(cellular_component:integral component of plasma membrane); GO:0003674(molecular_funct…	XP_023038726.1(tetraspanin-9 isoform X1 [Piliocolobus tephrosceles])	sp|O75954|TSN9_HUMAN(Tetraspanin-9 OS=Homo sapiens OX=9606 GN=TSPAN9 PE=1 SV=1)	10867
ENSG00000011114	4.34	3.79	8.76	1.98	1.64	2.87	5.63	2.16333	0.0983937	BTBD7	8430	BTB domain containing 7 [Source:HGNC Symbol;Acc:HGNC:18269]	ENOG410XP1W(S:Function unknown)	ENOG410XP1W(BTB (POZ) domain containing 7)	K10479	BTBD7		PF00651.28(BTB:BTB/POZ domain); PF07707.12(BACK:BTB And C-terminal Kelch)	GO:0005634(cellular_component:nucleus); GO:0005634(cellular_component:nucleus); GO:0005634(cellular_component:nucleus); GO:0007275(biological_process:multicellular organism development); GO:0060693(biological_process:regulation of branching involved in salivary gland morphogenesis)	NP_001002860.2(BTB/POZ domain-containing protein 7 isoform 1 [Homo sapiens])	sp|Q9P203|BTBD7_HUMAN(BTB/POZ domain-containing protein 7 OS=Homo sapiens OX=9606 GN=BTBD7 PE=1 SV=3)	55727
ENSG00000011132	19.03	23.15	18.49	28.87	31.8	24.34	20.2233	28.3367	0.036417	APBA3	4250	amyloid beta precursor protein binding family A member 3 [Source:HGNC Symbol;Acc:HGNC:580]	ENOG410XSBD(O:Posttranslational modification, protein turnover, chaperones)	ENOG410XSBD(amyloid beta A4 precursor protein-binding, family A, member)					GO:0001701(biological_process:in utero embryonic development); GO:0001540(molecular_function:beta-amyloid binding); GO:0048471(cellular_component:perinuclear region of cytoplasm); GO:0019899(molecular_function:enzyme binding); GO:0043086(biological_process:negative regulation of catalytic activity); GO:0007268(biological_process:chemical synaptic transmission); GO:0015031(biological_process:prote…	BAD92840.1(amyloid beta (A4) precursor protein-binding, family A, member 3 variant, partial [Homo sapiens])	sp|O96018|APBA3_HUMAN(Amyloid-beta A4 precursor protein-binding family A member 3 OS=Homo sapiens OX=9606 GN=APBA3 PE=1 SV=1)	9546
ENSG00000011143	14.84	12.68	12.44	11.49	10.4	12.38	13.32	11.4233	0.117717	MKS1	2397	Meckel syndrome, type 1 [Source:HGNC Symbol;Acc:HGNC:7121]	ENOG410XP3Z(S:Function unknown)	ENOG410XP3Z(Meckel syndrome, type 1)	K19332	MKS1		PF07162.8(B9-C2:Ciliary basal body-associated, B9 protein)	GO:0042733(biological_process:embryonic digit morphogenesis); GO:0036038(cellular_component:MKS complex); GO:0048706(biological_process:embryonic skeletal system development); GO:0060271(biological_process:cilium assembly); GO:0061009(biological_process:common bile duct development); GO:0036064(cellular_component:ciliary basal body); GO:0036038(cellular_component:MKS complex); GO:0035869(cellular…	NP_060247.2(Meckel syndrome type 1 protein isoform 1 [Homo sapiens])	sp|Q9NXB0|MKS1_HUMAN(Meckel syndrome type 1 protein OS=Homo sapiens OX=9606 GN=MKS1 PE=1 SV=2)	54903
ENSG00000011198	14.83	12.78	19.22	9.02	8.83	10.7	15.61	9.51667	0.0376031	ABHD5	1690	abhydrolase domain containing 5 [Source:HGNC Symbol;Acc:HGNC:21396]	COG0596(S:Function unknown)	COG0596(Alpha beta hydrolase)	K13699	ABHD5, CGI-58	map04923(Regulation of lipolysis in adipocytes)	PF00561.17(Abhydrolase_1:alpha/beta hydrolase fold); PF12697.4(Abhydrolase_6:Alpha/beta hydrolase family); PF12146.5(Hydrolase_4:Serine aminopeptidase, S33)	GO:0005737(cellular_component:cytoplasm); GO:0006654(biological_process:phosphatidic acid biosynthetic process); GO:0006631(biological_process:fatty acid metabolic process); GO:0005811(cellular_component:lipid particle); GO:0004806(molecular_function:triglyceride lipase activity); GO:0005829(cellular_component:cytosol); GO:0030154(biological_process:cell differentiation); GO:0003841(molecular_fun…	NP_057090.2(1-acylglycerol-3-phosphate O-acyltransferase ABHD5 [Homo sapiens])	sp|Q8WTS1|ABHD5_HUMAN(1-acylglycerol-3-phosphate O-acyltransferase ABHD5 OS=Homo sapiens OX=9606 GN=ABHD5 PE=1 SV=1)	51099
ENSG00000011243	54.93	53.11	57.06	60.04	59.25	59.78	55.0333	59.69	0.0161623	AKAP8L	2749	A-kinase anchoring protein 8 like [Source:HGNC Symbol;Acc:HGNC:29857]	ENOG410YCRZ(T:Signal transduction mechanisms)	ENOG410YCRZ(A kinase (PRKA) anchor protein 8-like)	K15978	AKAP8L, HA95	map05169(Epstein-Barr virus infection)		GO:0016607(cellular_component:nuclear speck); GO:0005737(cellular_component:cytoplasm); GO:0016363(cellular_component:nuclear matrix); GO:0033127(biological_process:regulation of histone phosphorylation); GO:0044839(biological_process:cell cycle G2/M phase transition); GO:0044822(molecular_function:poly(A) RNA binding); GO:0051081(biological_process:nuclear envelope disassembly); GO:0031065(biolo…	XP_018871035.1(PREDICTED: A-kinase anchor protein 8-like isoform X4 [Gorilla gorilla gorilla])	sp|Q9ULX6|AKP8L_HUMAN(A-kinase anchor protein 8-like OS=Homo sapiens OX=9606 GN=AKAP8L PE=1 SV=3)	26993
ENSG00000011258	1.41	0.82	4.72	0.61	0.34	0.87	2.31667	0.606667	0.234689	MBTD1	5382	mbt domain containing 1 [Source:HGNC Symbol;Acc:HGNC:19866]	ENOG410ZCJZ(S:Function unknown)	ENOG410ZCJZ(Mbt domain containing 1)				PF02820.15(MBT:mbt repeat)	GO:0048706(biological_process:embryonic skeletal system development); GO:0016569(biological_process:covalent chromatin modification); GO:0006355(biological_process:regulation of transcription, DNA-templated); GO:0006351(biological_process:transcription, DNA-templated); GO:0006355(biological_process:regulation of transcription, DNA-templated); GO:0046872(molecular_function:metal ion binding); GO:0…	XP_005257525.1(MBT domain-containing protein 1 isoform X7 [Homo sapiens])	sp|Q05BQ5|MBTD1_HUMAN(MBT domain-containing protein 1 OS=Homo sapiens OX=9606 GN=MBTD1 PE=1 SV=2)	54799
ENSG00000011260	54.5	43.51	58.01	30.47	28.14	38.3	52.0067	32.3033	0.0210253	UTP18	1894	UTP18, small subunit processome component [Source:HGNC Symbol;Acc:HGNC:24274]	ENOG410YBWP(S:Function unknown)	ENOG410YBWP(UTP18, small subunit (SSU) processome component, homolog (yeast))	K14553	UTP18	map03008(Ribosome biogenesis in eukaryotes)	PF02239.13(Cytochrom_D1:Cytochrome D1 heme domain)	GO:0034388(cellular_component:Pwp2p-containing subcomplex of 90S preribosome); GO:0032040(cellular_component:small-subunit processome); GO:0044822(molecular_function:poly(A) RNA binding); GO:0005654(cellular_component:nucleoplasm); GO:0000462(biological_process:maturation of SSU-rRNA from tricistronic rRNA transcript (SSU-rRNA, 5.8S rRNA, LSU-rRNA)); GO:0031965(cellular_component:nuclear membrane…	EAW94559.1(WD repeat domain 50 [Homo sapiens])	sp|Q9Y5J1|UTP18_HUMAN(U3 small nucleolar RNA-associated protein 18 homolog OS=Homo sapiens OX=9606 GN=UTP18 PE=1 SV=3)	51096
ENSG00000011275	35.56	33.64	39.46	32.59	28.7	34.63	36.22	31.9733	0.156851	RNF216	5639	ring finger protein 216 [Source:HGNC Symbol;Acc:HGNC:21698]	ENOG410XS1H(S:Function unknown)	ENOG410XS1H(RING finger) protein)	K11976	RNF216, TRIAD3		PF01485.18(IBR:IBR domain, a half RING-finger domain)	GO:0046872(molecular_function:metal ion binding); GO:0043161(biological_process:proteasome-mediated ubiquitin-dependent protein catabolic process); GO:0005829(cellular_component:cytosol); GO:0006915(biological_process:apoptotic process); GO:0032648(biological_process:regulation of interferon-beta production); GO:0050691(biological_process:regulation of defense response to virus by host); GO:00324…	NP_996999.1(E3 ubiquitin-protein ligase RNF216 isoform b [Homo sapiens])	sp|Q9NWF9|RN216_HUMAN(E3 ubiquitin-protein ligase RNF216 OS=Homo sapiens OX=9606 GN=RNF216 PE=1 SV=3)	54476
ENSG00000011295	18.4	13.56	23.64	10.41	9.65	13.95	18.5333	11.3367	0.0876093	TTC19	3075	tetratricopeptide repeat domain 19 [Source:HGNC Symbol;Acc:HGNC:26006]	COG0457(S:Function unknown)	COG0457(repeat-containing protein)	K18169	TTC19			GO:0000910(biological_process:cytokinesis); GO:0005515(molecular_function:protein binding); GO:0005813(cellular_component:centrosome); GO:0030496(cellular_component:midbody); GO:0005743(cellular_component:mitochondrial inner membrane); GO:0034551(biological_process:mitochondrial respiratory chain complex III assembly)	PNI17347.1(TTC19 isoform 7 [Pan troglodytes])	sp|Q6DKK2|TTC19_HUMAN(Tetratricopeptide repeat protein 19, mitochondrial OS=Homo sapiens OX=9606 GN=TTC19 PE=1 SV=4)	54902
ENSG00000011304	258.29	280.57	226.71	246.55	239.29	248.35	255.19	244.73	0.545806	PTBP1	4661	polypyrimidine tract binding protein 1 [Source:HGNC Symbol;Acc:HGNC:9583]	ENOG410XPMZ(S:Function unknown)	ENOG410XPMZ(polypyrimidine tract binding protein)	K13218	PTBP1, PTB			GO:0036002(molecular_function:pre-mRNA binding); GO:0075522(biological_process:IRES-dependent viral translational initiation); GO:0000381(biological_process:regulation of alternative mRNA splicing, via spliceosome); GO:0070062(cellular_component:extracellular exosome); GO:0005730(cellular_component:nucleolus); GO:0005634(cellular_component:nucleus); GO:0016020(cellular_component:membrane); GO:000…	BAD92147.1(polypyrimidine tract-binding protein 1 isoform c variant, partial [Homo sapiens])	sp|P26599|PTBP1_HUMAN(Polypyrimidine tract-binding protein 1 OS=Homo sapiens OX=9606 GN=PTBP1 PE=1 SV=1)	5725
ENSG00000011332	9.99	5.97	5.98	7.51	8.44	7.57	7.31333	7.84	0.720543	DPF1	2356	double PHD fingers 1 [Source:HGNC Symbol;Acc:HGNC:20225]	ENOG410YDAG(S:Function unknown)	ENOG410YDAG(D4, zinc and double PHD fingers family)				PF14051.3(Requiem_N:N-terminal domain of DPF2/REQ.); PF00628.26(PHD:PHD-finger)	GO:0005737(cellular_component:cytoplasm); GO:0007399(biological_process:nervous system development); GO:0006915(biological_process:apoptotic process); GO:0006355(biological_process:regulation of transcription, DNA-templated); GO:0071565(cellular_component:nBAF complex); GO:0008270(molecular_function:zinc ion binding); GO:0003676(molecular_function:nucleic acid binding); GO:0046872(molecular_funct…	XP_020034177.1(zinc finger protein neuro-d4 isoform X1 [Castor canadensis])	sp|P56163|DPF1_RAT(Zinc finger protein neuro-d4 OS=Rattus norvegicus OX=10116 GN=Dpf1 PE=2 SV=1)	8193
ENSG00000011347	0.37	0.35	0.82	0.41	0.26	0.44	0.513333	0.37	0.42947	SYT7	4854	synaptotagmin 7 [Source:HGNC Symbol;Acc:HGNC:11514]	ENOG410XRME(T:Signal transduction mechanisms); ENOG410XS7N(S:Function unknown)	ENOG410XRME(protein phosphatase 1, regulatory subunit 32); ENOG410XS7N(synaptotagmin VII)	K19907	SYT7		PF00168.27(C2:C2 domain)	GO:0070092(biological_process:regulation of glucagon secretion); GO:0036465(biological_process:synaptic vesicle recycling); GO:0030054(cellular_component:cell junction); GO:0050764(biological_process:regulation of phagocytosis); GO:0005778(cellular_component:peroxisomal membrane); GO:0070062(cellular_component:extracellular exosome); GO:0005765(cellular_component:lysosomal membrane); GO:0090385(b…	NP_004191.2(synaptotagmin-7 isoform 2 [Homo sapiens])	sp|O43581|SYT7_HUMAN(Synaptotagmin-7 OS=Homo sapiens OX=9606 GN=SYT7 PE=1 SV=3)	9066
ENSG00000011376	20.06	20.46	20.8	17.94	15.83	17.46	20.44	17.0767	0.00751966	LARS2	4744	leucyl-tRNA synthetase 2, mitochondrial [Source:HGNC Symbol;Acc:HGNC:17095]	COG0495(J:Translation, ribosomal structure and biogenesis)	COG0495(Leucyl-trna synthetase)	K01869	LARS, leuS	map00970(Aminoacyl-tRNA biosynthesis)	PF00133.19(tRNA-synt_1:tRNA synthetases class I (I, L, M and V)); PF09334.8(tRNA-synt_1g:tRNA synthetases class I (M)); PF08264.10(Anticodon_1:Anticodon-binding domain of tRNA); PF13603.3(tRNA-synt_1_2:Leucyl-tRNA synthetase, Domain 2)	GO:0006450(biological_process:regulation of translational fidelity); GO:0004823(molecular_function:leucine-tRNA ligase activity); GO:0005829(cellular_component:cytosol); GO:0005739(cellular_component:mitochondrion); GO:0006429(biological_process:leucyl-tRNA aminoacylation); GO:0005739(cellular_component:mitochondrion); GO:0016874(molecular_function:ligase activity); GO:0005739(cellular_component:…	NP_056155.1(probable leucine--tRNA ligase, mitochondrial [Homo sapiens])	sp|Q15031|SYLM_HUMAN(Probable leucine--tRNA ligase, mitochondrial OS=Homo sapiens OX=9606 GN=LARS2 PE=1 SV=2)	23395
ENSG00000011405	3.51	2.96	22	1.36	0.95	2.6	9.49	1.63667	0.279045	PIK3C2A	8227	phosphatidylinositol-4-phosphate 3-kinase catalytic subunit type 2 alpha [Source:HGNC Symbol;Acc:HGNC:8971]	COG5032(B:Chromatin structure and dynamics); COG5032(D:Cell cycle control, cell division, chromosome partitioning); COG5032(L:Replication, recombination and repair); COG5032(T:Signal transduction mechanisms); COG5032(U:Intracellular trafficking, secretion, and vesicular transport)	COG5032(phosphatidylinositol kinase activity); COG5032(phosphatidylinositol kinase activity); COG5032(phosphatidylinositol kinase activity); COG5032(phosphatidylinositol kinase activity); COG5032(phosphatidylinositol kinase activity)	K00923	PIK3C2	map00562(Inositol phosphate metabolism); map04070(Phosphatidylinositol signaling system)	PF00454.24(PI3_PI4_kinase:Phosphatidylinositol 3- and 4-kinase); PF00613.17(PI3Ka:Phosphoinositide 3-kinase family, accessory domain (PIK domain)); PF00792.21(PI3K_C2:Phosphoinositide 3-kinase C2); PF00794.15(PI3K_rbd:PI3-kinase family, ras-binding domain); PF00787.21(PX:PX domain); PF00168.27(C2:C2 domain)	GO:0005886(cellular_component:plasma membrane); GO:0005886(cellular_component:plasma membrane); GO:0016301(molecular_function:kinase activity); GO:0005794(cellular_component:Golgi apparatus); GO:0016310(biological_process:phosphorylation); GO:0016301(molecular_function:kinase activity); GO:0016740(molecular_function:transferase activity); GO:0005634(cellular_component:nucleus); GO:0005524(molecul…	NP_002636.2(phosphatidylinositol 4-phosphate 3-kinase C2 domain-containing subunit alpha isoform 1 [Homo sapiens])	sp|O00443|P3C2A_HUMAN(Phosphatidylinositol 4-phosphate 3-kinase C2 domain-containing subunit alpha OS=Homo sapiens OX=9606 GN=PIK3C2A PE=1 SV=2)	5286
ENSG00000011422	47.34	53.02	46.38	55.08	61.05	53.38	48.9133	56.5033	0.071457	PLAUR	1610	plasminogen activator, urokinase receptor [Source:HGNC Symbol;Acc:HGNC:9053]	ENOG410Z47S(O:Posttranslational modification, protein turnover, chaperones)	ENOG410Z47S(plasminogen activator, urokinase receptor)	K03985	PLAUR, CD87	map04610(Complement and coagulation cascades); map05205(Proteoglycans in cancer)	PF00021.18(UPAR_LY6:u-PAR/Ly-6 domain)	GO:0090200(biological_process:positive regulation of release of cytochrome c from mitochondria); GO:0019899(molecular_function:enzyme binding); GO:0019898(cellular_component:extrinsic component of membrane); GO:0043388(biological_process:positive regulation of DNA binding); GO:0005925(cellular_component:focal adhesion); GO:0031225(cellular_component:anchored component of membrane); GO:0042995(cel…	NP_001005377.1(urokinase plasminogen activator surface receptor isoform 3 precursor [Homo sapiens])	sp|Q9GK77|UPAR_AOTTR(Urokinase plasminogen activator surface receptor OS=Aotus trivirgatus OX=9505 GN=PLAUR PE=2 SV=1)	5329
ENSG00000011426	14.64	8.87	47.36	3.1	2.31	6.04	23.6233	3.81667	0.175251	ANLN	4787	anillin actin binding protein [Source:HGNC Symbol;Acc:HGNC:14082]	ENOG4110J5Z(S:Function unknown)	ENOG4110J5Z(Anillin, actin binding protein)	K18621	ANLN		PF16018.2(Anillin_N:Anillin N-terminus); PF08174.8(Anillin:Cell division protein anillin); PF00169.26(PH:PH domain)	GO:0005654(cellular_component:nucleoplasm); GO:0005826(cellular_component:actomyosin contractile ring); GO:0002244(biological_process:hematopoietic progenitor cell differentiation); GO:0051301(biological_process:cell division); GO:0003779(molecular_function:actin binding); GO:0005654(cellular_component:nucleoplasm); GO:0005737(cellular_component:cytoplasm); GO:0005634(cellular_component:nucleus);…	NP_061155.2(anillin isoform 1 [Homo sapiens])	sp|Q9NQW6|ANLN_HUMAN(Anillin OS=Homo sapiens OX=9606 GN=ANLN PE=1 SV=2)	54443
ENSG00000011451	31.5	31.09	28.29	32.61	28.47	30.96	30.2933	30.68	0.817597	WIZ	5695	widely interspaced zinc finger motifs [Source:HGNC Symbol;Acc:HGNC:30917]	COG5048(T:Signal transduction mechanisms)	COG5048(A kinase (PRKA) anchor protein 8-like)				PF13894.3(zf-C2H2_4:C2H2-type zinc finger)	GO:0070062(cellular_component:extracellular exosome); GO:0005634(cellular_component:nucleus); GO:0070208(biological_process:protein heterotrimerization); GO:0070984(molecular_function:SET domain binding); GO:0010571(biological_process:positive regulation of nuclear cell cycle DNA replication); GO:0050821(biological_process:protein stabilization); GO:0005654(cellular_component:nucleoplasm); GO:004…	NP_067064.2(protein Wiz isoform 1 [Homo sapiens])	sp|O95785|WIZ_HUMAN(Protein Wiz OS=Homo sapiens OX=9606 GN=WIZ PE=1 SV=2)	58525
ENSG00000011454	4.97	4.93	9.79	2.4	1.78	3.84	6.56333	2.67333	0.087142	RABGAP1	4997	RAB GTPase activating protein 1 [Source:HGNC Symbol;Acc:HGNC:17155]	COG5210(S:Function unknown)	COG5210(TBC1 domain family member)	K20284	RABGAP1, GAPCENA		PF00566.15(RabGAP-TBC:Rab-GTPase-TBC domain); PF12473.5(DUF3694:Kinesin protein); PF00640.20(PID:Phosphotyrosine interaction domain (PTB/PID))	GO:0031338(biological_process:regulation of vesicle fusion); GO:0015631(molecular_function:tubulin binding); GO:0043547(biological_process:positive regulation of GTPase activity); GO:0005813(cellular_component:centrosome); GO:0005829(cellular_component:cytosol); GO:0090630(biological_process:activation of GTPase activity); GO:0017137(molecular_function:Rab GTPase binding); GO:0005815(cellular_com…	NP_036329.3(rab GTPase-activating protein 1 [Homo sapiens])	sp|Q9Y3P9|RBGP1_HUMAN(Rab GTPase-activating protein 1 OS=Homo sapiens OX=9606 GN=RABGAP1 PE=1 SV=3)	23637
ENSG00000011465	0.3	0.14	0	5.09	0	0.3	0.146667	1.79667	0.374218	DCN	7156	decorin [Source:HGNC Symbol;Acc:HGNC:2705]	COG4886(S:Function unknown)	COG4886(leucine Rich Repeat)	K04660	DCN	map04350(TGF-beta signaling pathway); map05205(Proteoglycans in cancer)	PF13855.3(LRR_8:Leucine rich repeat); PF12799.4(LRR_4:Leucine Rich repeats (2 copies)); PF14580.3(LRR_9:Leucine-rich repeat); PF01462.15(LRRNT:Leucine rich repeat N-terminal domain); PF13306.3(LRR_5:Leucine rich repeats (6 copies))	GO:0030207(biological_process:chondroitin sulfate catabolic process); GO:0030206(biological_process:chondroitin sulfate biosynthetic process); GO:0016239(biological_process:positive regulation of macroautophagy); GO:0019221(biological_process:cytokine-mediated signaling pathway); GO:0050840(molecular_function:extracellular matrix binding); GO:0030208(biological_process:dermatan sulfate biosynthet…	NP_001911.1(decorin isoform a preproprotein [Homo sapiens])	sp|Q5R1V9|PGS2_PANTR(Decorin OS=Pan troglodytes OX=9598 GN=DCN PE=2 SV=1)	1634
ENSG00000011478	56.47	57.36	43.69	76	86.21	62.45	52.5067	74.8867	0.0520589	QPCTL	2310	glutaminyl-peptide cyclotransferase like [Source:HGNC Symbol;Acc:HGNC:25952]	ENOG410YIYE(S:Function unknown)	ENOG410YIYE(Glutaminyl-peptide)	K00683	QPCT		PF04389.14(Peptidase_M28:Peptidase family M28)	GO:0005794(cellular_component:Golgi apparatus); GO:0016603(molecular_function:glutaminyl-peptide cyclotransferase activity); GO:0016021(cellular_component:integral component of membrane); GO:0017186(biological_process:peptidyl-pyroglutamic acid biosynthetic process, using glutaminyl-peptide cyclotransferase); GO:0000139(cellular_component:Golgi membrane); GO:0008270(molecular_function:zinc ion bi…	NP_060129.2(glutaminyl-peptide cyclotransferase-like protein isoform 1 [Homo sapiens])	sp|Q9NXS2|QPCTL_HUMAN(Glutaminyl-peptide cyclotransferase-like protein OS=Homo sapiens OX=9606 GN=QPCTL PE=1 SV=2)	54814
ENSG00000011485	108.13	118.17	93.45	108.61	116.96	102.47	106.583	109.347	0.756349	PPP5C	4675	protein phosphatase 5 catalytic subunit [Source:HGNC Symbol;Acc:HGNC:9322]	COG0639(T:Signal transduction mechanisms)	COG0639(serine threonine-protein phosphatase)	K04460	PPP5C	map04010(MAPK signaling pathway)		GO:0005737(cellular_component:cytoplasm); GO:0006470(biological_process:protein dephosphorylation); GO:0005634(cellular_component:nucleus); GO:0004721(molecular_function:phosphoprotein phosphatase activity)	BAD92852.1(protein phosphatase 5, catalytic subunit variant, partial [Homo sapiens])	sp|P53042|PPP5_RAT(Serine/threonine-protein phosphatase 5 OS=Rattus norvegicus OX=10116 GN=Ppp5c PE=1 SV=1)	5536
ENSG00000011523	7.07	6.03	8.64	5.89	5.32	5.8	7.24667	5.67	0.112973	CEP68	5847	centrosomal protein 68 [Source:HGNC Symbol;Acc:HGNC:29076]	ENOG41129RE(S:Function unknown)	ENOG41129RE(Centrosomal protein 68kDa)	K16764	CEP68			GO:0005737(cellular_component:cytoplasm); GO:0005813(cellular_component:centrosome); GO:0005634(cellular_component:nucleus); GO:0010457(biological_process:centriole-centriole cohesion); GO:0019901(molecular_function:protein kinase binding); GO:0005515(molecular_function:protein binding); GO:0030054(cellular_component:cell junction); GO:0005829(cellular_component:cytosol); GO:0005634(cellular_comp…	NP_055962.2(centrosomal protein of 68 kDa isoform a [Homo sapiens])	sp|Q76N32|CEP68_HUMAN(Centrosomal protein of 68 kDa OS=Homo sapiens OX=9606 GN=CEP68 PE=1 SV=2)	23177
ENSG00000011566	13.22	9.47	45.7	4.24	2.7	9.05	22.7967	5.33	0.208512	MAP4K3	4362	mitogen-activated protein kinase kinase kinase kinase 3 [Source:HGNC Symbol;Acc:HGNC:6865]	ENOG410XP9G(T:Signal transduction mechanisms)	ENOG410XP9G(Cyclin-dependent kinase-like)	K04406	MAP4K3, GLK	map04010(MAPK signaling pathway)	PF00780.19(CNH:CNH domain); PF00069.22(Pkinase:Protein kinase domain); PF07714.14(Pkinase_Tyr:Protein tyrosine kinase)	GO:0005737(cellular_component:cytoplasm); GO:0007254(biological_process:JNK cascade); GO:0005515(molecular_function:protein binding); GO:0016310(biological_process:phosphorylation); GO:0016301(molecular_function:kinase activity); GO:0016740(molecular_function:transferase activity); GO:0006468(biological_process:protein phosphorylation); GO:0005524(molecular_function:ATP binding); GO:0005524(molec…	NP_003609.2(mitogen-activated protein kinase kinase kinase kinase 3 isoform 1 [Homo sapiens])	sp|Q8IVH8|M4K3_HUMAN(Mitogen-activated protein kinase kinase kinase kinase 3 OS=Homo sapiens OX=9606 GN=MAP4K3 PE=1 SV=1)	8491
ENSG00000011590	0.04	0.08	0.15	0.07	0	0	0.09	0.0233333	0.168578	ZBTB32	2068	zinc finger and BTB domain containing 32 [Source:HGNC Symbol;Acc:HGNC:16763]	COG5048(F:Nucleotide transport and metabolism)	COG5048(Provides the sole de novo source of dTMP for DNA biosynthesis (By similarity))	K10506	ZBTB32, TZFP		PF13465.3(zf-H2C2_2:Zinc-finger double domain); PF00651.28(BTB:BTB/POZ domain); PF00096.23(zf-C2H2:Zinc finger, C2H2 type); PF13894.3(zf-C2H2_4:C2H2-type zinc finger); PF12874.4(zf-met:Zinc-finger of C2H2 type)	GO:0003676(molecular_function:nucleic acid binding); GO:0000122(biological_process:negative regulation of transcription from RNA polymerase II promoter); GO:0005634(cellular_component:nucleus); GO:0003714(molecular_function:transcription corepressor activity); GO:0036297(biological_process:interstrand cross-link repair); GO:0005654(cellular_component:nucleoplasm); GO:0006355(biological_process:re…	NP_055198.1(zinc finger and BTB domain-containing protein 32 isoform 1 [Homo sapiens])	sp|Q9Y2Y4|ZBT32_HUMAN(Zinc finger and BTB domain-containing protein 32 OS=Homo sapiens OX=9606 GN=ZBTB32 PE=1 SV=1)	27033
ENSG00000011638	24.3	22.39	18.66	23.36	20.93	20.48	21.7833	21.59	0.923134	TMEM159	2014	transmembrane protein 159 [Source:HGNC Symbol;Acc:HGNC:30136]	ENOG41126AQ(S:Function unknown)	ENOG41126AQ(Transmembrane protein 159)				PF16015.2(Promethin:Promethin)	GO:0016021(cellular_component:integral component of membrane); GO:0016020(cellular_component:membrane); GO:0005515(molecular_function:protein binding); GO:0016021(cellular_component:integral component of membrane); GO:0016020(cellular_component:membrane); GO:0005515(molecular_function:protein binding)	XP_011787281.1(PREDICTED: promethin isoform X2 [Colobus angolensis palliatus])	sp|Q96B96|TM159_HUMAN(Promethin OS=Homo sapiens OX=9606 GN=TMEM159 PE=1 SV=2)	57146
ENSG00000011677	0	0	0	0	0.02	0	0	0.00666667	0.373901	GABRA3	3712	gamma-aminobutyric acid type A receptor alpha3 subunit [Source:HGNC Symbol;Acc:HGNC:4077]	ENOG410XNQG(S:Function unknown)	ENOG410XNQG(Melanoma antigen, family)	K05175	GABRA	map04080(Neuroactive ligand-receptor interaction); map04723(Retrograde endocannabinoid signaling); map04727(GABAergic synapse); map04742(Taste transduction); map05032(Morphine addiction); map05033(Nicotine addiction)	PF02931.20(Neur_chan_LBD:Neurotransmitter-gated ion-channel ligand binding domain); PF02932.13(Neur_chan_memb:Neurotransmitter-gated ion-channel transmembrane region)	GO:0008503(molecular_function:benzodiazepine receptor activity); GO:1902711(cellular_component:GABA-A receptor complex); GO:0005515(molecular_function:protein binding); GO:0099565(biological_process:chemical synaptic transmission, postsynaptic); GO:0045211(cellular_component:postsynaptic membrane); GO:1902476(biological_process:chloride transmembrane transport); GO:0005230(molecular_function:extr…	XP_007452192.1(PREDICTED: gamma-aminobutyric acid receptor subunit alpha-3 [Lipotes vexillifer])	sp|P34903|GBRA3_HUMAN(Gamma-aminobutyric acid receptor subunit alpha-3 OS=Homo sapiens OX=9606 GN=GABRA3 PE=1 SV=1)	2556
ENSG00000012048	5.36	3.1	11.32	2.11	1.48	2.94	6.59333	2.17667	0.150516	BRCA1	7094	BRCA1, DNA repair associated [Source:HGNC Symbol;Acc:HGNC:1100]	ENOG4112BIH(B:Chromatin structure and dynamics); ENOG4111WR7(B:Chromatin structure and dynamics)	ENOG4112BIH(E3 ubiquitin-protein ligase that specifically mediates the formation of 'Lys-6'-linked polyubiquitin chains and plays a central role in DNA repair by facilitating cellular responses to DNA damage. It is unclear whether it also mediates the formation of other types of polyubiquitin chains. The E3 ubiquitin-protein ligase activity is required for its tumor suppressor function. The BRCA1…	K10605	BRCA1	map01524(Platinum drug resistance); map03440(Homologous recombination); map03460(Fanconi anemia pathway); map04120(Ubiquitin mediated proteolysis); map04151(PI3K-Akt signaling pathway); map05206(MicroRNAs in cancer); map05224(Breast cancer)	PF12820.4(BRCT_assoc:Serine-rich domain associated with BRCT); PF00533.23(BRCT:BRCA1 C Terminus (BRCT) domain); PF00097.22(zf-C3HC4:Zinc finger, C3HC4 type (RING finger)); PF13923.3(zf-C3HC4_2:Zinc finger, C3HC4 type (RING finger)); PF15227.3(zf-C3HC4_4:zinc finger of C3HC4-type, RING); PF13920.3(zf-C3HC4_3:Zinc finger, C3HC4 type (RING finger)); PF13445.3(zf-RING_UBOX:RING-type zinc-finger); PF1…	GO:1902042(biological_process:negative regulation of extrinsic apoptotic signaling pathway via death domain receptors); GO:0031572(biological_process:G2 DNA damage checkpoint); GO:0046600(biological_process:negative regulation of centriole replication); GO:2000617(biological_process:positive regulation of histone H3-K9 acetylation); GO:0035067(biological_process:negative regulation of histone ace…	NP_009225.1(breast cancer type 1 susceptibility protein isoform 1 [Homo sapiens])	sp|P38398|BRCA1_HUMAN(Breast cancer type 1 susceptibility protein OS=Homo sapiens OX=9606 GN=BRCA1 PE=1 SV=2)	672
ENSG00000012061	85.61	93.74	71.01	95.11	109.43	90.33	83.4533	98.29	0.16645	ERCC1	3828	ERCC excision repair 1, endonuclease non-catalytic subunit [Source:HGNC Symbol;Acc:HGNC:3433]	ENOG4112CGI(K:Transcription); COG5241(K:Transcription)	ENOG4112CGI(CD3e molecule, epsilon associated protein); COG5241(CD3e molecule, epsilon associated protein)	K10849	ERCC1	map01524(Platinum drug resistance); map03420(Nucleotide excision repair); map03460(Fanconi anemia pathway)	PF03834.11(Rad10:Binding domain of DNA repair protein Ercc1 (rad10/Swi10)); PF14520.3(HHH_5:Helix-hairpin-helix domain); PF00633.20(HHH:Helix-hairpin-helix motif); PF12826.4(HHH_2:Helix-hairpin-helix motif)	GO:0006295(biological_process:nucleotide-excision repair, DNA incision, 3'-to lesion); GO:0008022(molecular_function:protein C-terminus binding); GO:0006296(biological_process:nucleotide-excision repair, DNA incision, 5'-to lesion); GO:0035264(biological_process:multicellular organism growth); GO:0006293(biological_process:nucleotide-excision repair, preincision complex stabilization); GO:0048568…	NP_001284519.1(DNA-directed RNA polymerase I subunit RPA34 isoform 1 [Homo sapiens])	sp|O15446|RPA34_HUMAN(DNA-directed RNA polymerase I subunit RPA34 OS=Homo sapiens OX=9606 GN=CD3EAP PE=1 SV=1)	2067
ENSG00000012124	6.08	8.01	7.48	5.96	6.55	6.75	7.19	6.42	0.283849	CD22	3268	CD22 molecule [Source:HGNC Symbol;Acc:HGNC:1643]	ENOG410YH8H(U:Intracellular trafficking, secretion, and vesicular transport)	ENOG410YH8H(CD22 molecule)	K06467	CD22, SIGLEC2	map04514(Cell adhesion molecules (CAMs)); map04640(Hematopoietic cell lineage); map04662(B cell receptor signaling pathway)	PF13927.3(Ig_3:Immunoglobulin domain); PF13895.3(Ig_2:Immunoglobulin domain); PF00047.22(ig:Immunoglobulin domain); PF07679.13(I-set:Immunoglobulin I-set domain); PF07686.14(V-set:Immunoglobulin V-set domain); PF08205.9(C2-set_2:CD80-like C2-set immunoglobulin domain); PF16680.2(Ig_4:T-cell surface glycoprotein CD3 delta chain); PF16681.2(Ig_5:Ig-like domain on T-cell surface glycoprotein CD3 eps…	GO:0005515(molecular_function:protein binding); GO:0005886(cellular_component:plasma membrane); GO:0007155(biological_process:cell adhesion); GO:0030246(molecular_function:carbohydrate binding); GO:0016021(cellular_component:integral component of membrane); GO:0016020(cellular_component:membrane); GO:0005886(cellular_component:plasma membrane); GO:0070062(cellular_component:extracellular exosome)…	NP_001762.2(B-cell receptor CD22 isoform 1 precursor [Homo sapiens])	sp|P20273|CD22_HUMAN(B-cell receptor CD22 OS=Homo sapiens OX=9606 GN=CD22 PE=1 SV=2)	933
ENSG00000012171	59.52	58.92	55.33	64.44	60.73	50.82	57.9233	58.6633	0.870848	SEMA3B	3283	semaphorin 3B [Source:HGNC Symbol;Acc:HGNC:10724]	ENOG410XQZC(S:Function unknown)	ENOG410XQZC(Sema domain, immunoglobulin domain (Ig), transmembrane domain (TM) and short cytoplasmic domain, (Semaphorin))	K06840	SEMA3	map04360(Axon guidance)		GO:0038191(molecular_function:neuropilin binding); GO:0030215(molecular_function:semaphorin receptor binding); GO:0070062(cellular_component:extracellular exosome); GO:0071526(biological_process:semaphorin-plexin signaling pathway); GO:0030335(biological_process:positive regulation of cell migration); GO:0048843(biological_process:negative regulation of axon extension involved in axon guidance); …	BAK62288.1(semaphorin-3B precursor [Pan troglodytes])	sp|Q13214|SEM3B_HUMAN(Semaphorin-3B OS=Homo sapiens OX=9606 GN=SEMA3B PE=2 SV=1)	7869
ENSG00000012174	13.88	11.8	30.81	6.18	4.76	8.98	18.83	6.64	0.118355	MBTPS2	4457	membrane bound transcription factor peptidase, site 2 [Source:HGNC Symbol;Acc:HGNC:15455]	COG0750(M:Cell wall/membrane/envelope biogenesis)	COG0750(Membrane-associated zinc metalloprotease)	K07765	MBTPS2	map04141(Protein processing in endoplasmic reticulum)	PF02163.19(Peptidase_M50:Peptidase family M50); PF15700.2(DUF4667:Domain of unknown function (DUF4667))	GO:0005737(cellular_component:cytoplasm); GO:1990440(biological_process:positive regulation of transcription from RNA polymerase II promoter in response to endoplasmic reticulum stress); GO:0051091(biological_process:positive regulation of sequence-specific DNA binding transcription factor activity); GO:0004222(molecular_function:metalloendopeptidase activity); GO:0006508(biological_process:prote…	XP_005871035.2(PREDICTED: membrane-bound transcription factor site-2 protease [Myotis brandtii])	sp|O43462|MBTP2_HUMAN(Membrane-bound transcription factor site-2 protease OS=Homo sapiens OX=9606 GN=MBTPS2 PE=1 SV=1)	51360
ENSG00000012211	19.24	21.24	17.09	24.74	26.66	20.8	19.19	24.0667	0.0809581	PRICKLE3	2246	prickle planar cell polarity protein 3 [Source:HGNC Symbol;Acc:HGNC:6645]	ENOG410XP0W(S:Function unknown)	ENOG410XP0W(CKLF-like MARVEL transmembrane domain containing)					GO:0008270(molecular_function:zinc ion binding); GO:0005515(molecular_function:protein binding)	XP_011802056.1(PREDICTED: prickle-like protein 3 isoform X2 [Colobus angolensis palliatus])	sp|O43900|PRIC3_HUMAN(Prickle planar cell polarity protein 3 OS=Homo sapiens OX=9606 GN=PRICKLE3 PE=1 SV=2)	4007
ENSG00000012232	31.09	22.49	26.38	21.14	17.71	21.34	26.6533	20.0633	0.0747451	EXTL3	8257	exostosin like glycosyltransferase 3 [Source:HGNC Symbol;Acc:HGNC:3518]	ENOG410XNPM(S:Function unknown)	ENOG410XNPM(Exostoses (Multiple)-like 3)	K02370	EXTL3	map00534(Glycosaminoglycan biosynthesis - heparan sulfate / heparin)		GO:0015012(biological_process:heparan sulfate proteoglycan biosynthetic process); GO:0016021(cellular_component:integral component of membrane); GO:0005783(cellular_component:endoplasmic reticulum); GO:0006024(biological_process:glycosaminoglycan biosynthetic process); GO:0008375(molecular_function:acetylglucosaminyltransferase activity)	OXB78594.1(hypothetical protein H355_010074 [Colinus virginianus])	sp|Q9WVL6|EXTL3_MOUSE(Exostosin-like 3 OS=Mus musculus OX=10090 GN=Extl3 PE=1 SV=2)	2137
ENSG00000012504	0.08	0	0.07	0	0	0	0.05	0	0.117881	NR1H4	2884	nuclear receptor subfamily 1 group H member 4 [Source:HGNC Symbol;Acc:HGNC:7967]	ENOG410XRZC(G:Carbohydrate transport and metabolism)	ENOG410XRZC(solute carrier family 17)	K08537	NR1H4, FXR	map04976(Bile secretion)	PF00104.27(Hormone_recep:Ligand-binding domain of nuclear hormone receptor); PF00105.15(zf-C4:Zinc finger, C4 type (two domains))	GO:0048565(biological_process:digestive tract development); GO:0034255(biological_process:regulation of urea metabolic process); GO:0015721(biological_process:bile acid and bile salt transport); GO:0090181(biological_process:regulation of cholesterol metabolic process); GO:0035356(biological_process:cellular triglyceride homeostasis); GO:0001077(molecular_function:transcriptional activator activi…	NP_005114.1(bile acid receptor isoform 2 [Homo sapiens])	sp|Q96RI1|NR1H4_HUMAN(Bile acid receptor OS=Homo sapiens OX=9606 GN=NR1H4 PE=1 SV=2)	9971
ENSG00000012660	48.12	41.5	64.65	30.2	29.34	38.08	51.4233	32.54	0.0637509	ELOVL5	3081	ELOVL fatty acid elongase 5 [Source:HGNC Symbol;Acc:HGNC:21308]	ENOG410XRWT(B:Chromatin structure and dynamics)	ENOG410XRWT(high mobility group)	K10244	ELOVL5	map00062(Fatty acid elongation); map01040(Biosynthesis of unsaturated fatty acids)	PF01151.15(ELO:GNS1/SUR4 family)	GO:0006633(biological_process:fatty acid biosynthetic process); GO:0009922(molecular_function:fatty acid elongase activity); GO:0036109(biological_process:alpha-linolenic acid metabolic process); GO:0006636(biological_process:unsaturated fatty acid biosynthetic process); GO:0042761(biological_process:very long-chain fatty acid biosynthetic process); GO:0016021(cellular_component:integral componen…	NP_001229757.1(elongation of very long chain fatty acids protein 5 isoform 2 [Homo sapiens])	sp|Q9NYP7|ELOV5_HUMAN(Elongation of very long chain fatty acids protein 5 OS=Homo sapiens OX=9606 GN=ELOVL5 PE=1 SV=1)	60481
ENSG00000012779	0	0	0	0.02	0	0.05	0	0.0233333	0.183567	ALOX5	2506	arachidonate 5-lipoxygenase [Source:HGNC Symbol;Acc:HGNC:435]	ENOG410YN4N(S:Function unknown)	ENOG410YN4N(Plant lipoxygenase may be involved in a number of diverse aspects of plant physiology including growth and development, pest resistance, and senescence or responses to wounding (By similarity))	K00461	ALOX5	map00590(Arachidonic acid metabolism); map04664(Fc epsilon RI signaling pathway); map04726(Serotonergic synapse); map04913(Ovarian steroidogenesis); map05145(Toxoplasmosis)	PF00305.16(Lipoxygenase:Lipoxygenase); PF01477.20(PLAT:PLAT/LH2 domain)	GO:0045907(biological_process:positive regulation of vasoconstriction); GO:0004051(molecular_function:arachidonate 5-lipoxygenase activity); GO:0030425(cellular_component:dendrite); GO:0055093(biological_process:response to hyperoxia); GO:0005615(cellular_component:extracellular space); GO:0016702(molecular_function:oxidoreductase activity, acting on single donors with incorporation of molecular …	NP_000689.1(arachidonate 5-lipoxygenase isoform 1 [Homo sapiens])	sp|P09917|LOX5_HUMAN(Arachidonate 5-lipoxygenase OS=Homo sapiens OX=9606 GN=ALOX5 PE=1 SV=2)	240
ENSG00000012817	12.32	14.2	18.47	10.55	8.06	12.03	14.9967	10.2133	0.0908472	KDM5D	5579	lysine demethylase 5D [Source:HGNC Symbol;Acc:HGNC:11115]	ENOG410XR9J(S:Function unknown)	ENOG410XR9J(lysine (K)-specific demethylase)	K11446	KDM5, JARID1		PF08429.8(PLU-1:PLU-1-like protein); PF02373.19(JmjC:JmjC domain, hydroxylase); PF01388.18(ARID:ARID/BRIGHT DNA binding domain); PF02375.14(JmjN:jmjN domain); PF00628.26(PHD:PHD-finger); PF02928.13(zf-C5HC2:C5HC2 zinc finger)	GO:0016569(biological_process:covalent chromatin modification); GO:0006355(biological_process:regulation of transcription, DNA-templated); GO:0006351(biological_process:transcription, DNA-templated); GO:0003677(molecular_function:DNA binding); GO:0055114(biological_process:oxidation-reduction process); GO:0055114(biological_process:oxidation-reduction process); GO:0016491(molecular_function:oxido…	NP_001140177.1(lysine-specific demethylase 5D isoform 1 [Homo sapiens])	sp|Q9BY66|KDM5D_HUMAN(Lysine-specific demethylase 5D OS=Homo sapiens OX=9606 GN=KDM5D PE=1 SV=2)	8284
ENSG00000012822	6.6	5.37	6.69	7.21	7.1	3.76	6.22	6.02333	0.878719	CALCOCO1	5866	calcium binding and coiled-coil domain 1 [Source:HGNC Symbol;Acc:HGNC:29306]	ENOG410ZVZ6(K:Transcription)	ENOG410ZVZ6(Wnt receptor signaling pathway)				PF07888.8(CALCOCO1:Calcium binding and coiled-coil domain (CALCOCO1) like)	GO:0005737(cellular_component:cytoplasm); GO:0043565(molecular_function:sequence-specific DNA binding); GO:0008022(molecular_function:protein C-terminus binding); GO:0005515(molecular_function:protein binding); GO:0006355(biological_process:regulation of transcription, DNA-templated); GO:0006351(biological_process:transcription, DNA-templated); GO:0005829(cellular_component:cytosol); GO:0043231(c…	EAW96731.1(calcium binding and coiled-coil domain 1, isoform CRA_e [Homo sapiens])	sp|Q9P1Z2|CACO1_HUMAN(Calcium-binding and coiled-coil domain-containing protein 1 OS=Homo sapiens OX=9606 GN=CALCOCO1 PE=1 SV=2)	57658
ENSG00000012963	20.91	17.79	23.91	11.56	9.05	14.97	20.87	11.86	0.0216057	UBR7	3694	ubiquitin protein ligase E3 component n-recognin 7 (putative) [Source:HGNC Symbol;Acc:HGNC:20344]	ENOG410XSV6(S:Function unknown)	ENOG410XSV6(ubiquitin protein ligase E3 component n-recognin 7)	K11979	UBR7		PF02207.17(zf-UBR:Putative zinc finger in N-recognin (UBR box)); PF00628.26(PHD:PHD-finger)	GO:0016567(biological_process:protein ubiquitination); GO:0016567(biological_process:protein ubiquitination); GO:0016740(molecular_function:transferase activity); GO:0046872(molecular_function:metal ion binding); GO:0008270(molecular_function:zinc ion binding); GO:0003674(molecular_function:molecular_function); GO:0008150(biological_process:biological_process); GO:0016874(molecular_function:ligas…	NP_786924.2(putative E3 ubiquitin-protein ligase UBR7 [Homo sapiens])	sp|Q8N806|UBR7_HUMAN(Putative E3 ubiquitin-protein ligase UBR7 OS=Homo sapiens OX=9606 GN=UBR7 PE=1 SV=2)	55148
ENSG00000012983	5.02	3.85	19.03	1.39	0.92	1.48	9.3	1.26333	0.174919	MAP4K5	4812	mitogen-activated protein kinase kinase kinase kinase 5 [Source:HGNC Symbol;Acc:HGNC:6867]	ENOG410XP9G(T:Signal transduction mechanisms)	ENOG410XP9G(Serine Threonine protein kinase)	K08833	MAP4K5, KHS1			GO:0005737(cellular_component:cytoplasm); GO:0007257(biological_process:activation of JUN kinase activity); GO:0000185(biological_process:activation of MAPKKK activity); GO:0005622(cellular_component:intracellular); GO:0008349(molecular_function:MAP kinase kinase kinase kinase activity); GO:0005515(molecular_function:protein binding); GO:0005524(molecular_function:ATP binding)	BAG54086.1(unnamed protein product [Homo sapiens])	sp|Q9Y4K4|M4K5_HUMAN(Mitogen-activated protein kinase kinase kinase kinase 5 OS=Homo sapiens OX=9606 GN=MAP4K5 PE=1 SV=2)	11183
ENSG00000013016	0.8	1.06	0.87	0.41	0.49	0.68	0.91	0.526667	0.0263834	EHD3	4636	EH domain containing 3 [Source:HGNC Symbol;Acc:HGNC:3244]	ENOG410XYGB(O:Posttranslational modification, protein turnover, chaperones)	ENOG410XYGB(Calpain-like cysteine peptidase)	K12476	EHD3	map04144(Endocytosis)	PF12763.4(EF-hand_4:Cytoskeletal-regulatory complex EF hand); PF16880.2(EHD_N:N-terminal EH-domain containing protein); PF00350.20(Dynamin_N:Dynamin family); PF01926.20(MMR_HSR1:50S ribosome-binding GTPase); PF00036.29(EF-hand_1:EF hand)	GO:0055038(cellular_component:recycling endosome membrane); GO:0030030(biological_process:cell projection organization); GO:1903358(biological_process:regulation of Golgi organization); GO:0072661(biological_process:protein targeting to plasma membrane); GO:0007596(biological_process:blood coagulation); GO:0030139(cellular_component:endocytic vesicle); GO:0003676(molecular_function:nucleic acid b…	NP_055415.1(EH domain-containing protein 3 [Homo sapiens])	sp|Q9NZN3|EHD3_HUMAN(EH domain-containing protein 3 OS=Homo sapiens OX=9606 GN=EHD3 PE=1 SV=2)	30845
ENSG00000013275	224.51	238.27	194.57	238.77	249.71	242.57	219.117	243.683	0.138289	PSMC4	1623	proteasome 26S subunit, ATPase 4 [Source:HGNC Symbol;Acc:HGNC:9551]	COG1222(O:Posttranslational modification, protein turnover, chaperones)	COG1222(26S protease regulatory subunit)	K03063	PSMC4, RPT3	map03050(Proteasome); map05169(Epstein-Barr virus infection)		GO:0016020(cellular_component:membrane); GO:0036402(molecular_function:proteasome-activating ATPase activity); GO:0022624(cellular_component:proteasome accessory complex); GO:0090263(biological_process:positive regulation of canonical Wnt signaling pathway); GO:0017025(molecular_function:TBP-class protein binding); GO:0038061(biological_process:NIK/NF-kappaB signaling); GO:0033209(biological_proc…	KFO19028.1(26S protease regulatory subunit 6B [Fukomys damarensis])	sp|Q3T030|PRS6B_BOVIN(26S proteasome regulatory subunit 6B OS=Bos taurus OX=9913 GN=PSMC4 PE=2 SV=1)	5704
ENSG00000013288	13.68	15.02	14.38	13.85	11.47	13.54	14.36	12.9533	0.169845	MAN2B2	7719	mannosidase alpha class 2B member 2 [Source:HGNC Symbol;Acc:HGNC:29623]	ENOG410XQMZ(G:Carbohydrate transport and metabolism)	ENOG410XQMZ(Mannosidase alpha class)	K12312	MAN2B2	map00511(Other glycan degradation)	PF01074.19(Glyco_hydro_38:Glycosyl hydrolases family 38 N-terminal domain); PF07748.10(Glyco_hydro_38C:Glycosyl hydrolases family 38 C-terminal domain); PF09261.8(Alpha-mann_mid:Alpha mannosidase middle domain)	GO:0043202(cellular_component:lysosomal lumen); GO:0070062(cellular_component:extracellular exosome); GO:0016798(molecular_function:hydrolase activity, acting on glycosyl bonds); GO:0004553(molecular_function:hydrolase activity, hydrolyzing O-glycosyl compounds); GO:0008152(biological_process:metabolic process); GO:0005975(biological_process:carbohydrate metabolic process); GO:0003824(molecular_f…	EAW82392.1(mannosidase, alpha, class 2B, member 2, isoform CRA_d [Homo sapiens])	sp|Q9Y2E5|MA2B2_HUMAN(Epididymis-specific alpha-mannosidase OS=Homo sapiens OX=9606 GN=MAN2B2 PE=1 SV=4)	23324
ENSG00000013293	0	0.01	0	0	0	0	0.00333333	0	0.373901	SLC7A14	10103	solute carrier family 7 member 14 [Source:HGNC Symbol;Acc:HGNC:29326]	COG0531(U:Intracellular trafficking, secretion, and vesicular transport)	COG0531(claudin 11)	K13871	SLC7A14		PF13520.3(AA_permease_2:Amino acid permease); PF00324.18(AA_permease:Amino acid permease); PF13906.3(AA_permease_C:C-terminus of AA_permease)	GO:0015297(molecular_function:antiporter activity); GO:0016021(cellular_component:integral component of membrane); GO:0005765(cellular_component:lysosomal membrane); GO:0016020(cellular_component:membrane); GO:0016021(cellular_component:integral component of membrane); GO:0016020(cellular_component:membrane); GO:0006810(biological_process:transport); GO:0015171(molecular_function:amino acid trans…	NP_066000.2(probable cationic amino acid transporter [Homo sapiens])	sp|Q8TBB6|S7A14_HUMAN(Probable cationic amino acid transporter OS=Homo sapiens OX=9606 GN=SLC7A14 PE=2 SV=3)	57709
ENSG00000013297	0.14	0.07	0.23	0	0	0	0.146667	0	0.0339491	CLDN11	2169	claudin 11 [Source:HGNC Symbol;Acc:HGNC:8514]	ENOG41101XN(U:Intracellular trafficking, secretion, and vesicular transport)	ENOG41101XN(claudin 11)	K06087	CLDN	map04514(Cell adhesion molecules (CAMs)); map04530(Tight junction); map04670(Leukocyte transendothelial migration); map05160(Hepatitis C)	PF00822.17(PMP22_Claudin:PMP-22/EMP/MP20/Claudin family); PF13903.3(Claudin_2:PMP-22/EMP/MP20/Claudin tight junction)	GO:0016338(biological_process:calcium-independent cell-cell adhesion via plasma membrane cell-adhesion molecules); GO:0044699(biological_process:single-organism process); GO:0032501(biological_process:multicellular organismal process); GO:0070062(cellular_component:extracellular exosome); GO:0016020(cellular_component:membrane); GO:0044464(cellular_component:cell part); GO:0045178(cellular_compon…	XP_002814320.1(claudin-11 isoform X1 [Pongo abelii])	sp|O75508|CLD11_HUMAN(Claudin-11 OS=Homo sapiens OX=9606 GN=CLDN11 PE=1 SV=2)	101928583
ENSG00000013306	158.72	173.41	129.41	183.97	190.7	158.93	153.847	177.867	0.211052	SLC25A39	2217	solute carrier family 25 member 39 [Source:HGNC Symbol;Acc:HGNC:24279]	ENOG410XQVP(S:Function unknown)	ENOG410XQVP(Solute carrier family 25 member)	K15119	SLC25A39_40			GO:0006783(biological_process:heme biosynthetic process); GO:0016021(cellular_component:integral component of membrane); GO:0006810(biological_process:transport); GO:0005739(cellular_component:mitochondrion); GO:0055085(biological_process:transmembrane transport); GO:0003735(molecular_function:structural constituent of ribosome); GO:0005743(cellular_component:mitochondrial inner membrane); GO:000…	BAD92813.1(CGI-69 protein variant, partial [Homo sapiens])	sp|Q9BZJ4|S2539_HUMAN(Solute carrier family 25 member 39 OS=Homo sapiens OX=9606 GN=SLC25A39 PE=2 SV=2)	51629
ENSG00000013364	70.07	78.12	59.45	96.08	104.69	81.01	69.2133	93.9267	0.048112	MVP	2925	major vault protein [Source:HGNC Symbol;Acc:HGNC:7531]	ENOG410ZCU8(Z:Cytoskeleton)	ENOG410ZCU8(Major vault protein)	K17266	MVP		PF01505.15(Vault:Major Vault Protein repeat); PF11978.5(MVP_shoulder:Shoulder domain)	GO:0005856(cellular_component:cytoskeleton); GO:0005737(cellular_component:cytoplasm); GO:0070062(cellular_component:extracellular exosome); GO:0005643(cellular_component:nuclear pore); GO:0005634(cellular_component:nucleus); GO:0016020(cellular_component:membrane); GO:0030529(cellular_component:intracellular ribonucleoprotein complex); GO:0019901(molecular_function:protein kinase binding); GO:00…	NP_059447.2(major vault protein isoform 1 [Homo sapiens])	sp|Q14764|MVP_HUMAN(Major vault protein OS=Homo sapiens OX=9606 GN=MVP PE=1 SV=4)	9961
ENSG00000013374	39.04	37.47	56.22	24.78	22.76	35.45	44.2433	27.6633	0.0821278	NUB1	3210	negative regulator of ubiquitin like proteins 1 [Source:HGNC Symbol;Acc:HGNC:17623]	ENOG410ZK3P(K:Transcription)	ENOG410ZK3P(Negative regulator of ubiquitin-like proteins 1)				PF00627.28(UBA:UBA/TS-N domain)	GO:0005737(cellular_component:cytoplasm); GO:0032436(biological_process:positive regulation of proteasomal ubiquitin-dependent protein catabolic process); GO:0005730(cellular_component:nucleolus); GO:0034612(biological_process:response to tumor necrosis factor); GO:0034341(biological_process:response to interferon-gamma); GO:0016567(biological_process:protein ubiquitination); GO:0005829(cellular_…	NP_001230280.1(NEDD8 ultimate buster 1 isoform 1 [Homo sapiens])	sp|Q9Y5A7|NUB1_HUMAN(NEDD8 ultimate buster 1 OS=Homo sapiens OX=9606 GN=NUB1 PE=1 SV=2)	51667
ENSG00000013375	13.18	11.27	26.01	5.42	4.35	8.85	16.82	6.20667	0.0925889	PGM3	6107	phosphoglucomutase 3 [Source:HGNC Symbol;Acc:HGNC:8907]	COG1109(G:Carbohydrate transport and metabolism)	COG1109(Catalyzes the conversion of glucosamine-6-phosphate to glucosamine-1-phosphate (By similarity))	K01836	PGM3	map00520(Amino sugar and nucleotide sugar metabolism)	PF02878.13(PGM_PMM_I:Phosphoglucomutase/phosphomannomutase, alpha/beta/alpha domain I); PF00408.17(PGM_PMM_IV:Phosphoglucomutase/phosphomannomutase, C-terminal domain); PF02880.13(PGM_PMM_III:Phosphoglucomutase/phosphomannomutase, alpha/beta/alpha domain III)	GO:0006048(biological_process:UDP-N-acetylglucosamine biosynthetic process); GO:0005975(biological_process:carbohydrate metabolic process); GO:0006487(biological_process:protein N-linked glycosylation); GO:0006041(biological_process:glucosamine metabolic process); GO:0005829(cellular_component:cytosol); GO:0000287(molecular_function:magnesium ion binding); GO:0007283(biological_process:spermatoge…	NP_001186846.1(phosphoacetylglucosamine mutase isoform 1 [Homo sapiens])	sp|O95394|AGM1_HUMAN(Phosphoacetylglucosamine mutase OS=Homo sapiens OX=9606 GN=PGM3 PE=1 SV=1)	5238
ENSG00000013392	1.59	1.46	2.25	0.56	0.43	1.1	1.76667	0.696667	0.0285125	RWDD2A	3744	RWD domain containing 2A [Source:HGNC Symbol;Acc:HGNC:21385]	ENOG410Y76V(S:Function unknown)	ENOG410Y76V(RWD domain containing)				PF06544.9(DUF1115:Protein of unknown function (DUF1115)); PF05773.19(RWD:RWD domain)		XP_004408026.1(PREDICTED: RWD domain-containing protein 2A isoform X1 [Odobenus rosmarus divergens])	sp|Q9UIY3|RWD2A_HUMAN(RWD domain-containing protein 2A OS=Homo sapiens OX=9606 GN=RWDD2A PE=1 SV=1)	112611
ENSG00000013441	8.8	7.15	32.76	4.38	3.72	7.09	16.2367	5.06333	0.251353	CLK1	3208	CDC like kinase 1 [Source:HGNC Symbol;Acc:HGNC:2068]	ENOG410XQF2(T:Signal transduction mechanisms)	ENOG410XQF2(CDC-like kinase)	K08823	CLK	map05134(Legionellosis)		GO:0005737(cellular_component:cytoplasm); GO:0018107(biological_process:peptidyl-threonine phosphorylation); GO:0006468(biological_process:protein phosphorylation); GO:0018105(biological_process:peptidyl-serine phosphorylation); GO:0008283(biological_process:cell proliferation); GO:0005634(cellular_component:nucleus); GO:0043484(biological_process:regulation of RNA splicing); GO:0018108(biologica…	EAW70218.1(CDC-like kinase 1, isoform CRA_d [Homo sapiens])	sp|P49759|CLK1_HUMAN(Dual specificity protein kinase CLK1 OS=Homo sapiens OX=9606 GN=CLK1 PE=1 SV=2)	1195
ENSG00000013503	5.13	3.9	7.21	2.51	2.21	3.6	5.41333	2.77333	0.0664695	POLR3B	4273	RNA polymerase III subunit B [Source:HGNC Symbol;Acc:HGNC:30348]	COG0085(S:Function unknown)	COG0085(t-complex 11)	K03021	RPC2, POLR3B	map00230(Purine metabolism); map00240(Pyrimidine metabolism); map03020(RNA polymerase); map04623(Cytosolic DNA-sensing pathway); map05169(Epstein-Barr virus infection)	PF00562.25(RNA_pol_Rpb2_6:RNA polymerase Rpb2, domain 6); PF04563.12(RNA_pol_Rpb2_1:RNA polymerase beta subunit); PF04560.17(RNA_pol_Rpb2_7:RNA polymerase Rpb2, domain 7); PF04566.10(RNA_pol_Rpb2_4:RNA polymerase Rpb2, domain 4); PF04561.11(RNA_pol_Rpb2_2:RNA polymerase Rpb2, domain 2); PF04565.13(RNA_pol_Rpb2_3:RNA polymerase Rpb2, domain 3); PF04567.14(RNA_pol_Rpb2_5:RNA polymerase Rpb2, domain…	GO:0005666(cellular_component:DNA-directed RNA polymerase III complex); GO:0045089(biological_process:positive regulation of innate immune response); GO:0051607(biological_process:defense response to virus); GO:0003899(molecular_function:DNA-directed RNA polymerase activity); GO:0006351(biological_process:transcription, DNA-templated); GO:0003677(molecular_function:DNA binding); GO:0016740(molecu…	NP_060552.4(DNA-directed RNA polymerase III subunit RPC2 isoform 1 [Homo sapiens])	sp|Q9NW08|RPC2_HUMAN(DNA-directed RNA polymerase III subunit RPC2 OS=Homo sapiens OX=9606 GN=POLR3B PE=1 SV=2)	55703
ENSG00000013523	17.81	18.38	18.86	17.89	14.79	17.23	18.35	16.6367	0.158702	ANGEL1	5176	angel homolog 1 [Source:HGNC Symbol;Acc:HGNC:19961]	COG5239(S:Function unknown)	COG5239(-)	K18729	ANGEL		PF03372.20(Exo_endo_phos:Endonuclease/Exonuclease/phosphatase family)	GO:0008190(molecular_function:eukaryotic initiation factor 4E binding); GO:0019904(molecular_function:protein domain specific binding); GO:0005634(cellular_component:nucleus); GO:0005783(cellular_component:endoplasmic reticulum); GO:0005801(cellular_component:cis-Golgi network); GO:0005829(cellular_component:cytosol); GO:0048471(cellular_component:perinuclear region of cytoplasm); GO:0005783(cell…	NP_056120.2(protein angel homolog 1 precursor [Homo sapiens])	sp|Q9UNK9|ANGE1_HUMAN(Protein angel homolog 1 OS=Homo sapiens OX=9606 GN=ANGEL1 PE=1 SV=1)	23357
ENSG00000013561	52.62	30.45	62.21	25.74	21.08	32.59	48.4267	26.47	0.0926765	RNF14	4235	ring finger protein 14 [Source:HGNC Symbol;Acc:HGNC:10058]	ENOG410Y5R1(S:Function unknown)	ENOG410Y5R1(Ring finger protein)	K11971	RNF14, ARA54		PF05773.19(RWD:RWD domain); PF01485.18(IBR:IBR domain, a half RING-finger domain); PF14634.3(zf-RING_5:zinc-RING finger domain)	GO:0005737(cellular_component:cytoplasm); GO:0004842(molecular_function:ubiquitin-protein transferase activity); GO:0031624(molecular_function:ubiquitin conjugating enzyme binding); GO:0032436(biological_process:positive regulation of proteasomal ubiquitin-dependent protein catabolic process); GO:0016874(molecular_function:ligase activity); GO:0005634(cellular_component:nucleus); GO:0061630(molec…	XP_008952757.1(PREDICTED: E3 ubiquitin-protein ligase RNF14 isoform X1 [Pan paniscus])	sp|Q9UBS8|RNF14_HUMAN(E3 ubiquitin-protein ligase RNF14 OS=Homo sapiens OX=9606 GN=RNF14 PE=1 SV=1)	9604
ENSG00000013563	28.62	29.23	23.22	27.5	24.74	21.47	27.0233	24.57	0.396407	DNASE1L1	3008	deoxyribonuclease 1 like 1 [Source:HGNC Symbol;Acc:HGNC:2957]	ENOG410Z4MV(S:Function unknown)	ENOG410Z4MV(Deoxyribonuclease)	K11995	DNASE1L		PF03372.20(Exo_endo_phos:Endonuclease/Exonuclease/phosphatase family)	GO:0005783(cellular_component:endoplasmic reticulum); GO:0004536(molecular_function:deoxyribonuclease activity); GO:0004519(molecular_function:endonuclease activity); GO:0005634(cellular_component:nucleus); GO:0090305(biological_process:nucleic acid phosphodiester bond hydrolysis); GO:0016787(molecular_function:hydrolase activity); GO:0005783(cellular_component:endoplasmic reticulum); GO:0004519(…	NP_006721.1(deoxyribonuclease-1-like 1 precursor [Homo sapiens])	sp|P49184|DNSL1_HUMAN(Deoxyribonuclease-1-like 1 OS=Homo sapiens OX=9606 GN=DNASE1L1 PE=1 SV=1)	1774
ENSG00000013573	21.96	22.56	27.25	14.63	13.94	13.28	23.9233	13.95	0.00437237	DDX11	4182	DEAD/H-box helicase 11 [Source:HGNC Symbol;Acc:HGNC:2736]	COG1199(L:Replication, recombination and repair)	COG1199(helicase)	K11273	DDX11, CHL1, CTF1			GO:0003677(molecular_function:DNA binding); GO:0007062(biological_process:sister chromatid cohesion); GO:0006139(biological_process:nucleobase-containing compound metabolic process); GO:0070062(cellular_component:extracellular exosome); GO:0005730(cellular_component:nucleolus); GO:0005634(cellular_component:nucleus); GO:0000922(cellular_component:spindle pole); GO:0005654(cellular_component:nucle…	XP_016874427.1(ATP-dependent DNA helicase DDX11 isoform X20 [Homo sapiens])	sp|Q96FC9|DDX11_HUMAN(ATP-dependent DNA helicase DDX11 OS=Homo sapiens OX=9606 GN=DDX11 PE=1 SV=1)	1663
ENSG00000013583	82.27	83.75	72.39	75.69	75.77	73.23	79.47	74.8967	0.279797	HEBP1	2056	heme binding protein 1 [Source:HGNC Symbol;Acc:HGNC:17176]	ENOG4111HGX(O:Posttranslational modification, protein turnover, chaperones)	ENOG4111HGX(heme binding protein 1)				PF04832.9(SOUL:SOUL heme-binding protein)	GO:0005737(cellular_component:cytoplasm); GO:0007623(biological_process:circadian rhythm); GO:0070062(cellular_component:extracellular exosome); GO:0020037(molecular_function:heme binding)	AAD32098.1(heme-binding protein [Homo sapiens])	sp|Q9NRV9|HEBP1_HUMAN(Heme-binding protein 1 OS=Homo sapiens OX=9606 GN=HEBP1 PE=1 SV=1)	50865
ENSG00000013588	0.08	0.3	0.05	0.05	0.07	0.62	0.143333	0.246667	0.637048	GPRC5A	7362	G protein-coupled receptor class C group 5 member A [Source:HGNC Symbol;Acc:HGNC:9836]	ENOG410YD51(U:Intracellular trafficking, secretion, and vesicular transport)	ENOG410YD51(G protein-coupled receptor family C group 5 member)	K08468	GPRC5A		PF00003.19(7tm_3:7 transmembrane sweet-taste receptor of 3 GCPR)	GO:0004930(molecular_function:G-protein coupled receptor activity); GO:0043231(cellular_component:intracellular membrane-bounded organelle); GO:0007165(biological_process:signal transduction); GO:0004871(molecular_function:signal transducer activity); GO:0005886(cellular_component:plasma membrane); GO:0005886(cellular_component:plasma membrane); GO:0005886(cellular_component:plasma membrane); GO:…	NP_003970.1(retinoic acid-induced protein 3 [Homo sapiens])	sp|Q8NFJ5|RAI3_HUMAN(Retinoic acid-induced protein 3 OS=Homo sapiens OX=9606 GN=GPRC5A PE=1 SV=2)	9052
ENSG00000013619	7.53	6.12	9.52	5.83	4.54	6.13	7.72333	5.5	0.113403	MAMLD1	4854	mastermind like domain containing 1 [Source:HGNC Symbol;Acc:HGNC:2568]	ENOG4111FBA(S:Function unknown); ENOG411152G(S:Function unknown)	ENOG4111FBA(mastermind-like domain containing 1); ENOG411152G(-)	K19512	MAMLD1			GO:0016604(cellular_component:nuclear body); GO:0005813(cellular_component:centrosome); GO:0006355(biological_process:regulation of transcription, DNA-templated); GO:0006351(biological_process:transcription, DNA-templated); GO:0005654(cellular_component:nucleoplasm); GO:0005794(cellular_component:Golgi apparatus); GO:0005634(cellular_component:nucleus); GO:0003674(molecular_function:molecular_fun…	NP_001166929.1(mastermind-like domain-containing protein 1 [Equus caballus])	sp|Q13495|MAMD1_HUMAN(Mastermind-like domain-containing protein 1 OS=Homo sapiens OX=9606 GN=MAMLD1 PE=1 SV=2)	10046
ENSG00000013725	0	0	0	0	0.02	0	0	0.00666667	0.373901	CD6	3252	CD6 molecule [Source:HGNC Symbol;Acc:HGNC:1691]	ENOG410YC2B(U:Intracellular trafficking, secretion, and vesicular transport)	ENOG410YC2B(Cd6 molecule)	K06456	CD6	map04514(Cell adhesion molecules (CAMs))	PF00530.15(SRCR:Scavenger receptor cysteine-rich domain); PF15494.3(SRCR_2:Scavenger receptor cysteine-rich domain)	GO:1900017(biological_process:positive regulation of cytokine production involved in inflammatory response); GO:0002438(biological_process:acute inflammatory response to antigenic stimulus); GO:0016021(cellular_component:integral component of membrane); GO:0001771(biological_process:immunological synapse formation); GO:0005887(cellular_component:integral component of plasma membrane); GO:0031663(…	NP_006716.3(T-cell differentiation antigen CD6 isoform 1 precursor [Homo sapiens])	sp|P30203|CD6_HUMAN(T-cell differentiation antigen CD6 OS=Homo sapiens OX=9606 GN=CD6 PE=1 SV=3)	923
ENSG00000013810	65.41	65.46	66.08	48.89	45.88	53.36	65.65	49.3767	0.00173196	TACC3	2781	transforming acidic coiled-coil containing protein 3 [Source:HGNC Symbol;Acc:HGNC:11524]	ENOG410YMFS(S:Function unknown)	ENOG410YMFS(transforming acidic coiled-coil containing protein)	K14283	TACC3, maskin	map03013(RNA transport)	PF05010.11(TACC:Transforming acidic coiled-coil-containing protein (TACC))	GO:0005737(cellular_component:cytoplasm); GO:0015630(cellular_component:microtubule cytoskeleton); GO:0008283(biological_process:cell proliferation); GO:0000226(biological_process:microtubule cytoskeleton organization); GO:0005515(molecular_function:protein binding); GO:0021987(biological_process:cerebral cortex development); GO:0005515(molecular_function:protein binding); GO:0051301(biological_p…	NP_006333.1(transforming acidic coiled-coil-containing protein 3 [Homo sapiens])	sp|Q9Y6A5|TACC3_HUMAN(Transforming acidic coiled-coil-containing protein 3 OS=Homo sapiens OX=9606 GN=TACC3 PE=1 SV=1)	10460
ENSG00000014123	1.92	1.36	9.06	0.63	0.41	1.06	4.11333	0.7	0.241678	UFL1	4224	UFM1 specific ligase 1 [Source:HGNC Symbol;Acc:HGNC:23039]	ENOG410XSRX(O:Posttranslational modification, protein turnover, chaperones)	ENOG410XSRX(ligase 1)				PF09743.6(DUF2042:Uncharacterized conserved protein (DUF2042))	GO:0032880(biological_process:regulation of protein localization); GO:0043234(cellular_component:protein complex); GO:0033146(biological_process:regulation of intracellular estrogen receptor signaling pathway); GO:0043005(cellular_component:neuron projection); GO:0032434(biological_process:regulation of proteasomal ubiquitin-dependent protein catabolic process); GO:1902065(biological_process:resp…	NP_056138.1(E3 UFM1-protein ligase 1 [Homo sapiens])	sp|O94874|UFL1_HUMAN(E3 UFM1-protein ligase 1 OS=Homo sapiens OX=9606 GN=UFL1 PE=1 SV=2)	23376
ENSG00000014138	30.88	25.36	28.45	28.18	25.68	29.71	28.23	27.8567	0.859807	POLA2	3744	DNA polymerase alpha 2, accessory subunit [Source:HGNC Symbol;Acc:HGNC:30073]	COG5214(L:Replication, recombination and repair)	COG5214(DNA polymerase alpha)	K02321	POLA2	map00230(Purine metabolism); map00240(Pyrimidine metabolism); map03030(DNA replication)	PF04042.13(DNA_pol_E_B:DNA polymerase alpha/epsilon subunit B); PF08418.7(Pol_alpha_B_N:DNA polymerase alpha subunit B N-terminal)	GO:0005737(cellular_component:cytoplasm); GO:0005654(cellular_component:nucleoplasm); GO:0005658(cellular_component:alpha DNA polymerase:primase complex); GO:0005634(cellular_component:nucleus); GO:0006260(biological_process:DNA replication); GO:0000060(biological_process:protein import into nucleus, translocation); GO:0046982(molecular_function:protein heterodimerization activity); GO:0003677(mo…	NP_002680.2(DNA polymerase alpha subunit B [Homo sapiens])	sp|Q14181|DPOA2_HUMAN(DNA polymerase alpha subunit B OS=Homo sapiens OX=9606 GN=POLA2 PE=1 SV=2)	23649
ENSG00000014164	18.59	21.45	16.24	22.49	24.24	21.16	18.76	22.63	0.0915602	ZC3H3	3280	zinc finger CCCH-type containing 3 [Source:HGNC Symbol;Acc:HGNC:28972]	COG5084(K:Transcription)	COG5084(nitric oxide mediated signal transduction)				PF00642.21(zf-CCCH:Zinc finger C-x8-C-x5-C-x3-H type (and similar)); PF16131.2(Torus:Torus domain)	GO:0016973(biological_process:poly(A)+ mRNA export from nucleus); GO:0005847(cellular_component:mRNA cleavage and polyadenylation specificity factor complex); GO:0032927(biological_process:positive regulation of activin receptor signaling pathway); GO:0031124(biological_process:mRNA 3'-end processing); GO:0070412(molecular_function:R-SMAD binding); GO:0046332(molecular_function:SMAD binding); GO:…	XP_016868737.1(zinc finger CCCH domain-containing protein 3 isoform X1 [Homo sapiens])	sp|Q8IXZ2|ZC3H3_HUMAN(Zinc finger CCCH domain-containing protein 3 OS=Homo sapiens OX=9606 GN=ZC3H3 PE=1 SV=3)	23144
ENSG00000014216	94.89	106.3	85.39	125.87	142.43	111.12	95.5267	126.473	0.0466308	CAPN1	3086	calpain 1 [Source:HGNC Symbol;Acc:HGNC:1476]	ENOG410XP0B(O:Posttranslational modification, protein turnover, chaperones)	ENOG410XP0B(Calpain-like cysteine peptidase)	K01367	CAPN1	map04141(Protein processing in endoplasmic reticulum); map04210(Apoptosis); map05010(Alzheimer disease)	PF00648.18(Peptidase_C2:Calpain family cysteine protease); PF01067.19(Calpain_III:Calpain large subunit, domain III); PF13833.3(EF-hand_8:EF-hand domain pair); PF00036.29(EF-hand_1:EF hand); PF13405.3(EF-hand_6:EF-hand domain)	GO:0008284(biological_process:positive regulation of cell proliferation); GO:0005737(cellular_component:cytoplasm); GO:0070062(cellular_component:extracellular exosome); GO:0032801(biological_process:receptor catabolic process); GO:0008092(molecular_function:cytoskeletal protein binding); GO:0016540(biological_process:protein autoprocessing); GO:0004198(molecular_function:calcium-dependent cystei…	XP_018891574.1(PREDICTED: calpain-1 catalytic subunit isoform X1 [Gorilla gorilla gorilla])	sp|P07384|CAN1_HUMAN(Calpain-1 catalytic subunit OS=Homo sapiens OX=9606 GN=CAPN1 PE=1 SV=1)	823
ENSG00000014257	0.31	0.23	0.1	0.03	0.15	0.21	0.213333	0.13	0.361169	ACPP	3125	acid phosphatase, prostate [Source:HGNC Symbol;Acc:HGNC:125]	ENOG410ZVBQ(S:Function unknown)	ENOG410ZVBQ(acid PHOsphatase)	K19283	ACPP		PF00328.19(His_Phos_2:Histidine phosphatase superfamily (branch 2))	GO:0042131(molecular_function:thiamine phosphate phosphatase activity); GO:0006772(biological_process:thiamine metabolic process); GO:0051289(biological_process:protein homotetramerization); GO:0005615(cellular_component:extracellular space); GO:0042803(molecular_function:protein homodimerization activity); GO:0005576(cellular_component:extracellular region); GO:0005515(molecular_function:protein…	NP_001090.2(prostatic acid phosphatase isoform PAP precursor [Homo sapiens])	sp|P15309|PPAP_HUMAN(Prostatic acid phosphatase OS=Homo sapiens OX=9606 GN=ACPP PE=1 SV=3)	55
ENSG00000014641	233.79	175.98	267.75	101.62	96.81	153.17	225.84	117.2	0.0282017	MDH1	1650	malate dehydrogenase 1 [Source:HGNC Symbol;Acc:HGNC:6970]	COG0039(C:Energy production and conversion)	COG0039(Catalyzes the reversible oxidation of malate to oxaloacetate (By similarity))	K00025	MDH1	map00020(Citrate cycle (TCA cycle)); map00270(Cysteine and methionine metabolism); map00620(Pyruvate metabolism); map00630(Glyoxylate and dicarboxylate metabolism); map04964(Proximal tubule bicarbonate reclamation)	PF02866.15(Ldh_1_C:lactate/malate dehydrogenase, alpha/beta C-terminal domain); PF00056.20(Ldh_1_N:lactate/malate dehydrogenase, NAD binding domain)	GO:0051287(molecular_function:NAD binding); GO:0006734(biological_process:NADH metabolic process); GO:0098779(biological_process:mitophagy in response to mitochondrial depolarization); GO:0006099(biological_process:tricarboxylic acid cycle); GO:0006094(biological_process:gluconeogenesis); GO:0005737(cellular_component:cytoplasm); GO:0047860(molecular_function:diiodophenylpyruvate reductase activi…	NP_001303303.1(malate dehydrogenase, peroxisomal isoform MDH1x [Homo sapiens])	sp|P40925|MDHC_HUMAN(Malate dehydrogenase, cytoplasmic OS=Homo sapiens OX=9606 GN=MDH1 PE=1 SV=4)	4190
ENSG00000014824	14.84	9.51	35.63	3.91	3.26	6.59	19.9933	4.58667	0.127583	SLC30A9	6218	solute carrier family 30 member 9 [Source:HGNC Symbol;Acc:HGNC:1329]	COG0053(P:Inorganic ion transport and metabolism)	COG0053(cation diffusion facilitator family transporter)	K14696	SLC30A9, ZNT9		PF01545.18(Cation_efflux:Cation efflux family); PF05181.9(XPA_C:XPA protein C-terminus)	GO:0005856(cellular_component:cytoskeleton); GO:0003682(molecular_function:chromatin binding); GO:0045944(biological_process:positive regulation of transcription from RNA polymerase II promoter); GO:0030374(molecular_function:ligand-dependent nuclear receptor transcription coactivator activity); GO:0016922(molecular_function:ligand-dependent nuclear receptor binding); GO:0003682(molecular_functio…	NP_006336.3(zinc transporter 9 [Homo sapiens])	sp|Q6PML9|ZNT9_HUMAN(Zinc transporter 9 OS=Homo sapiens OX=9606 GN=SLC30A9 PE=1 SV=1)	10463
ENSG00000014914	3.09	3.4	4.49	2.57	2.9	2.26	3.66	2.57667	0.0793988	MTMR11	3332	myotubularin related protein 11 [Source:HGNC Symbol;Acc:HGNC:24307]	ENOG410XPTU(S:Function unknown)	ENOG410XPTU(Myotubularin related protein)	K18085	MTMR10_11_12			GO:0070062(cellular_component:extracellular exosome)	XP_015978266.1(PREDICTED: myotubularin-related protein 11 isoform X1 [Rousettus aegyptiacus])	sp|A4FU01|MTMRB_HUMAN(Myotubularin-related protein 11 OS=Homo sapiens OX=9606 GN=MTMR11 PE=2 SV=2)	10903
ENSG00000014919	26.6	23.87	31.16	17.13	16.1	18.12	27.21	17.1167	0.010202	COX15	2788	COX15, cytochrome c oxidase assembly homolog [Source:HGNC Symbol;Acc:HGNC:2263]	COG1612(O:Posttranslational modification, protein turnover, chaperones)	COG1612(Catalyzes the oxidation of the C8 methyl side group on heme O porphyrin ring into a formyl group (By similarity))	K02259	COX15, ctaA	map00190(Oxidative phosphorylation); map00860(Porphyrin and chlorophyll metabolism)	PF02628.12(COX15-CtaA:Cytochrome oxidase assembly protein)	GO:0004129(molecular_function:cytochrome-c oxidase activity); GO:0005739(cellular_component:mitochondrion); GO:0005739(cellular_component:mitochondrion); GO:0016627(molecular_function:oxidoreductase activity, acting on the CH-CH group of donors); GO:0055114(biological_process:oxidation-reduction process); GO:0055114(biological_process:oxidation-reduction process); GO:0005634(cellular_component:nu…	XP_007962010.1(PREDICTED: cytochrome c oxidase assembly protein COX15 homolog isoform X2 [Chlorocebus sabaeus])	sp|Q7KZN9|COX15_HUMAN(Cytochrome c oxidase assembly protein COX15 homolog OS=Homo sapiens OX=9606 GN=COX15 PE=1 SV=1)	1355
ENSG00000015133	2.78	3.39	3.91	1.94	1.67	2.55	3.36	2.05333	0.0352159	CCDC88C	7474	coiled-coil domain containing 88C [Source:HGNC Symbol;Acc:HGNC:19967]	ENOG410YFRJ(S:Function unknown)	ENOG410YFRJ(coiledcoil domain containing)				PF05622.9(HOOK:HOOK protein)	GO:0005737(cellular_component:cytoplasm); GO:0051260(biological_process:protein homooligomerization); GO:0031648(biological_process:protein destabilization); GO:0001932(biological_process:regulation of protein phosphorylation); GO:0043621(molecular_function:protein self-association); GO:0030165(molecular_function:PDZ domain binding); GO:0005737(cellular_component:cytoplasm); GO:0005737(cellular_c…	NP_001073883.2(protein Daple [Homo sapiens])	sp|Q9P219|DAPLE_HUMAN(Protein Daple OS=Homo sapiens OX=9606 GN=CCDC88C PE=1 SV=3)	440193
ENSG00000015153	4.66	5.74	9.35	2.54	2.39	3.41	6.58333	2.78	0.0589762	YAF2	5095	YY1 associated factor 2 [Source:HGNC Symbol;Acc:HGNC:17363]	ENOG410YX7N(S:Function unknown); ENOG410YY0X(S:Function unknown); ENOG410YYHK(S:Function unknown); ENOG410XV2W(S:Function unknown)	ENOG410YX7N(-); ENOG410YY0X(-); ENOG410YYHK(-); ENOG410XV2W(-)	K11468	YAF2		PF00641.15(zf-RanBP:Zn-finger in Ran binding protein and others); PF09422.7(WTX:WTX protein)	GO:0005737(cellular_component:cytoplasm); GO:0005515(molecular_function:protein binding); GO:0006355(biological_process:regulation of transcription, DNA-templated); GO:0006351(biological_process:transcription, DNA-templated); GO:0005654(cellular_component:nucleoplasm); GO:0005829(cellular_component:cytosol); GO:0046872(molecular_function:metal ion binding); GO:0008270(molecular_function:zinc ion …	NP_001177909.1(YY1-associated factor 2 isoform 4 [Homo sapiens])	sp|Q8IY57|YAF2_HUMAN(YY1-associated factor 2 OS=Homo sapiens OX=9606 GN=YAF2 PE=1 SV=3)	10138
ENSG00000015171	5.12	4.39	10.77	2.04	1.95	3.99	6.76	2.66	0.125644	ZMYND11	4229	zinc finger MYND-type containing 11 [Source:HGNC Symbol;Acc:HGNC:16966]	ENOG410XTCC(S:Function unknown)	ENOG410XTCC(negative regulation of extrinsic apoptotic signaling pathway)				PF00855.14(PWWP:PWWP domain); PF00439.22(Bromodomain:Bromodomain)	GO:0000122(biological_process:negative regulation of transcription from RNA polymerase II promoter); GO:2001237(biological_process:negative regulation of extrinsic apoptotic signaling pathway); GO:0034243(biological_process:regulation of transcription elongation from RNA polymerase II promoter); GO:0008283(biological_process:cell proliferation); GO:0003714(molecular_function:transcription corepre…	NP_006615.2(zinc finger MYND domain-containing protein 11 isoform a [Homo sapiens])	sp|Q15326|ZMY11_HUMAN(Zinc finger MYND domain-containing protein 11 OS=Homo sapiens OX=9606 GN=ZMYND11 PE=1 SV=2)	10771
ENSG00000015285	0.34	0.19	0.09	0.1	0	1.17	0.206667	0.423333	0.600378	WAS	1849	Wiskott-Aldrich syndrome [Source:HGNC Symbol;Acc:HGNC:12731]	ENOG4111M1J(U:Intracellular trafficking, secretion, and vesicular transport); ENOG4111H4S(S:Function unknown)	ENOG4111M1J(wiskott-aldrich syndrome); ENOG4111H4S(wiskott-Aldrich)	K05747	WAS	map04062(Chemokine signaling pathway); map04144(Endocytosis); map04520(Adherens junction); map04530(Tight junction); map04666(Fc gamma R-mediated phagocytosis); map04810(Regulation of actin cytoskeleton); map05100(Bacterial invasion of epithelial cells); map05130(Pathogenic Escherichia coli infection); map05131(Shigellosis); map05132(Salmonella infection); map05231(Choline metabolism in cancer)	PF00568.20(WH1:WH1 domain); PF00786.25(PBD:P21-Rho-binding domain); PF02205.17(WH2:WH2 motif)	GO:0012506(cellular_component:vesicle membrane); GO:0007596(biological_process:blood coagulation); GO:0017124(molecular_function:SH3 domain binding); GO:0042110(biological_process:T cell activation); GO:0002625(biological_process:regulation of T cell antigen processing and presentation); GO:0008544(biological_process:epidermis development); GO:0015629(cellular_component:actin cytoskeleton); GO:00…	AAH02961.1(WAS protein, partial [Homo sapiens])	sp|P42768|WASP_HUMAN(Wiskott-Aldrich syndrome protein OS=Homo sapiens OX=9606 GN=WAS PE=1 SV=4)	7454
ENSG00000015413	0	0	0	0	0.04	0	0	0.0133333	0.373901	DPEP1	1772	dipeptidase 1 (renal) [Source:HGNC Symbol;Acc:HGNC:3002]	COG2355(E:Amino acid transport and metabolism)	COG2355(Dipeptidase)	K01273	DPEP			GO:0008239(molecular_function:dipeptidyl-peptidase activity); GO:0006805(biological_process:xenobiotic metabolic process); GO:0035690(biological_process:cellular response to drug); GO:0008270(molecular_function:zinc ion binding); GO:0034235(molecular_function:GPI anchor binding); GO:0008235(molecular_function:metalloexopeptidase activity); GO:0031225(cellular_component:anchored component of membr…	XP_007992600.1(PREDICTED: dipeptidase 1 isoform X1 [Chlorocebus sabaeus])	sp|P16444|DPEP1_HUMAN(Dipeptidase 1 OS=Homo sapiens OX=9606 GN=DPEP1 PE=1 SV=3)	1800
ENSG00000015475	35	48.83	37.31	40.76	44.52	42.35	40.38	42.5433	0.64972	BID	2495	BH3 interacting domain death agonist [Source:HGNC Symbol;Acc:HGNC:1050]	ENOG410ZF8F(U:Intracellular trafficking, secretion, and vesicular transport)	ENOG410ZF8F(positive regulation of protein homooligomerization)	K04726	BID	map01524(Platinum drug resistance); map04071(Sphingolipid signaling pathway); map04115(p53 signaling pathway); map04210(Apoptosis); map04215(Apoptosis - multiple species); map04650(Natural killer cell mediated cytotoxicity); map04932(Non-alcoholic fatty liver disease (NAFLD)); map05010(Alzheimer disease); map05014(Amyotrophic lateral sclerosis (ALS)); map05152(Tuberculosis); map05200(Pathways in …	PF06393.8(BID:BH3 interacting domain (BID))	GO:0005123(molecular_function:death receptor binding); GO:2001238(biological_process:positive regulation of extrinsic apoptotic signaling pathway); GO:0090200(biological_process:positive regulation of release of cytochrome c from mitochondria); GO:0032592(cellular_component:integral component of mitochondrial membrane); GO:0005737(cellular_component:cytoplasm); GO:0032355(biological_process:respo…	NP_932070.1(BH3-interacting domain death agonist isoform 1 [Homo sapiens])	sp|P55957|BID_HUMAN(BH3-interacting domain death agonist OS=Homo sapiens OX=9606 GN=BID PE=1 SV=1)	637
ENSG00000015479	33.99	22.48	124.5	10.53	7.36	21.89	60.3233	13.26	0.221858	MATR3	7306	matrin 3 [Source:HGNC Symbol;Acc:HGNC:6912]	ENOG410XSPB(S:Function unknown)	ENOG410XSPB(Matrin 3)	K13213	MATR3			GO:0005198(molecular_function:structural molecule activity); GO:0010608(biological_process:posttranscriptional regulation of gene expression); GO:0044822(molecular_function:poly(A) RNA binding); GO:0000166(molecular_function:nucleotide binding); GO:0005654(cellular_component:nucleoplasm); GO:0008270(molecular_function:zinc ion binding); GO:0005515(molecular_function:protein binding); GO:0005637(c…	NP_061322.2(matrin-3 isoform a [Homo sapiens])	sp|P43243|MATR3_HUMAN(Matrin-3 OS=Homo sapiens OX=9606 GN=MATR3 PE=1 SV=2)	9782
ENSG00000015532	28.85	32.17	29.35	32.91	32.15	31.27	30.1233	32.11	0.155485	XYLT2	3507	xylosyltransferase 2 [Source:HGNC Symbol;Acc:HGNC:15517]	ENOG410XQ7M(S:Function unknown)	ENOG410XQ7M(Transmembrane protein 92)	K00771	XYLT	map00532(Glycosaminoglycan biosynthesis - chondroitin sulfate / dermatan sulfate); map00534(Glycosaminoglycan biosynthesis - heparan sulfate / heparin)	PF12529.5(Xylo_C:Xylosyltransferase C terminal); PF02485.18(Branch:Core-2/I-Branching enzyme)	GO:0030210(biological_process:heparin biosynthetic process); GO:0030206(biological_process:chondroitin sulfate biosynthetic process); GO:0030210(biological_process:heparin biosynthetic process); GO:0030166(biological_process:proteoglycan biosynthetic process); GO:0006024(biological_process:glycosaminoglycan biosynthetic process); GO:0005794(cellular_component:Golgi apparatus); GO:0016757(molecula…	NP_071450.2(xylosyltransferase 2 [Homo sapiens])	sp|Q9H1B5|XYLT2_HUMAN(Xylosyltransferase 2 OS=Homo sapiens OX=9606 GN=XYLT2 PE=1 SV=2)	64132
ENSG00000015568	10.87	10.77	9.39	0.86	5.51	1.15	10.3433	2.50667	0.00767202	RGPD5	7253	RANBP2-like and GRIP domain containing 5 [Source:HGNC Symbol;Acc:HGNC:32418]	COG5171(U:Intracellular trafficking, secretion, and vesicular transport)	COG5171(ran binding protein)	K12172	RANBP2, NUP358	map03013(RNA transport)	PF00638.15(Ran_BP1:RanBP1 domain); PF16704.2(Rab_bind:Rab binding domain); PF01465.17(GRIP:GRIP domain); PF00515.25(TPR_1:Tetratricopeptide repeat); PF07719.14(TPR_2:Tetratricopeptide repeat); PF13181.3(TPR_8:Tetratricopeptide repeat); PF13432.3(TPR_16:Tetratricopeptide repeat)	GO:0005737(cellular_component:cytoplasm); GO:0000042(biological_process:protein targeting to Golgi); GO:0008536(molecular_function:Ran GTPase binding); GO:0005622(cellular_component:intracellular); GO:0005737(cellular_component:cytoplasm); GO:0046907(biological_process:intracellular transport); GO:0000042(biological_process:protein targeting to Golgi); GO:0005622(cellular_component:intracellular)…	NP_005045.2(RANBP2-like and GRIP domain-containing protein 5/6 isoform 1 [Homo sapiens])	sp|Q99666|RGPD5_HUMAN(RANBP2-like and GRIP domain-containing protein 5/6 OS=Homo sapiens OX=9606 GN=RGPD5 PE=1 SV=3)	84220
ENSG00000015676	51.21	56.81	39.64	75.37	68.5	53.15	49.22	65.6733	0.118113	NUDCD3	8256	NudC domain containing 3 [Source:HGNC Symbol;Acc:HGNC:22208]	ENOG410XQVU(S:Function unknown)	ENOG410XQVU(nudC domain containing)				PF14050.3(Nudc_N:N-terminal conserved domain of Nudc.); PF04969.13(CS:CS domain)	GO:0005515(molecular_function:protein binding); GO:0005737(cellular_component:cytoplasm); GO:0060271(biological_process:cilium assembly); GO:0006457(biological_process:protein folding); GO:0005868(cellular_component:cytoplasmic dynein complex); GO:0051082(molecular_function:unfolded protein binding); GO:0032502(biological_process:developmental process); GO:1905793(deleted:old GO); GO:0005515(mole…	NP_056147.2(nudC domain-containing protein 3 [Homo sapiens])	sp|Q8IVD9|NUDC3_HUMAN(NudC domain-containing protein 3 OS=Homo sapiens OX=9606 GN=NUDCD3 PE=1 SV=3)	23386
ENSG00000016082	1.08	0.47	1.21	0.21	0.17	0.13	0.92	0.17	0.0307546	ISL1	2459	ISL LIM homeobox 1 [Source:HGNC Symbol;Acc:HGNC:6132]	ENOG410YIJ3(J:Translation, ribosomal structure and biogenesis)	ENOG410YIJ3(Ribosomal protein)	K09370	ISL1	map04550(Signaling pathways regulating pluripotency of stem cells)	PF00412.19(LIM:LIM domain); PF00046.26(Homeobox:Homeobox domain); PF05920.8(Homeobox_KN:Homeobox KN domain)	GO:0043388(biological_process:positive regulation of DNA binding); GO:0021520(biological_process:spinal cord motor neuron cell fate specification); GO:0060913(biological_process:cardiac cell fate determination); GO:0035066(biological_process:positive regulation of histone acetylation); GO:0055010(biological_process:ventricular cardiac muscle tissue morphogenesis); GO:0060413(biological_process:at…	ELR58138.1(Insulin enhancer protein ISL-1, partial [Bos mutus])	sp|P61371|ISL1_HUMAN(Insulin gene enhancer protein ISL-1 OS=Homo sapiens OX=9606 GN=ISL1 PE=1 SV=1)	3670
ENSG00000016391	0.04	0.01	0.03	0.01	0.01	0.03	0.0266667	0.0166667	0.416866	CHDH	7665	choline dehydrogenase [Source:HGNC Symbol;Acc:HGNC:24288]	COG2303(E:Amino acid transport and metabolism)	COG2303(oxidoreductase)	K00108	betA, CHDH	map00260(Glycine, serine and threonine metabolism)	PF00732.16(GMC_oxred_N:GMC oxidoreductase); PF05199.10(GMC_oxred_C:GMC oxidoreductase); PF05834.9(Lycopene_cycl:Lycopene cyclase protein)	GO:0050660(molecular_function:flavin adenine dinucleotide binding); GO:0016614(molecular_function:oxidoreductase activity, acting on CH-OH group of donors); GO:0008812(molecular_function:choline dehydrogenase activity); GO:0005743(cellular_component:mitochondrial inner membrane); GO:0005743(cellular_component:mitochondrial inner membrane); GO:0005739(cellular_component:mitochondrion); GO:0008812(…	XP_011914922.1(PREDICTED: choline dehydrogenase, mitochondrial isoform X1 [Cercocebus atys])	sp|Q8NE62|CHDH_HUMAN(Choline dehydrogenase, mitochondrial OS=Homo sapiens OX=9606 GN=CHDH PE=1 SV=2)	55349
ENSG00000016402	0	0	0.02	0	0	0	0.00666667	0	0.373901	IL20RA	3522	interleukin 20 receptor subunit alpha [Source:HGNC Symbol;Acc:HGNC:6003]	ENOG410YPXN(U:Intracellular trafficking, secretion, and vesicular transport)	ENOG410YPXN(Interleukin 20 receptor, alpha)	K05136	IL20RA	map04060(Cytokine-cytokine receptor interaction); map04630(Jak-STAT signaling pathway)	PF09294.7(Interfer-bind:Interferon-alpha/beta receptor, fibronectin type III)	GO:0016021(cellular_component:integral component of membrane); GO:0016020(cellular_component:membrane); GO:0005886(cellular_component:plasma membrane); GO:0016021(cellular_component:integral component of membrane); GO:0005886(cellular_component:plasma membrane); GO:0019221(biological_process:cytokine-mediated signaling pathway); GO:0004896(molecular_function:cytokine receptor activity); GO:001922…	XP_011534206.1(interleukin-20 receptor subunit alpha isoform X3 [Homo sapiens])	sp|Q9UHF4|I20RA_HUMAN(Interleukin-20 receptor subunit alpha OS=Homo sapiens OX=9606 GN=IL20RA PE=1 SV=2)	53832
ENSG00000016490	0.02	0	0	0	0.02	0	0.00666667	0.00666667	1	CLCA1	3310	chloride channel accessory 1 [Source:HGNC Symbol;Acc:HGNC:2015]	ENOG410XPSZ(U:Intracellular trafficking, secretion, and vesicular transport)	ENOG410XPSZ(chloride channel)	K05027	CLCA1	map04924(Renin secretion); map04972(Pancreatic secretion)	PF08434.8(CLCA:Calcium-activated chloride channel); PF13519.3(VWA_2:von Willebrand factor type A domain); PF00092.25(VWA:von Willebrand factor type A domain)	GO:0005229(molecular_function:intracellular calcium activated chloride channel activity); GO:0004222(molecular_function:metalloendopeptidase activity); GO:0005615(cellular_component:extracellular space); GO:1902476(biological_process:chloride transmembrane transport); GO:0030141(cellular_component:secretory granule); GO:0006816(biological_process:calcium ion transport); GO:0005902(cellular_compon…	A8K7I4.3(RecName: Full=Calcium-activated chloride channel regulator 1; AltName: Full=Calcium-activated chloride channel family member 1; Short=hCLCA1; AltName: Full=Calcium-activated chloride channel protein 1; Short=CaCC-1; Short=hCaCC-1; Flags: Precursor)	sp|A8K7I4|CLCA1_HUMAN(Calcium-activated chloride channel regulator 1 OS=Homo sapiens OX=9606 GN=CLCA1 PE=1 SV=3)	1179
ENSG00000016602	0	0	0.02	0	0	0	0.00666667	0	0.373901	CLCA4	3211	chloride channel accessory 4 [Source:HGNC Symbol;Acc:HGNC:2018]	ENOG410XPSZ(U:Intracellular trafficking, secretion, and vesicular transport)	ENOG410XPSZ(chloride channel)	K05030	CLCA3_4	map04924(Renin secretion); map04972(Pancreatic secretion)	PF08434.8(CLCA:Calcium-activated chloride channel); PF00092.25(VWA:von Willebrand factor type A domain); PF13519.3(VWA_2:von Willebrand factor type A domain)	GO:0005229(molecular_function:intracellular calcium activated chloride channel activity); GO:0004222(molecular_function:metalloendopeptidase activity); GO:0070062(cellular_component:extracellular exosome); GO:0016324(cellular_component:apical plasma membrane); GO:1902476(biological_process:chloride transmembrane transport); GO:0016021(cellular_component:integral component of membrane); GO:0005887…	NP_036260.2(calcium-activated chloride channel regulator 4 precursor [Homo sapiens])	sp|Q14CN2|CLCA4_HUMAN(Calcium-activated chloride channel regulator 4 OS=Homo sapiens OX=9606 GN=CLCA4 PE=1 SV=2)	22802
ENSG00000016864	41.73	38.55	60.42	21.35	18.45	25.81	46.9	21.87	0.02488	GLT8D1	1889	glycosyltransferase 8 domain containing 1 [Source:HGNC Symbol;Acc:HGNC:24870]	ENOG41106K3(O:Posttranslational modification, protein turnover, chaperones)	ENOG41106K3(glycosyltransferase 8 domain containing)					GO:0005794(cellular_component:Golgi apparatus); GO:0016021(cellular_component:integral component of membrane); GO:0016020(cellular_component:membrane); GO:0000271(biological_process:polysaccharide biosynthetic process); GO:0016757(molecular_function:transferase activity, transferring glycosyl groups)	BAC11363.1(unnamed protein product [Homo sapiens])	sp|Q68CQ7|GL8D1_HUMAN(Glycosyltransferase 8 domain-containing protein 1 OS=Homo sapiens OX=9606 GN=GLT8D1 PE=1 SV=2)	55830
ENSG00000017260	30.71	24.19	52.62	13.21	13.63	24.37	35.84	17.07	0.114901	ATP2C1	5067	ATPase secretory pathway Ca2+ transporting 1 [Source:HGNC Symbol;Acc:HGNC:13211]	COG0474(P:Inorganic ion transport and metabolism)	COG0474(P-type atpase)	K01537	E3.6.3.8		PF00122.17(E1-E2_ATPase:E1-E2 ATPase); PF00689.18(Cation_ATPase_C:Cation transporting ATPase, C-terminus); PF00702.23(Hydrolase:haloacid dehalogenase-like hydrolase); PF00690.23(Cation_ATPase_N:Cation transporter/ATPase, N-terminus); PF13246.3(Cation_ATPase:Cation transport ATPase (P-type)); PF08282.9(Hydrolase_3:haloacid dehalogenase-like hydrolase)	GO:0071421(biological_process:manganese ion transmembrane transport); GO:0004871(molecular_function:signal transducer activity); GO:0005509(molecular_function:calcium ion binding); GO:0031532(biological_process:actin cytoskeleton reorganization); GO:0030026(biological_process:cellular manganese ion homeostasis); GO:0016339(biological_process:calcium-dependent cell-cell adhesion via plasma membran…	NP_001001486.1(calcium-transporting ATPase type 2C member 1 isoform 1d [Homo sapiens])	sp|P98194|AT2C1_HUMAN(Calcium-transporting ATPase type 2C member 1 OS=Homo sapiens OX=9606 GN=ATP2C1 PE=1 SV=3)	27032
ENSG00000017427	10.95	13.11	14.24	10.44	6.93	8.06	12.7667	8.47667	0.0386928	IGF1	7370	insulin like growth factor 1 [Source:HGNC Symbol;Acc:HGNC:5464]	ENOG4111MIV(K:Transcription)	ENOG4111MIV(Insulin-like growth factor 1 (Somatomedin C))	K05459	IGF1	map01521(EGFR tyrosine kinase inhibitor resistance); map01522(Endocrine resistance); map04014(Ras signaling pathway); map04015(Rap1 signaling pathway); map04066(HIF-1 signaling pathway); map04068(FoxO signaling pathway); map04114(Oocyte meiosis); map04115(p53 signaling pathway); map04150(mTOR signaling pathway); map04151(PI3K-Akt signaling pathway); map04152(AMPK signaling pathway); map04211(Long…	PF00049.15(Insulin:Insulin/IGF/Relaxin family)	GO:0000187(biological_process:activation of MAPK activity); GO:0045840(biological_process:positive regulation of mitotic nuclear division); GO:0032148(biological_process:activation of protein kinase B activity); GO:2001237(biological_process:negative regulation of extrinsic apoptotic signaling pathway); GO:0035630(biological_process:bone mineralization involved in bone maturation); GO:0014911(bio…	BAD92421.1(insulin-like growth factor 1 (somatomedin C); insulin-like growth factor 1 (somatomedia C) variant, partial [Homo sapiens])	sp|P05019|IGF1_HUMAN(Insulin-like growth factor I OS=Homo sapiens OX=9606 GN=IGF1 PE=1 SV=1)	3479
ENSG00000017483	0.7	0.04	0	0	0	0	0.246667	0	0.338222	SLC38A5	2659	solute carrier family 38 member 5 [Source:HGNC Symbol;Acc:HGNC:18070]	COG0814(E:Amino acid transport and metabolism)	COG0814(Acetylornithine aminotransferase)	K14992	SLC38A5, SNAT5	map04727(GABAergic synapse)	PF01490.15(Aa_trans:Transmembrane amino acid transporter protein)	GO:0016021(cellular_component:integral component of membrane); GO:0003333(biological_process:amino acid transmembrane transport); GO:0005886(cellular_component:plasma membrane); GO:0016021(cellular_component:integral component of membrane); GO:0016020(cellular_component:membrane); GO:0005886(cellular_component:plasma membrane); GO:0005887(cellular_component:integral component of plasma membrane);…	XP_005272752.3(sodium-coupled neutral amino acid transporter 5 isoform X2 [Homo sapiens])	sp|Q8WUX1|S38A5_HUMAN(Sodium-coupled neutral amino acid transporter 5 OS=Homo sapiens OX=9606 GN=SLC38A5 PE=1 SV=1)	92745
ENSG00000017797	18.16	15.72	24.94	10.28	8.45	13.7	19.6067	10.81	0.049548	RALBP1	4368	ralA binding protein 1 [Source:HGNC Symbol;Acc:HGNC:9841]	ENOG410XRJ9(S:Function unknown)	ENOG410XRJ9(GTPase activator activity)	K08773	RALBP1	map04014(Ras signaling pathway); map05200(Pathways in cancer); map05212(Pancreatic cancer)	PF00620.24(RhoGAP:RhoGAP domain)	GO:0043547(biological_process:positive regulation of GTPase activity); GO:0017160(molecular_function:Ral GTPase binding); GO:0005096(molecular_function:GTPase activator activity); GO:0005515(molecular_function:protein binding); GO:0007165(biological_process:signal transduction); GO:0016020(cellular_component:membrane); GO:0016020(cellular_component:membrane); GO:0006810(biological_process:transpo…	XP_006164088.1(PREDICTED: ralA-binding protein 1 isoform X1 [Tupaia chinensis])	sp|Q15311|RBP1_HUMAN(RalA-binding protein 1 OS=Homo sapiens OX=9606 GN=RALBP1 PE=1 SV=3)	10928
ENSG00000018189	7.12	5.36	20.48	4.16	2.88	5.66	10.9867	4.23333	0.235473	RUFY3	4233	RUN and FYVE domain containing 3 [Source:HGNC Symbol;Acc:HGNC:30285]	ENOG410XRAX(S:Function unknown)	ENOG410XRAX(Run and fyve domain containing)				PF02759.16(RUN:RUN domain); PF08954.8(Trimer_CC:Trimerisation motif)	GO:0071437(cellular_component:invadopodium); GO:0005737(cellular_component:cytoplasm); GO:0030335(biological_process:positive regulation of cell migration); GO:0050771(biological_process:negative regulation of axonogenesis); GO:0043204(cellular_component:perikaryon); GO:0007015(biological_process:actin filament organization); GO:0030027(cellular_component:lamellipodium); GO:2000114(biological_pro…	NP_055776.1(protein RUFY3 isoform 2 [Homo sapiens])	sp|Q7L099|RUFY3_HUMAN(Protein RUFY3 OS=Homo sapiens OX=9606 GN=RUFY3 PE=1 SV=1)	22902
ENSG00000018236	0	0	0.01	0	0	0	0.00333333	0	0.373901	CNTN1	5557	contactin 1 [Source:HGNC Symbol;Acc:HGNC:2171]	ENOG410XSVG(S:Function unknown)	ENOG410XSVG(Cell adhesion molecule)	K06759	CNTN1	map04514(Cell adhesion molecules (CAMs))	PF13927.3(Ig_3:Immunoglobulin domain); PF07679.13(I-set:Immunoglobulin I-set domain); PF13895.3(Ig_2:Immunoglobulin domain); PF00047.22(ig:Immunoglobulin domain); PF00041.18(fn3:Fibronectin type III domain); PF07686.14(V-set:Immunoglobulin V-set domain); PF16656.2(Pur_ac_phosph_N:Purple acid Phosphatase, N-terminal domain)	GO:0001948(molecular_function:glycoprotein binding); GO:0007219(biological_process:Notch signaling pathway); GO:0070062(cellular_component:extracellular exosome); GO:0043209(cellular_component:myelin sheath); GO:0045121(cellular_component:membrane raft); GO:0030246(molecular_function:carbohydrate binding); GO:0045121(cellular_component:membrane raft); GO:0043209(cellular_component:myelin sheath);…	XP_011791492.1(PREDICTED: contactin-1 isoform X1 [Colobus angolensis palliatus])	sp|Q12860|CNTN1_HUMAN(Contactin-1 OS=Homo sapiens OX=9606 GN=CNTN1 PE=1 SV=1)	1272
ENSG00000018280	0.08	0.07	0.41	0.06	0.06	0.28	0.186667	0.133333	0.71019	SLC11A1	5772	solute carrier family 11 member 1 [Source:HGNC Symbol;Acc:HGNC:10907]	COG1914(S:Function unknown)	COG1914(chromosome 2 open reading frame 62)	K12347	SLC11A1, NRAMP1	map04142(Lysosome)		GO:0032623(biological_process:interleukin-2 production); GO:0009617(biological_process:response to bacterium); GO:0015707(biological_process:nitrite transport); GO:0006954(biological_process:inflammatory response); GO:0042116(biological_process:macrophage activation); GO:0051139(molecular_function:metal ion:proton antiporter activity); GO:0032147(biological_process:activation of protein kinase ac…	BAD92887.1(solute carrier family 11 (proton-coupled divalent metal ion transporters), member 1 variant, partial [Homo sapiens])	sp|P49279|NRAM1_HUMAN(Natural resistance-associated macrophage protein 1 OS=Homo sapiens OX=9606 GN=SLC11A1 PE=2 SV=1)	6556
ENSG00000018408	80.71	70.82	107.96	54.06	52.07	57.88	86.4967	54.67	0.0472104	WWTR1	5030	WW domain containing transcription regulator 1 [Source:HGNC Symbol;Acc:HGNC:24042]	ENOG4111U1C(K:Transcription)	ENOG4111U1C(WW domain containing transcription regulator 1)	K16820	WWTR1, TAZ	map04390(Hippo signaling pathway); map04392(Hippo signaling pathway - multiple species)	PF00397.23(WW:WW domain)	GO:0090090(biological_process:negative regulation of canonical Wnt signaling pathway); GO:0005737(cellular_component:cytoplasm); GO:0005667(cellular_component:transcription factor complex); GO:0005634(cellular_component:nucleus); GO:0005634(cellular_component:nucleus); GO:0072307(biological_process:regulation of metanephric nephron tubule epithelial cell differentiation); GO:0060993(biological_pr…	XP_018879744.1(PREDICTED: WW domain-containing transcription regulator protein 1 isoform X1 [Gorilla gorilla gorilla])	sp|Q9GZV5|WWTR1_HUMAN(WW domain-containing transcription regulator protein 1 OS=Homo sapiens OX=9606 GN=WWTR1 PE=1 SV=1)	25937
ENSG00000018510	27.26	16.93	53.82	8.55	7.84	15.03	32.67	10.4733	0.119103	AGPS	7764	alkylglycerone phosphate synthase [Source:HGNC Symbol;Acc:HGNC:327]	COG0277(B:Chromatin structure and dynamics)	COG0277(Core component of nucleosome. Nucleosomes wrap and compact DNA into chromatin, limiting DNA accessibility to the cellular machineries which require DNA as a template. Histones thereby play a central role in transcription regulation, DNA repair, DNA replication and chromosomal stability. DNA accessibility is regulated via a complex set of post-translational modifications of histones, also …	K00803	AGPS, agpS	map00565(Ether lipid metabolism); map04146(Peroxisome)	PF02913.16(FAD-oxidase_C:FAD linked oxidases, C-terminal domain); PF01565.20(FAD_binding_4:FAD binding domain)	GO:0050660(molecular_function:flavin adenine dinucleotide binding); GO:0016614(molecular_function:oxidoreductase activity, acting on CH-OH group of donors); GO:0005730(cellular_component:nucleolus); GO:0005739(cellular_component:mitochondrion); GO:0008609(molecular_function:alkylglycerone-phosphate synthase activity); GO:0005778(cellular_component:peroxisomal membrane); GO:0005515(molecular_funct…	XP_001154263.4(alkyldihydroxyacetonephosphate synthase, peroxisomal isoform X1 [Pan troglodytes])	sp|O00116|ADAS_HUMAN(Alkyldihydroxyacetonephosphate synthase, peroxisomal OS=Homo sapiens OX=9606 GN=AGPS PE=1 SV=1)	8540
ENSG00000018610	30.28	26.73	29.05	25.4	20.61	24.68	28.6867	23.5633	0.0479578	CXorf56	2372	chromosome X open reading frame 56 [Source:HGNC Symbol;Acc:HGNC:26239]	ENOG410XRYR(S:Function unknown)	ENOG410XRYR(Chromosome X open reading frame 56)						XP_015098677.1(PREDICTED: UPF0428 protein CXorf56 homolog [Vicugna pacos])	sp|Q9H5V9|CX056_HUMAN(UPF0428 protein CXorf56 OS=Homo sapiens OX=9606 GN=CXorf56 PE=1 SV=1)	63932
ENSG00000018625	0	0	0.02	0	0.02	0	0.00666667	0.00666667	1	ATP1A2	5421	ATPase Na+/K+ transporting subunit alpha 2 [Source:HGNC Symbol;Acc:HGNC:800]	COG0474(P:Inorganic ion transport and metabolism)	COG0474(P-type atpase)	K01539	ATP1A	map04022(cGMP-PKG signaling pathway); map04024(cAMP signaling pathway); map04260(Cardiac muscle contraction); map04261(Adrenergic signaling in cardiomyocytes); map04911(Insulin secretion); map04918(Thyroid hormone synthesis); map04919(Thyroid hormone signaling pathway); map04960(Aldosterone-regulated sodium reabsorption); map04961(Endocrine and other factor-regulated calcium reabsorption); map049…	PF00122.17(E1-E2_ATPase:E1-E2 ATPase); PF00689.18(Cation_ATPase_C:Cation transporting ATPase, C-terminus); PF13246.3(Cation_ATPase:Cation transport ATPase (P-type)); PF00702.23(Hydrolase:haloacid dehalogenase-like hydrolase); PF00690.23(Cation_ATPase_N:Cation transporter/ATPase, N-terminus); PF08282.9(Hydrolase_3:haloacid dehalogenase-like hydrolase)	GO:1903416(biological_process:response to glycoside); GO:1903779(biological_process:regulation of cardiac conduction); GO:0071383(biological_process:cellular response to steroid hormone stimulus); GO:0019229(biological_process:regulation of vasoconstriction); GO:0008144(molecular_function:drug binding); GO:0014704(cellular_component:intercalated disc); GO:0005901(cellular_component:caveola); GO:0…	NP_000693.1(sodium/potassium-transporting ATPase subunit alpha-2 precursor [Homo sapiens])	sp|P50993|AT1A2_HUMAN(Sodium/potassium-transporting ATPase subunit alpha-2 OS=Homo sapiens OX=9606 GN=ATP1A2 PE=1 SV=1)	477
ENSG00000018699	11.92	10.26	18.22	5.96	6.65	10.65	13.4667	7.75333	0.113755	TTC27	2876	tetratricopeptide repeat domain 27 [Source:HGNC Symbol;Acc:HGNC:25986]	ENOG410XNXB(S:Function unknown)	ENOG410XNXB(Tetratricopeptide repeat domain 27)				PF07719.14(TPR_2:Tetratricopeptide repeat); PF00515.25(TPR_1:Tetratricopeptide repeat); PF13371.3(TPR_9:Tetratricopeptide repeat); PF13181.3(TPR_8:Tetratricopeptide repeat); PF14559.3(TPR_19:Tetratricopeptide repeat); PF13431.3(TPR_17:Tetratricopeptide repeat); PF13432.3(TPR_16:Tetratricopeptide repeat); PF13414.3(TPR_11:TPR repeat); PF12895.4(ANAPC3:Anaphase-promoting complex, cyclosome, subunit…	GO:0003674(molecular_function:molecular_function); GO:0008150(biological_process:biological_process); GO:0005575(cellular_component:cellular_component)	NP_060205.3(tetratricopeptide repeat protein 27 isoform 1 [Homo sapiens])	sp|Q6P3X3|TTC27_HUMAN(Tetratricopeptide repeat protein 27 OS=Homo sapiens OX=9606 GN=TTC27 PE=1 SV=1)	55622
ENSG00000018869	2.27	1.54	3.4	1.13	2.78	1.9	2.40333	1.93667	0.552783	ZNF582	2824	zinc finger protein 582 [Source:HGNC Symbol;Acc:HGNC:26421]	COG5048(S:Function unknown)	COG5048(Zinc finger protein)	K09228	KRAB		PF13465.3(zf-H2C2_2:Zinc-finger double domain); PF00096.23(zf-C2H2:Zinc finger, C2H2 type); PF13894.3(zf-C2H2_4:C2H2-type zinc finger); PF01352.24(KRAB:KRAB box); PF13912.3(zf-C2H2_6:C2H2-type zinc finger); PF09723.7(Zn-ribbon_8:Zinc ribbon domain)	GO:0005634(cellular_component:nucleus); GO:0005622(cellular_component:intracellular); GO:0006355(biological_process:regulation of transcription, DNA-templated); GO:0005622(cellular_component:intracellular); GO:0006355(biological_process:regulation of transcription, DNA-templated); GO:0006351(biological_process:transcription, DNA-templated); GO:0003677(molecular_function:DNA binding); GO:0006355(b…	NP_001307300.1(zinc finger protein 582 isoform 1 [Homo sapiens])	sp|Q96NG8|ZN582_HUMAN(Zinc finger protein 582 OS=Homo sapiens OX=9606 GN=ZNF582 PE=2 SV=1)	147948
ENSG00000019102	0.06	0	0	0.05	0	0	0.02	0.0166667	0.904299	VSIG2	1191	V-set and immunoglobulin domain containing 2 [Source:HGNC Symbol;Acc:HGNC:17149]	ENOG410YI21(U:Intracellular trafficking, secretion, and vesicular transport)	ENOG410YI21(V-set and immunoglobulin domain containing 2)				PF07686.14(V-set:Immunoglobulin V-set domain); PF00047.22(ig:Immunoglobulin domain); PF13927.3(Ig_3:Immunoglobulin domain); PF07679.13(I-set:Immunoglobulin I-set domain); PF13895.3(Ig_2:Immunoglobulin domain)	GO:0016021(cellular_component:integral component of membrane); GO:0016021(cellular_component:integral component of membrane); GO:0016020(cellular_component:membrane); GO:0005887(cellular_component:integral component of plasma membrane); GO:0016020(cellular_component:membrane); GO:0005887(cellular_component:integral component of plasma membrane)	XP_010382927.1(PREDICTED: V-set and immunoglobulin domain-containing protein 2 [Rhinopithecus roxellana])	sp|Q96IQ7|VSIG2_HUMAN(V-set and immunoglobulin domain-containing protein 2 OS=Homo sapiens OX=9606 GN=VSIG2 PE=1 SV=1)	23584
ENSG00000019144	42.52	44.17	42.14	47.64	46.08	41.58	42.9433	45.1	0.32431	PHLDB1	5945	pleckstrin homology like domain family B member 1 [Source:HGNC Symbol;Acc:HGNC:23697]	ENOG41101DY(S:Function unknown); ENOG4111JWX(S:Function unknown)	ENOG41101DY(pleckstrin homology-like domain, family B, member 1); ENOG4111JWX(pleckstrin homology-like domain, family B, member 1)					GO:0010717(biological_process:regulation of epithelial to mesenchymal transition); GO:0010717(biological_process:regulation of epithelial to mesenchymal transition); GO:0010470(biological_process:regulation of gastrulation); GO:1904261(biological_process:positive regulation of basement membrane assembly involved in embryonic body morphogenesis); GO:1904261(biological_process:positive regulation o…	XP_008019302.1(PREDICTED: pleckstrin homology-like domain family B member 1 isoform X15 [Chlorocebus sabaeus])	sp|Q86UU1|PHLB1_HUMAN(Pleckstrin homology-like domain family B member 1 OS=Homo sapiens OX=9606 GN=PHLDB1 PE=1 SV=1)	23187
ENSG00000019186	0	0	0	0	0.04	0.03	0	0.0233333	0.12417	CYP24A1	3262	cytochrome P450 family 24 subfamily A member 1 [Source:HGNC Symbol;Acc:HGNC:2602]	COG2124(O:Posttranslational modification, protein turnover, chaperones)	COG2124(breast carcinoma amplified sequence 1)	K07436	CYP24A1	map00100(Steroid biosynthesis); map05206(MicroRNAs in cancer)	PF00067.19(p450:Cytochrome P450)	GO:0042369(biological_process:vitamin D catabolic process); GO:0005654(cellular_component:nucleoplasm); GO:0004497(molecular_function:monooxygenase activity); GO:0016705(molecular_function:oxidoreductase activity, acting on paired donors, with incorporation or reduction of molecular oxygen); GO:0042359(biological_process:vitamin D metabolic process); GO:0020037(molecular_function:heme binding); G…	XP_009214176.2(1,25-dihydroxyvitamin D(3) 24-hydroxylase, mitochondrial [Papio anubis])	sp|Q07973|CP24A_HUMAN(1,25-dihydroxyvitamin D(3) 24-hydroxylase, mitochondrial OS=Homo sapiens OX=9606 GN=CYP24A1 PE=1 SV=2)	1591
ENSG00000019485	6.05	7.55	6.68	7.98	7.8	6.53	6.76	7.43667	0.343486	PRDM11	10730	PR/SET domain 11 [Source:HGNC Symbol;Acc:HGNC:13996]	ENOG410ZFVU(S:Function unknown); ENOG410YEAE(S:Function unknown); ENOG410ZHQ1(S:Function unknown)	ENOG410ZFVU(ZnF_TTF); ENOG410YEAE(ZnF_TTF); ENOG410ZHQ1(PR domain containing 11)				PF00856.25(SET:SET domain)	GO:0005737(cellular_component:cytoplasm); GO:0032259(biological_process:methylation); GO:0005634(cellular_component:nucleus); GO:0006355(biological_process:regulation of transcription, DNA-templated); GO:0008168(molecular_function:methyltransferase activity); GO:0003682(molecular_function:chromatin binding)	NP_001243624.1(PR domain-containing protein 11 isoform 1 [Homo sapiens])	sp|Q9NQV5|PRD11_HUMAN(PR domain-containing protein 11 OS=Homo sapiens OX=9606 GN=PRDM11 PE=1 SV=2)	56981
ENSG00000019505	0	0.01	0.04	0	0	0	0.0166667	0	0.237796	SYT13	5144	synaptotagmin 13 [Source:HGNC Symbol;Acc:HGNC:14962]	ENOG4110ZXG(S:Function unknown)	ENOG4110ZXG(synaptotagmin XIII)	K19913	SYT13		PF00168.27(C2:C2 domain); PF00792.21(PI3K_C2:Phosphoinositide 3-kinase C2)	GO:0019905(molecular_function:syntaxin binding); GO:0043231(cellular_component:intracellular membrane-bounded organelle); GO:0006906(biological_process:vesicle fusion); GO:0005544(molecular_function:calcium-dependent phospholipid binding); GO:0005887(cellular_component:integral component of plasma membrane); GO:0016192(biological_process:vesicle-mediated transport); GO:0043231(cellular_component:…	NP_065877.1(synaptotagmin-13 isoform 1 [Homo sapiens])	sp|Q7L8C5|SYT13_HUMAN(Synaptotagmin-13 OS=Homo sapiens OX=9606 GN=SYT13 PE=1 SV=1)	57586
ENSG00000019549	107.72	92.56	178.25	52.83	42.03	63.5	126.177	52.7867	0.0537505	SNAI2	2010	snail family transcriptional repressor 2 [Source:HGNC Symbol;Acc:HGNC:11094]	ENOG41106JS(S:Function unknown)	ENOG41106JS(erythrocyte membrane protein band 4.1 like 5)	K05706	SNAI2, SLUG	map04390(Hippo signaling pathway); map04520(Adherens junction)	PF00096.23(zf-C2H2:Zinc finger, C2H2 type); PF13894.3(zf-C2H2_4:C2H2-type zinc finger); PF13465.3(zf-H2C2_2:Zinc-finger double domain); PF12171.5(zf-C2H2_jaz:Zinc-finger double-stranded RNA-binding); PF13912.3(zf-C2H2_6:C2H2-type zinc finger); PF12874.4(zf-met:Zinc-finger of C2H2 type); PF05605.9(zf-Di19:Drought induced 19 protein (Di19), zinc-binding)	GO:0035066(biological_process:positive regulation of histone acetylation); GO:0032642(biological_process:regulation of chemokine production); GO:1902230(biological_process:negative regulation of intrinsic apoptotic signaling pathway in response to DNA damage); GO:0060021(biological_process:palate development); GO:0035414(biological_process:negative regulation of catenin import into nucleus); GO:2…	NP_003059.1(zinc finger protein SNAI2 [Homo sapiens])	sp|O43623|SNAI2_HUMAN(Zinc finger protein SNAI2 OS=Homo sapiens OX=9606 GN=SNAI2 PE=1 SV=1)	6591
ENSG00000019582	38.41	43.04	34.33	42.11	37.66	46.01	38.5933	41.9267	0.393061	CD74	1727	CD74 molecule [Source:HGNC Symbol;Acc:HGNC:1697]	ENOG410Z4PR(U:Intracellular trafficking, secretion, and vesicular transport)	ENOG410Z4PR(CD74 molecule, major histocompatibility complex, class II invariant chain)	K06505	CD74, DHLAG	map04612(Antigen processing and presentation); map05152(Tuberculosis); map05168(Herpes simplex infection)	PF09307.7(MHC2-interact:CLIP, MHC2 interacting); PF08831.7(MHCassoc_trimer:Class II MHC-associated invariant chain trimerisation domain); PF00086.15(Thyroglobulin_1:Thyroglobulin type-1 repeat)	GO:2000343(biological_process:positive regulation of chemokine (C-X-C motif) ligand 2 production); GO:0009897(cellular_component:external side of plasma membrane); GO:0016021(cellular_component:integral component of membrane); GO:0006457(biological_process:protein folding); GO:0045059(biological_process:positive thymic T cell selection); GO:1902166(biological_process:negative regulation of intrin…	XP_016865578.1(HLA class II histocompatibility antigen gamma chain isoform X1 [Homo sapiens])	sp|P04233|HG2A_HUMAN(HLA class II histocompatibility antigen gamma chain OS=Homo sapiens OX=9606 GN=CD74 PE=1 SV=3)	972
ENSG00000019991	0	0	0.05	0	0	0	0.0166667	0	0.373901	HGF	5989	hepatocyte growth factor [Source:HGNC Symbol;Acc:HGNC:4893]	COG5640(L:Replication, recombination and repair)	COG5640(DEAD (Asp-Glu-Ala-Asp) box polypeptide)	K05460	HGF	map01521(EGFR tyrosine kinase inhibitor resistance); map04014(Ras signaling pathway); map04015(Rap1 signaling pathway); map04060(Cytokine-cytokine receptor interaction); map04151(PI3K-Akt signaling pathway); map04510(Focal adhesion); map05144(Malaria); map05200(Pathways in cancer); map05205(Proteoglycans in cancer); map05211(Renal cell carcinoma); map05218(Melanoma)	PF00051.15(Kringle:Kringle domain); PF00089.23(Trypsin:Trypsin); PF00024.23(PAN_1:PAN domain)	GO:0000187(biological_process:activation of MAPK activity); GO:0004252(molecular_function:serine-type endopeptidase activity); GO:0042056(molecular_function:chemoattractant activity); GO:0033137(biological_process:negative regulation of peptidyl-serine phosphorylation); GO:0090201(biological_process:negative regulation of release of cytochrome c from mitochondria); GO:0030335(biological_process:p…	NP_000592.3(hepatocyte growth factor isoform 1 preproprotein [Homo sapiens])	sp|P14210|HGF_HUMAN(Hepatocyte growth factor OS=Homo sapiens OX=9606 GN=HGF PE=1 SV=2)	3082
ENSG00000019995	5.78	4.94	8.83	3.47	3.59	4.54	6.51667	3.86667	0.0973608	ZRANB1	5695	zinc finger RANBP2-type containing 1 [Source:HGNC Symbol;Acc:HGNC:18224]	ENOG410XS64(O:Posttranslational modification, protein turnover, chaperones)	ENOG410XS64(zinc finger, RAN-binding domain containing 1)	K11862	ZRANB1, TRABID		PF02338.16(OTU:OTU-like cysteine protease); PF00641.15(zf-RanBP:Zn-finger in Ran binding protein and others)	GO:0022604(biological_process:regulation of cell morphogenesis); GO:0005654(cellular_component:nucleoplasm); GO:0007010(biological_process:cytoskeleton organization); GO:0006508(biological_process:proteolysis); GO:0008234(molecular_function:cysteine-type peptidase activity); GO:0008233(molecular_function:peptidase activity); GO:0005515(molecular_function:protein binding); GO:0016787(molecular_fun…	XP_012308812.2(ubiquitin thioesterase ZRANB1 isoform X1 [Aotus nancymaae])	sp|Q9UGI0|ZRAN1_HUMAN(Ubiquitin thioesterase ZRANB1 OS=Homo sapiens OX=9606 GN=ZRANB1 PE=1 SV=2)	54764
ENSG00000020129	34.99	39.99	27.19	38.04	38.43	33.51	34.0567	36.66	0.55491	NCDN	3683	neurochondrin [Source:HGNC Symbol;Acc:HGNC:17597]	ENOG410XRYT(S:Function unknown)	ENOG410XRYT(Neurochondrin)				PF05536.8(Neurochondrin:Neurochondrin)	GO:0043025(cellular_component:neuronal cell body); GO:0043005(cellular_component:neuron projection); GO:0030425(cellular_component:dendrite); GO:0005829(cellular_component:cytosol); GO:0048168(biological_process:regulation of neuronal synaptic plasticity); GO:0045453(biological_process:bone resorption); GO:0031175(biological_process:neuron projection development); GO:0031175(biological_process:ne…	NP_055099.1(neurochondrin isoform 1 [Homo sapiens])	sp|Q9UBB6|NCDN_HUMAN(Neurochondrin OS=Homo sapiens OX=9606 GN=NCDN PE=1 SV=1)	23154
ENSG00000020181	6.27	5.72	5.4	4.89	3.51	4.6	5.79667	4.33333	0.0407117	ADGRA2	6270	adhesion G protein-coupled receptor A2 [Source:HGNC Symbol;Acc:HGNC:17849]	COG4886(S:Function unknown)	COG4886(leucine Rich Repeat)	K08461	ADGRA2, GPR124		PF13855.3(LRR_8:Leucine rich repeat); PF00002.21(7tm_2:7 transmembrane receptor (Secretin family)); PF12799.4(LRR_4:Leucine Rich repeats (2 copies)); PF00560.30(LRR_1:Leucine Rich Repeat); PF02793.19(HRM:Hormone receptor domain)	GO:0004930(molecular_function:G-protein coupled receptor activity); GO:0010595(biological_process:positive regulation of endothelial cell migration); GO:0007186(biological_process:G-protein coupled receptor signaling pathway); GO:0016021(cellular_component:integral component of membrane); GO:0045765(biological_process:regulation of angiogenesis); GO:0090210(biological_process:regulation of establ…	AAI46775.1(GPR124 protein [Homo sapiens])	sp|Q96PE1|AGRA2_HUMAN(Adhesion G protein-coupled receptor A2 OS=Homo sapiens OX=9606 GN=ADGRA2 PE=1 SV=2)	25960
ENSG00000020256	19.52	20.99	21.43	19.23	16.82	20.5	20.6467	18.85	0.216043	ZFP64	3264	ZFP64 zinc finger protein [Source:HGNC Symbol;Acc:HGNC:15940]	COG5048(S:Function unknown)	COG5048(Zinc finger protein)				PF13465.3(zf-H2C2_2:Zinc-finger double domain); PF13909.3(zf-H2C2_5:C2H2-type zinc-finger domain); PF00096.23(zf-C2H2:Zinc finger, C2H2 type); PF13894.3(zf-C2H2_4:C2H2-type zinc finger); PF13912.3(zf-C2H2_6:C2H2-type zinc finger); PF12874.4(zf-met:Zinc-finger of C2H2 type)	GO:0005515(molecular_function:protein binding); GO:0006355(biological_process:regulation of transcription, DNA-templated); GO:0006351(biological_process:transcription, DNA-templated); GO:0003677(molecular_function:DNA binding); GO:0046872(molecular_function:metal ion binding); GO:0005634(cellular_component:nucleus); GO:0003676(molecular_function:nucleic acid binding); GO:0005515(molecular_functio…	NP_060667.2(zinc finger protein 64 isoform a [Homo sapiens])	sp|Q9NPA5|ZF64A_HUMAN(Zinc finger protein 64 homolog, isoforms 1 and 2 OS=Homo sapiens OX=9606 GN=ZFP64 PE=1 SV=3)	55734
ENSG00000020426	39.71	30.33	59.12	22.37	17.28	31.22	43.0533	23.6233	0.107725	MNAT1	2635	MNAT1, CDK activating kinase assembly factor [Source:HGNC Symbol;Acc:HGNC:7181]	COG5220(K:Transcription)	COG5220(menage a trois homolog 1, cyclin H assembly factor (Xenopus laevis))	K10842	MNAT1	map03022(Basal transcription factors); map03420(Nucleotide excision repair)	PF06391.10(MAT1:CDK-activating kinase assembly factor MAT1); PF17121.2(zf-C3HC4_5:Zinc finger, C3HC4 type (RING finger)); PF14634.3(zf-RING_5:zinc-RING finger domain); PF13445.3(zf-RING_UBOX:RING-type zinc-finger); PF00097.22(zf-C3HC4:Zinc finger, C3HC4 type (RING finger))	GO:0006294(biological_process:nucleotide-excision repair, preincision complex assembly); GO:0000086(biological_process:G2/M transition of mitotic cell cycle); GO:0016310(biological_process:phosphorylation); GO:0000082(biological_process:G1/S transition of mitotic cell cycle); GO:0006362(biological_process:transcription elongation from RNA polymerase I promoter); GO:0008353(molecular_function:RNA …	NP_002422.1(CDK-activating kinase assembly factor MAT1 isoform 1 [Homo sapiens])	sp|P51948|MAT1_HUMAN(CDK-activating kinase assembly factor MAT1 OS=Homo sapiens OX=9606 GN=MNAT1 PE=1 SV=1)	4331
ENSG00000020577	19.64	19.87	33.19	12.46	11.29	15.35	24.2333	13.0333	0.0731915	SAMD4A	6833	sterile alpha motif domain containing 4A [Source:HGNC Symbol;Acc:HGNC:23023]	ENOG410XSUP(S:Function unknown)	ENOG410XSUP(sterile alpha motif domain containing)				PF00536.27(SAM_1:SAM domain (Sterile alpha motif))	GO:0005737(cellular_component:cytoplasm); GO:0030371(molecular_function:translation repressor activity); GO:0030425(cellular_component:dendrite); GO:0006355(biological_process:regulation of transcription, DNA-templated); GO:0045202(cellular_component:synapse); GO:0005515(molecular_function:protein binding); GO:0017148(biological_process:negative regulation of translation); GO:0045727(biological_p…	NP_056404.4(protein Smaug homolog 1 isoform 1 [Homo sapiens])	sp|Q9UPU9|SMAG1_HUMAN(Protein Smaug homolog 1 OS=Homo sapiens OX=9606 GN=SAMD4A PE=1 SV=3)	23034
ENSG00000020633	36.77	44.84	50.72	46.2	48.53	43.97	44.11	46.2333	0.643767	RUNX3	4340	runt related transcription factor 3 [Source:HGNC Symbol;Acc:HGNC:10473]	ENOG4111J4Y(K:Transcription)	ENOG4111J4Y(Runt-related transcription factor)	K09279	RUNX3, AML2	map04658(Th1 and Th2 cell differentiation)	PF00853.16(Runt:Runt domain); PF08504.8(RunxI:Runx inhibition domain)	GO:0050680(biological_process:negative regulation of epithelial cell proliferation); GO:0001503(biological_process:ossification); GO:0003677(molecular_function:DNA binding); GO:0005737(cellular_component:cytoplasm); GO:0045786(biological_process:negative regulation of cell cycle); GO:0000122(biological_process:negative regulation of transcription from RNA polymerase II promoter); GO:0005634(cellu…	NP_001026850.1(runt-related transcription factor 3 isoform 1 [Homo sapiens])	sp|Q13761|RUNX3_HUMAN(Runt-related transcription factor 3 OS=Homo sapiens OX=9606 GN=RUNX3 PE=1 SV=2)	864
ENSG00000020922	2.71	2.66	9.36	1.22	0.79	1.38	4.91	1.13	0.165604	MRE11	6897	MRE11 homolog, double strand break repair nuclease [Source:HGNC Symbol;Acc:HGNC:7230]	COG0420(L:Replication, recombination and repair)	COG0420(Exonuclease)	K10865	MRE11	map03440(Homologous recombination); map03450(Non-homologous end-joining)	PF04152.11(Mre11_DNA_bind:Mre11 DNA-binding presumed domain); PF00149.25(Metallophos:Calcineurin-like phosphoesterase)	GO:0008022(molecular_function:protein C-terminus binding); GO:0033674(biological_process:positive regulation of kinase activity); GO:0031954(biological_process:positive regulation of protein autophosphorylation); GO:0000731(biological_process:DNA synthesis involved in DNA repair); GO:0090305(biological_process:nucleic acid phosphodiester bond hydrolysis); GO:0000784(cellular_component:nuclear chr…	XP_016777317.1(double-strand break repair protein MRE11 isoform X1 [Pan troglodytes])	sp|P49959|MRE11_HUMAN(Double-strand break repair protein MRE11 OS=Homo sapiens OX=9606 GN=MRE11 PE=1 SV=3)	4361
ENSG00000021300	9.94	12.79	8.66	8.49	10.3	7.16	10.4633	8.65	0.299479	PLEKHB1	2380	pleckstrin homology domain containing B1 [Source:HGNC Symbol;Acc:HGNC:19079]	ENOG410Y287(S:Function unknown)	ENOG410Y287(pleckstrin homology domain containing, family B (evectins) member 1)				PF00169.26(PH:PH domain); PF15413.3(PH_11:Pleckstrin homology domain)	GO:0005737(cellular_component:cytoplasm); GO:0008022(molecular_function:protein C-terminus binding); GO:0016021(cellular_component:integral component of membrane); GO:0045595(biological_process:regulation of cell differentiation); GO:0005515(molecular_function:protein binding); GO:0016021(cellular_component:integral component of membrane); GO:0016020(cellular_component:membrane); GO:0005737(cellu…	NP_067023.1(pleckstrin homology domain-containing family B member 1 isoform a [Homo sapiens])	sp|Q9UF11|PKHB1_HUMAN(Pleckstrin homology domain-containing family B member 1 OS=Homo sapiens OX=9606 GN=PLEKHB1 PE=1 SV=1)	58473
ENSG00000021355	1.46	1.76	1.27	1.32	1.85	2.82	1.49667	1.99667	0.339802	SERPINB1	2619	serpin family B member 1 [Source:HGNC Symbol;Acc:HGNC:3311]	COG4826(L:Replication, recombination and repair)	COG4826(Recombination factor protein RarA)	K13963	SERPINB	map05146(Amoebiasis)	PF00079.17(Serpin:Serpin (serine protease inhibitor))	GO:0005737(cellular_component:cytoplasm); GO:0010951(biological_process:negative regulation of endopeptidase activity); GO:0004867(molecular_function:serine-type endopeptidase inhibitor activity); GO:0005615(cellular_component:extracellular space); GO:0016020(cellular_component:membrane); GO:0005737(cellular_component:cytoplasm); GO:0005615(cellular_component:extracellular space); GO:0005576(cell…	NP_109591.1(leukocyte elastase inhibitor [Homo sapiens])	sp|P30740|ILEU_HUMAN(Leukocyte elastase inhibitor OS=Homo sapiens OX=9606 GN=SERPINB1 PE=1 SV=1)	1992
ENSG00000021488	0	0	0	0.03	0	0	0	0.01	0.373901	SLC7A9	1998	solute carrier family 7 member 9 [Source:HGNC Symbol;Acc:HGNC:11067]	COG0531(E:Amino acid transport and metabolism)	COG0531(amino acid)	K13868	SLC7A9, BAT1	map04974(Protein digestion and absorption)		GO:0015297(molecular_function:antiporter activity); GO:0016021(cellular_component:integral component of membrane); GO:0005515(molecular_function:protein binding); GO:0042605(molecular_function:peptide antigen binding); GO:0016324(cellular_component:apical plasma membrane); GO:0015811(biological_process:L-cystine transport); GO:0006461(biological_process:protein complex assembly); GO:0031526(cellu…	XP_024307102.1(B(0,+)-type amino acid transporter 1 isoform X3 [Homo sapiens])	sp|P82251|BAT1_HUMAN(b(0,+)-type amino acid transporter 1 OS=Homo sapiens OX=9606 GN=SLC7A9 PE=1 SV=1)	11136
ENSG00000021574	2.82	2.08	7.19	1.26	0.75	1.56	4.03	1.19	0.152861	SPAST	5212	spastin [Source:HGNC Symbol;Acc:HGNC:11233]	COG0464(O:Posttranslational modification, protein turnover, chaperones)	COG0464(Aaa atpase)	K13254	SPAST		PF00004.26(AAA:ATPase family associated with various cellular activities (AAA)); PF09336.7(Vps4_C:Vps4 C terminal oligomerisation domain); PF05496.9(RuvB_N:Holliday junction DNA helicase ruvB N-terminus); PF07728.11(AAA_5:AAA domain (dynein-related subfamily)); PF04212.15(MIT:MIT (microtubule interacting and transport) domain); PF06068.10(TIP49:TIP49 C-terminus)	GO:0019896(biological_process:axonal transport of mitochondrion); GO:0005811(cellular_component:lipid particle); GO:0008152(biological_process:metabolic process); GO:0031117(biological_process:positive regulation of microtubule depolymerization); GO:0005789(cellular_component:endoplasmic reticulum membrane); GO:0051228(biological_process:mitotic spindle disassembly); GO:0048487(molecular_function…	NP_055761.2(spastin isoform 1 [Homo sapiens])	sp|Q9UBP0|SPAST_HUMAN(Spastin OS=Homo sapiens OX=9606 GN=SPAST PE=1 SV=1)	6683
ENSG00000021645	0.04	0.12	0.04	0.03	0	0.08	0.0666667	0.0366667	0.444872	NRXN3	8504	neurexin 3 [Source:HGNC Symbol;Acc:HGNC:8010]	ENOG410XNU6(S:Function unknown)	ENOG410XNU6(Neurexin)	K07377	NRXN	map04514(Cell adhesion molecules (CAMs))	PF02210.21(Laminin_G_2:Laminin G domain); PF00054.20(Laminin_G_1:Laminin G domain); PF01034.17(Syndecan:Syndecan domain)	GO:0030534(biological_process:adult behavior); GO:0097109(molecular_function:neuroligin family protein binding); GO:0050839(molecular_function:cell adhesion molecule binding); GO:0007165(biological_process:signal transduction); GO:0051965(biological_process:positive regulation of synapse assembly); GO:0035176(biological_process:social behavior); GO:0016021(cellular_component:integral component of…	NP_620426.2(neurexin 3 isoform 2 precursor [Homo sapiens])	sp|Q28143|NRX3B_BOVIN(Neurexin-3-beta OS=Bos taurus OX=9913 GN=NRXN3 PE=1 SV=2)	9369
ENSG00000021762	5.73	6.94	7.28	8.17	8.14	6.78	6.65	7.69667	0.186248	OSBPL5	3889	oxysterol binding protein like 5 [Source:HGNC Symbol;Acc:HGNC:16392]	ENOG410XRW6(S:Function unknown)	ENOG410XRW6(Oxysterol-binding protein)	K20464	OSBPL5, ORP5		PF01237.15(Oxysterol_BP:Oxysterol-binding protein); PF00169.26(PH:PH domain)	GO:0005548(molecular_function:phospholipid transporter activity); GO:0006893(biological_process:Golgi to plasma membrane transport); GO:0070273(molecular_function:phosphatidylinositol-4-phosphate binding); GO:0015914(biological_process:phospholipid transport); GO:0006869(biological_process:lipid transport); GO:0005789(cellular_component:endoplasmic reticulum membrane); GO:0008142(molecular_functi…	NP_065947.1(oxysterol-binding protein-related protein 5 isoform a [Homo sapiens])	sp|Q9H0X9|OSBL5_HUMAN(Oxysterol-binding protein-related protein 5 OS=Homo sapiens OX=9606 GN=OSBPL5 PE=1 SV=1)	114879
ENSG00000021776	4.16	2.44	5.26	1.62	0.77	2.98	3.95333	1.79	0.106701	AQR	9694	aquarius intron-binding spliceosomal factor [Source:HGNC Symbol;Acc:HGNC:29513]	ENOG410XPV8(S:Function unknown)	ENOG410XPV8(Aquarius homolog (Mouse))	K12874	AQR	map03040(Spliceosome)	PF16399.2(Aquarius_N:Intron-binding protein aquarius N-terminus); PF13086.3(AAA_11:AAA domain); PF13087.3(AAA_12:AAA domain); PF13245.3(AAA_19:Part of AAA domain); PF13604.3(AAA_30:AAA domain); PF04851.12(ResIII:Type III restriction enzyme, res subunit); PF01057.14(Parvo_NS1:Parvovirus non-structural protein NS1)	GO:0006283(biological_process:transcription-coupled nucleotide-excision repair); GO:0071013(cellular_component:catalytic step 2 spliceosome); GO:0016020(cellular_component:membrane); GO:0000398(biological_process:mRNA splicing, via spliceosome); GO:0005654(cellular_component:nucleoplasm); GO:0005681(cellular_component:spliceosomal complex); GO:0005515(molecular_function:protein binding); GO:00056…	NP_055506.1(RNA helicase aquarius [Homo sapiens])	sp|O60306|AQR_HUMAN(RNA helicase aquarius OS=Homo sapiens OX=9606 GN=AQR PE=1 SV=4)	9716
ENSG00000021826	8.6	7.14	17.76	3.84	3.37	5.73	11.1667	4.31333	0.114123	CPS1	5821	carbamoyl-phosphate synthase 1 [Source:HGNC Symbol;Acc:HGNC:2323]	COG0505(F:Nucleotide transport and metabolism)	COG0505(carbamoyl-phosphate synthetase glutamine chain)	K01948	CPS1	map00220(Arginine biosynthesis); map00250(Alanine, aspartate and glutamate metabolism); map00910(Nitrogen metabolism)	PF02786.14(CPSase_L_D2:Carbamoyl-phosphate synthase L chain, ATP binding domain); PF00988.19(CPSase_sm_chain:Carbamoyl-phosphate synthase small chain, CPSase domain); PF00117.25(GATase:Glutamine amidotransferase class-I); PF02787.16(CPSase_L_D3:Carbamoyl-phosphate synthetase large chain, oligomerisation domain); PF02222.19(ATP-grasp:ATP-grasp domain); PF02142.19(MGS:MGS-like domain); PF07478.10(D…	GO:0004175(molecular_function:endopeptidase activity); GO:0007494(biological_process:midgut development); GO:0009636(biological_process:response to toxic substance); GO:0045909(biological_process:positive regulation of vasodilation); GO:0006526(biological_process:arginine biosynthetic process); GO:0042594(biological_process:response to starvation); GO:0055081(biological_process:anion homeostasis)…	NP_001116105.1(carbamoyl-phosphate synthase [ammonia], mitochondrial isoform a precursor [Homo sapiens])	sp|P31327|CPSM_HUMAN(Carbamoyl-phosphate synthase [ammonia], mitochondrial OS=Homo sapiens OX=9606 GN=CPS1 PE=1 SV=2)	1373
ENSG00000022267	18.54	12.8	18.27	10.57	9.44	12.05	16.5367	10.6867	0.0440952	FHL1	2878	four and a half LIM domains 1 [Source:HGNC Symbol;Acc:HGNC:3702]	ENOG410YDMU(O:Posttranslational modification, protein turnover, chaperones); ENOG410XSPV(O:Posttranslational modification, protein turnover, chaperones); ENOG410XP0W(S:Function unknown)	ENOG410YDMU(Four and a half LIM domains 1); ENOG410XSPV(Four and a half LIM domains 1); ENOG410XP0W(Prickle homolog)	K14365	FHL1, SLIM1	map04630(Jak-STAT signaling pathway)	PF00412.19(LIM:LIM domain)	GO:0005737(cellular_component:cytoplasm); GO:0007517(biological_process:muscle organ development); GO:2000134(biological_process:negative regulation of G1/S transition of mitotic cell cycle); GO:0030308(biological_process:negative regulation of cell growth); GO:1901016(biological_process:regulation of potassium ion transmembrane transporter activity); GO:0005829(cellular_component:cytosol); GO:00…	BAH14237.1(unnamed protein product [Homo sapiens])	sp|Q9WUH4|FHL1_RAT(Four and a half LIM domains protein 1 OS=Rattus norvegicus OX=10116 GN=Fhl1 PE=2 SV=1)	2273
ENSG00000022277	139.13	140.07	118.58	127.19	122.63	135.49	132.593	128.437	0.629055	RTFDC1	2212	replication termination factor 2 domain containing 1 [Source:HGNC Symbol;Acc:HGNC:15890]	ENOG41113CN(S:Function unknown)	ENOG41113CN(replication termination factor 2 domain containing 1)				PF04641.9(Rtf2:Rtf2 RING-finger)	GO:0005634(cellular_component:nucleus); GO:1902979(biological_process:mitotic DNA replication termination); GO:0003674(molecular_function:molecular_function); GO:0008150(biological_process:biological_process); GO:0005575(cellular_component:cellular_component); GO:0071171(biological_process:site-specific DNA replication termination at RTS1 barrier); GO:0005634(cellular_component:nucleus); GO:19029…	NP_057491.2(protein RTF2 homolog isoform b [Homo sapiens])	sp|Q9BY42|RTF2_HUMAN(Protein RTF2 homolog OS=Homo sapiens OX=9606 GN=RTFDC1 PE=1 SV=3)	51507
ENSG00000022567	5.22	5.49	5.36	5.28	4.73	5.85	5.35667	5.28667	0.843592	SLC45A4	7483	solute carrier family 45 member 4 [Source:HGNC Symbol;Acc:HGNC:29196]	ENOG410XPTR(S:Function unknown); ENOG410YTTS(U:Intracellular trafficking, secretion, and vesicular transport)	ENOG410XPTR(DENN MADD domain containing 3); ENOG410YTTS(-)	K15378	SLC45A1_2_4		PF13347.3(MFS_2:MFS/sugar transport protein); PF03137.17(OATP:Organic Anion Transporter Polypeptide (OATP) family)	GO:0016021(cellular_component:integral component of membrane); GO:0016020(cellular_component:membrane); GO:0006810(biological_process:transport); GO:0008506(molecular_function:sucrose:proton symporter activity); GO:0015770(biological_process:sucrose transport); GO:0016021(cellular_component:integral component of membrane); GO:0008506(molecular_function:sucrose:proton symporter activity); GO:00157…	AAH90891.1(SLC45A4 protein, partial [Homo sapiens])	sp|Q5BKX6|S45A4_HUMAN(Solute carrier family 45 member 4 OS=Homo sapiens OX=9606 GN=SLC45A4 PE=1 SV=2)	57210
ENSG00000022840	84.42	81.71	76.81	81.05	80.02	85.89	80.98	82.32	0.664813	RNF10	3825	ring finger protein 10 [Source:HGNC Symbol;Acc:HGNC:10055]	ENOG410XTFS(H:Coenzyme transport and metabolism)	ENOG410XTFS(Methyltransferase required for the conversion of demethylmenaquinone (DMKH2) to menaquinone (MKH2))				PF13639.3(zf-RING_2:Ring finger domain); PF00097.22(zf-C3HC4:Zinc finger, C3HC4 type (RING finger)); PF13920.3(zf-C3HC4_3:Zinc finger, C3HC4 type (RING finger)); PF14634.3(zf-RING_5:zinc-RING finger domain); PF13445.3(zf-RING_UBOX:RING-type zinc-finger); PF13923.3(zf-C3HC4_2:Zinc finger, C3HC4 type (RING finger)); PF14447.3(Prok-RING_4:Prokaryotic RING finger family 4)	GO:0005737(cellular_component:cytoplasm); GO:0044212(molecular_function:transcription regulatory region DNA binding); GO:0005634(cellular_component:nucleus); GO:0031643(biological_process:positive regulation of myelination); GO:0051865(biological_process:protein autoubiquitination); GO:0045944(biological_process:positive regulation of transcription from RNA polymerase II promoter); GO:0008270(mol…	NP_055683.3(RING finger protein 10 isoform 1 [Homo sapiens])	sp|Q8N5U6|RNF10_HUMAN(RING finger protein 10 OS=Homo sapiens OX=9606 GN=RNF10 PE=1 SV=2)	9921
ENSG00000022976	5.28	6.64	6.25	4.43	5.46	5.47	6.05667	5.12	0.152815	ZNF839	2987	zinc finger protein 839 [Source:HGNC Symbol;Acc:HGNC:20345]	ENOG4111JK5(S:Function unknown)	ENOG4111JK5(Zinc finger protein 839)				PF15961.2(DUF4764:Domain of unknown function (DUF4764))	GO:0046872(molecular_function:metal ion binding); GO:0003676(molecular_function:nucleic acid binding); GO:0046872(molecular_function:metal ion binding)	NP_060805.3(zinc finger protein 839 isoform 1 [Homo sapiens])	sp|A8K0R7|ZN839_HUMAN(Zinc finger protein 839 OS=Homo sapiens OX=9606 GN=ZNF839 PE=2 SV=1)	55778
ENSG00000023041	24.15	18.08	30.98	12.17	9.43	13.61	24.4033	11.7367	0.0320005	ZDHHC6	2906	zinc finger DHHC-type containing 6 [Source:HGNC Symbol;Acc:HGNC:19160]	COG5273(I:Lipid transport and metabolism)	COG5273(Amp-dependent synthetase and ligase)	K20031	ZDHHC6		PF01529.17(zf-DHHC:DHHC palmitoyltransferase); PF07653.14(SH3_2:Variant SH3 domain)	GO:0018345(biological_process:protein palmitoylation); GO:0016021(cellular_component:integral component of membrane); GO:0019706(molecular_function:protein-cysteine S-palmitoyltransferase activity); GO:0016746(molecular_function:transferase activity, transferring acyl groups); GO:0016740(molecular_function:transferase activity); GO:0016021(cellular_component:integral component of membrane); GO:00…	XP_011538393.1(palmitoyltransferase ZDHHC6 isoform X2 [Homo sapiens])	sp|Q5REH2|ZDHC6_PONAB(Palmitoyltransferase ZDHHC6 OS=Pongo abelii OX=9601 GN=ZDHHC6 PE=3 SV=1)	64429
ENSG00000023171	5.99	4.29	5.49	2.74	3.72	4.26	5.25667	3.57333	0.0665655	GRAMD1B	7723	GRAM domain containing 1B [Source:HGNC Symbol;Acc:HGNC:29214]	ENOG410XRQQ(S:Function unknown)	ENOG410XRQQ(GRAM domain containing)				PF16016.2(DUF4782:Domain of unknown function (DUF4782)); PF02893.17(GRAM:GRAM domain)	GO:0016021(cellular_component:integral component of membrane); GO:0016020(cellular_component:membrane); GO:0016020(cellular_component:membrane); GO:0016021(cellular_component:integral component of membrane)	NP_065767.1(GRAM domain-containing protein 1B isoform 2 [Homo sapiens])	sp|Q3KR37|GRM1B_HUMAN(GRAM domain-containing protein 1B OS=Homo sapiens OX=9606 GN=GRAMD1B PE=1 SV=1)	57476
ENSG00000023191	228.83	258.47	191.35	288.06	309.2	249.8	226.217	282.353	0.0975598	RNH1	3281	ribonuclease/angiogenin inhibitor 1 [Source:HGNC Symbol;Acc:HGNC:10074]	ENOG410ZBX3(S:Function unknown)	ENOG410ZBX3(leucine Rich Repeat)	K16634	RNH1			GO:0005737(cellular_component:cytoplasm); GO:0008428(molecular_function:ribonuclease inhibitor activity); GO:0070062(cellular_component:extracellular exosome); GO:0032311(cellular_component:angiogenin-PRI complex); GO:0045765(biological_process:regulation of angiogenesis); GO:0005654(cellular_component:nucleoplasm); GO:0005515(molecular_function:protein binding); GO:0006402(biological_process:mRN…	BAD92433.1(ribonuclease/angiogenin inhibitor variant, partial [Homo sapiens])	sp|P13489|RINI_HUMAN(Ribonuclease inhibitor OS=Homo sapiens OX=9606 GN=RNH1 PE=1 SV=2)	6050
ENSG00000023228	76.99	60.54	88.78	41.08	38.99	54.51	75.4367	44.86	0.0325735	NDUFS1	11819	NADH:ubiquinone oxidoreductase core subunit S1 [Source:HGNC Symbol;Acc:HGNC:7707]	COG1034(C:Energy production and conversion)	COG1034(subunit g)	K03934	NDUFS1	map00190(Oxidative phosphorylation); map04723(Retrograde endocannabinoid signaling); map04932(Non-alcoholic fatty liver disease (NAFLD)); map05010(Alzheimer disease); map05012(Parkinson disease); map05016(Huntington disease)	PF00384.19(Molybdopterin:Molybdopterin oxidoreductase); PF13510.3(Fer2_4:2Fe-2S iron-sulfur cluster binding domain); PF10588.6(NADH-G_4Fe-4S_3:NADH-ubiquinone oxidoreductase-G iron-sulfur binding region); PF09326.8(NADH_dhqG_C:NADH-ubiquinone oxidoreductase subunit G, C-terminal); PF00111.24(Fer2:2Fe-2S iron-sulfur cluster binding domain)	GO:0008637(biological_process:apoptotic mitochondrial changes); GO:0051539(molecular_function:4 iron, 4 sulfur cluster binding); GO:0032981(biological_process:mitochondrial respiratory chain complex I assembly); GO:0043209(cellular_component:myelin sheath); GO:0008137(molecular_function:NADH dehydrogenase (ubiquinone) activity); GO:0051536(molecular_function:iron-sulfur cluster binding); GO:00515…	NP_001186913.1(NADH-ubiquinone oxidoreductase 75 kDa subunit, mitochondrial isoform 5 [Homo sapiens])	sp|P28331|NDUS1_HUMAN(NADH-ubiquinone oxidoreductase 75 kDa subunit, mitochondrial OS=Homo sapiens OX=9606 GN=NDUFS1 PE=1 SV=3)	4719
ENSG00000023287	2.19	1.83	12.59	0.75	0.4	1.46	5.53667	0.87	0.258055	RB1CC1	6635	RB1 inducible coiled-coil 1 [Source:HGNC Symbol;Acc:HGNC:15574]	ENOG410XSY4(S:Function unknown)	ENOG410XSY4(RB1-inducible coiled-coil 1)	K17589	RB1CC1	map04140(Autophagy - animal); map04211(Longevity regulating pathway)	PF10377.6(ATG11:Autophagy-related protein 11)	GO:0007507(biological_process:heart development); GO:0007254(biological_process:JNK cascade); GO:2001237(biological_process:negative regulation of extrinsic apoptotic signaling pathway); GO:0005829(cellular_component:cytosol); GO:0031965(cellular_component:nuclear membrane); GO:0045793(biological_process:positive regulation of cell size); GO:0000045(biological_process:autophagosome assembly); GO:…	NP_055596.3(RB1-inducible coiled-coil protein 1 isoform 1 [Homo sapiens])	sp|Q8TDY2|RBCC1_HUMAN(RB1-inducible coiled-coil protein 1 OS=Homo sapiens OX=9606 GN=RB1CC1 PE=1 SV=3)	9821
ENSG00000023318	9.34	8.82	14.85	6.03	4.76	7.95	11.0033	6.24667	0.0903825	ERP44	4854	endoplasmic reticulum protein 44 [Source:HGNC Symbol;Acc:HGNC:18311]	COG0526(O:Posttranslational modification, protein turnover, chaperones)	COG0526(Thioredoxin)	K17264	ERP44, TXNDC4		PF13848.3(Thioredoxin_6:Thioredoxin-like domain); PF00085.17(Thioredoxin:Thioredoxin); PF01216.14(Calsequestrin:Calsequestrin); PF07449.8(HyaE:Hydrogenase-1 expression protein HyaE); PF04756.10(OST3_OST6:OST3 / OST6 family, transporter family); PF13098.3(Thioredoxin_2:Thioredoxin-like domain)	GO:0006986(biological_process:response to unfolded protein); GO:0006457(biological_process:protein folding); GO:0070062(cellular_component:extracellular exosome); GO:0005793(cellular_component:endoplasmic reticulum-Golgi intermediate compartment); GO:0009986(cellular_component:cell surface); GO:0005788(cellular_component:endoplasmic reticulum lumen); GO:0005789(cellular_component:endoplasmic reti…	XP_012493722.1(PREDICTED: endoplasmic reticulum resident protein 44 [Propithecus coquereli])	sp|Q9BS26|ERP44_HUMAN(Endoplasmic reticulum resident protein 44 OS=Homo sapiens OX=9606 GN=ERP44 PE=1 SV=1)	23071
ENSG00000023330	75.1	80.45	64.28	98.38	94.71	92.56	73.2767	95.2167	0.0122129	ALAS1	2430	5'-aminolevulinate synthase 1 [Source:HGNC Symbol;Acc:HGNC:396]	COG0156(H:Coenzyme transport and metabolism)	COG0156(8-Amino-7-oxononanoate synthase)	K00643	E2.3.1.37, ALAS	map00260(Glycine, serine and threonine metabolism); map00860(Porphyrin and chlorophyll metabolism)	PF00155.18(Aminotran_1_2:Aminotransferase class I and II); PF09029.7(Preseq_ALAS:5-aminolevulinate synthase presequence); PF01053.17(Cys_Met_Meta_PP:Cys/Met metabolism PLP-dependent enzyme); PF00266.16(Aminotran_5:Aminotransferase class-V)	GO:0006782(biological_process:protoporphyrinogen IX biosynthetic process); GO:0006778(biological_process:porphyrin-containing compound metabolic process); GO:0005654(cellular_component:nucleoplasm); GO:0033014(biological_process:tetrapyrrole biosynthetic process); GO:0030170(molecular_function:pyridoxal phosphate binding); GO:0005515(molecular_function:protein binding); GO:0005759(cellular_compon…	NP_001291373.1(5-aminolevulinate synthase, nonspecific, mitochondrial isoform 2 [Homo sapiens])	sp|P13196|HEM1_HUMAN(5-aminolevulinate synthase, nonspecific, mitochondrial OS=Homo sapiens OX=9606 GN=ALAS1 PE=1 SV=2)	211
ENSG00000023445	0.39	0.88	2.62	0.56	0.53	1.03	1.29667	0.706667	0.444178	BIRC3	5197	baculoviral IAP repeat containing 3 [Source:HGNC Symbol;Acc:HGNC:591]	ENOG410YPNM(O:Posttranslational modification, protein turnover, chaperones)	ENOG410YPNM(Baculoviral IAP repeat containing)	K16060	BIRC2_3	map01524(Platinum drug resistance); map04064(NF-kappa B signaling pathway); map04120(Ubiquitin mediated proteolysis); map04210(Apoptosis); map04215(Apoptosis - multiple species); map04510(Focal adhesion); map04621(NOD-like receptor signaling pathway); map04668(TNF signaling pathway); map05145(Toxoplasmosis); map05200(Pathways in cancer); map05202(Transcriptional misregulation in cancer); map05222…	PF00653.18(BIR:Inhibitor of Apoptosis domain); PF00619.18(CARD:Caspase recruitment domain); PF13920.3(zf-C3HC4_3:Zinc finger, C3HC4 type (RING finger)); PF14447.3(Prok-RING_4:Prokaryotic RING finger family 4)	GO:0045121(cellular_component:membrane raft); GO:0038061(biological_process:NIK/NF-kappaB signaling); GO:0010803(biological_process:regulation of tumor necrosis factor-mediated signaling pathway); GO:0090307(biological_process:mitotic spindle assembly); GO:0008270(molecular_function:zinc ion binding); GO:0042981(biological_process:regulation of apoptotic process); GO:0005876(cellular_component:sp…	NP_001156.1(baculoviral IAP repeat-containing protein 3 [Homo sapiens])	sp|Q13489|BIRC3_HUMAN(Baculoviral IAP repeat-containing protein 3 OS=Homo sapiens OX=9606 GN=BIRC3 PE=1 SV=2)	330
[truncated: 25,701 more rows]

## Sheet: KEGG Analysis
Database	Pathway id	Description	Num	Ratio_in_study	Ratio_in_pop	Pvalue	Gene
KEGG PATHWAY	map03440	Homologous recombination	14	14/1148	71/26657	1.68882e-06	ENSG00000163322, ENSG00000196584, ENSG00000139618, ENSG00000083093, ENSG00000012048, ENSG00000138376, ENSG00000101773, ENSG00000020922, ENSG00000197299, ENSG00000163781, ENSG00000104320, ENSG00000136492, ENSG00000265817, ENSG00000113522
[truncated: 25 more rows]
