# Supplementary material for: Fangchinoline suppresses conjunctival melanoma by directly binding FUBP2 and inhibiting the homologous recombination pathway
Source: Cell Death Dis. 2021 Apr 7;12(4):380. doi: 10.1038/s41419-021-03653-4 (PMC8027391; doi:10.1038/s41419-021-03653-4)
Supplement: Supplementary file 19 — Dataset S2 [file 41419_2021_3653_MOESM19_ESM.xlsx]

## Sheet: Cover Page
Dataset S2: Identification the specific binding proteins of “Negative Probe” and “Fangchinoline Probe”. The list of all protein in ABPP experiments contains proteins of the “Negative Probe”, “Fangchinoline Probe”and “Potential Targets”.

## Sheet: Negative Probe
Protein Group	Accession	-10lgP	Coverage (%)	#Peptides	#Unique	#Spec	Avg. Mass	Description
3	sp|P04264|K2C1_HUMAN	366.4	63	62	49	195	66039	Keratin type II cytoskeletal 1 OS=Homo sapiens OX=9606 GN=KRT1 PE=1 SV=6
6	sp|P35527|K1C9_HUMAN	359.79	61	40	39	124	62064	Keratin type I cytoskeletal 9 OS=Homo sapiens OX=9606 GN=KRT9 PE=1 SV=3
5	sp|Q09666|AHNK_HUMAN	339.3	24	97	97	130	629114	Neuroblast differentiation-associated protein AHNAK OS=Homo sapiens OX=9606 GN=AHNAK PE=1 SV=2
9	sp|P13645|K1C10_HUMAN	338.4	59	48	37	105	58827	Keratin type I cytoskeletal 10 OS=Homo sapiens OX=9606 GN=KRT10 PE=1 SV=6
2	sp|P68104|EF1A1_HUMAN	329.95	72	34	34	201	50141	Elongation factor 1-alpha 1 OS=Homo sapiens OX=9606 GN=EEF1A1 PE=1 SV=1
4	sp|P26038|MOES_HUMAN	329.48	69	54	41	177	67820	Moesin OS=Homo sapiens OX=9606 GN=MSN PE=1 SV=3
1	sp|P09429|HMGB1_HUMAN	324.76	74	41	28	203	24894	High mobility group protein B1 OS=Homo sapiens OX=9606 GN=HMGB1 PE=1 SV=3
7	sp|P00558|PGK1_HUMAN	315.32	77	37	37	117	44615	Phosphoglycerate kinase 1 OS=Homo sapiens OX=9606 GN=PGK1 PE=1 SV=3
21	sp|P10809|CH60_HUMAN	311.94	64	33	33	68	61055	60 kDa heat shock protein mitochondrial OS=Homo sapiens OX=9606 GN=HSPD1 PE=1 SV=2
13	sp|P27816|MAP4_HUMAN	310.75	47	43	2	89	121005	Microtubule-associated protein 4 OS=Homo sapiens OX=9606 GN=MAP4 PE=1 SV=3
14	E7EVA0|E7EVA0_HUMAN	308	22	42	1	87	245442	Microtubule-associated protein OS=Homo sapiens OX=9606 GN=MAP4 PE=1 SV=1
23	sp|P14625|ENPL_HUMAN	301.87	53	42	40	62	92469	Endoplasmin OS=Homo sapiens OX=9606 GN=HSP90B1 PE=1 SV=1
16	I3L397|I3L397_HUMAN	299.01	73	21	21	87	16019	Eukaryotic translation initiation factor 5A (Fragment) OS=Homo sapiens OX=9606 GN=EIF5A PE=1 SV=8
15	sp|P35908|K22E_HUMAN	296.1	69	42	27	85	65433	Keratin type II cytoskeletal 2 epidermal OS=Homo sapiens OX=9606 GN=KRT2 PE=1 SV=2
11	sp|P35241|RADI_HUMAN	295.95	57	36	21	100	68564	Radixin OS=Homo sapiens OX=9606 GN=RDX PE=1 SV=1
19	sp|P13639|EF2_HUMAN	295.9	53	39	39	74	95338	Elongation factor 2 OS=Homo sapiens OX=9606 GN=EEF2 PE=1 SV=4
12	sp|P04075|ALDOA_HUMAN	280.63	84	32	30	89	39420	Fructose-bisphosphate aldolase A OS=Homo sapiens OX=9606 GN=ALDOA PE=1 SV=2
17	sp|P07900|HS90A_HUMAN	280.29	50	35	21	73	84660	Heat shock protein HSP 90-alpha OS=Homo sapiens OX=9606 GN=HSP90AA1 PE=1 SV=5
33	sp|P29401|TKT_HUMAN	275.86	52	27	27	45	67878	Transketolase OS=Homo sapiens OX=9606 GN=TKT PE=1 SV=3
25	sp|P30101|PDIA3_HUMAN	275.2	60	29	29	58	56782	Protein disulfide-isomerase A3 OS=Homo sapiens OX=9606 GN=PDIA3 PE=1 SV=4
26	sp|P07237|PDIA1_HUMAN	272.8	57	25	25	53	57116	Protein disulfide-isomerase OS=Homo sapiens OX=9606 GN=P4HB PE=1 SV=3
8	sp|P04406|G3P_HUMAN	271.73	66	17	16	108	36053	Glyceraldehyde-3-phosphate dehydrogenase OS=Homo sapiens OX=9606 GN=GAPDH PE=1 SV=3
10	sp|P26583|HMGB2_HUMAN	267.76	52	28	15	103	24034	High mobility group protein B2 OS=Homo sapiens OX=9606 GN=HMGB2 PE=1 SV=2
18	sp|P20290|BTF3_HUMAN	265.79	74	18	18	73	22168	Transcription factor BTF3 OS=Homo sapiens OX=9606 GN=BTF3 PE=1 SV=1
35	sp|P60709|ACTB_HUMAN	261.17	64	17	9	44	41737	Actin cytoplasmic 1 OS=Homo sapiens OX=9606 GN=ACTB PE=1 SV=1
27	sp|P06748|NPM_HUMAN	259.71	62	14	14	53	32575	Nucleophosmin OS=Homo sapiens OX=9606 GN=NPM1 PE=1 SV=2
42	sp|P14618|KPYM_HUMAN	256.47	56	21	21	37	57937	Pyruvate kinase PKM OS=Homo sapiens OX=9606 GN=PKM PE=1 SV=4
30	sp|P13647|K2C5_HUMAN	252.78	43	31	16	48	62378	Keratin type II cytoskeletal 5 OS=Homo sapiens OX=9606 GN=KRT5 PE=1 SV=3
32	H0Y8G5|H0Y8G5_HUMAN	252.63	53	20	19	48	29667	Heterogeneous nuclear ribonucleoprotein D0 (Fragment) OS=Homo sapiens OX=9606 GN=HNRNPD PE=1 SV=8
31	sp|P54577|SYYC_HUMAN	251.89	52	28	27	48	59144	Tyrosine--tRNA ligase cytoplasmic OS=Homo sapiens OX=9606 GN=YARS PE=1 SV=4
37	sp|P48668|K2C6C_HUMAN	249.8	37	24	2	40	60025	Keratin type II cytoskeletal 6C OS=Homo sapiens OX=9606 GN=KRT6C PE=1 SV=3
40	sp|P34897|GLYM_HUMAN	249.08	57	24	24	35	55993	Serine hydroxymethyltransferase mitochondrial OS=Homo sapiens OX=9606 GN=SHMT2 PE=1 SV=3
34	sp|P08238|HS90B_HUMAN	248.6	36	24	8	44	83264	Heat shock protein HSP 90-beta OS=Homo sapiens OX=9606 GN=HSP90AB1 PE=1 SV=4
46	sp|P06733|ENOA_HUMAN	247.51	49	19	19	32	47169	Alpha-enolase OS=Homo sapiens OX=9606 GN=ENO1 PE=1 SV=2
29	sp|P23528|COF1_HUMAN	246.71	70	17	17	50	18502	Cofilin-1 OS=Homo sapiens OX=9606 GN=CFL1 PE=1 SV=3
39	sp|P11021|BIP_HUMAN	242.5	40	22	21	39	72333	Endoplasmic reticulum chaperone BiP OS=Homo sapiens OX=9606 GN=HSPA5 PE=1 SV=2
48	sp|P40939|ECHA_HUMAN	240.44	40	24	24	31	83000	Trifunctional enzyme subunit alpha mitochondrial OS=Homo sapiens OX=9606 GN=HADHA PE=1 SV=2
24	sp|Q99584|S10AD_HUMAN	239.96	55	14	14	58	11471	Protein S100-A13 OS=Homo sapiens OX=9606 GN=S100A13 PE=1 SV=1
62	sp|P23381|SYWC_HUMAN	239.74	39	13	13	22	53165	Tryptophan--tRNA ligase cytoplasmic OS=Homo sapiens OX=9606 GN=WARS PE=1 SV=2
22	sp|P23284|PPIB_HUMAN	237.29	65	21	21	65	23743	Peptidyl-prolyl cis-trans isomerase B OS=Homo sapiens OX=9606 GN=PPIB PE=1 SV=2
53	sp|Q9Y4L1|HYOU1_HUMAN	235.61	30	22	22	25	111335	Hypoxia up-regulated protein 1 OS=Homo sapiens OX=9606 GN=HYOU1 PE=1 SV=1
20	sp|Q8NC51|PAIRB_HUMAN	232.38	46	22	21	67	44965	Plasminogen activator inhibitor 1 RNA-binding protein OS=Homo sapiens OX=9606 GN=SERBP1 PE=1 SV=2
52	sp|P09211|GSTP1_HUMAN	231.83	61	13	13	27	23356	Glutathione S-transferase P OS=Homo sapiens OX=9606 GN=GSTP1 PE=1 SV=2
49	sp|P11142|HSP7C_HUMAN	231.48	37	19	12	31	70898	Heat shock cognate 71 kDa protein OS=Homo sapiens OX=9606 GN=HSPA8 PE=1 SV=1
45	sp|Q02790|FKBP4_HUMAN	224.53	50	16	16	32	51805	Peptidyl-prolyl cis-trans isomerase FKBP4 OS=Homo sapiens OX=9606 GN=FKBP4 PE=1 SV=3
81	sp|P27695|APEX1_HUMAN	219.06	49	14	14	17	35555	DNA-(apurinic or apyrimidinic site) lyase OS=Homo sapiens OX=9606 GN=APEX1 PE=1 SV=2
57	sp|Q86UE4|LYRIC_HUMAN	218.25	32	15	15	20	63837	Protein LYRIC OS=Homo sapiens OX=9606 GN=MTDH PE=1 SV=2
47	sp|Q13442|HAP28_HUMAN	216.39	46	14	14	32	20630	28 kDa heat- and acid-stable phosphoprotein OS=Homo sapiens OX=9606 GN=PDAP1 PE=1 SV=1
73	sp|Q01518|CAP1_HUMAN	216.08	32	13	13	19	51902	Adenylyl cyclase-associated protein 1 OS=Homo sapiens OX=9606 GN=CAP1 PE=1 SV=5
41	sp|P02533|K1C14_HUMAN	214.99	42	22	6	35	51562	Keratin type I cytoskeletal 14 OS=Homo sapiens OX=9606 GN=KRT14 PE=1 SV=4
56	sp|P30419|NMT1_HUMAN	213.56	35	15	15	24	56806	Glycylpeptide N-tetradecanoyltransferase 1 OS=Homo sapiens OX=9606 GN=NMT1 PE=1 SV=2
28	E7EQR4|E7EQR4_HUMAN	212.84	17	16	3	52	69372	Ezrin OS=Homo sapiens OX=9606 GN=EZR PE=1 SV=3
87	sp|P68363|TBA1B_HUMAN	212.32	38	9	2	15	50152	Tubulin alpha-1B chain OS=Homo sapiens OX=9606 GN=TUBA1B PE=1 SV=1
44	sp|P62937|PPIA_HUMAN	209.56	71	12	12	32	18012	Peptidyl-prolyl cis-trans isomerase A OS=Homo sapiens OX=9606 GN=PPIA PE=1 SV=2
54	sp|P60174|TPIS_HUMAN	209.42	59	12	12	25	30791	Triosephosphate isomerase OS=Homo sapiens OX=9606 GN=TPI1 PE=1 SV=3
60	sp|P06576|ATPB_HUMAN	209.03	45	16	16	22	56560	ATP synthase subunit beta mitochondrial OS=Homo sapiens OX=9606 GN=ATP5F1B PE=1 SV=3
36	sp|E9PAV3|NACAM_HUMAN	208.93	4	12	12	43	205419	Nascent polypeptide-associated complex subunit alpha muscle-specific form OS=Homo sapiens OX=9606 GN=NACA PE=1 SV=1
68	sp|P38646|GRP75_HUMAN	205.13	29	16	15	20	73681	Stress-70 protein mitochondrial OS=Homo sapiens OX=9606 GN=HSPA9 PE=1 SV=2
43	sp|Q96CT7|CC124_HUMAN	204.3	42	13	13	35	25835	Coiled-coil domain-containing protein 124 OS=Homo sapiens OX=9606 GN=CCDC124 PE=1 SV=1
72	sp|P04792|HSPB1_HUMAN	201.79	82	11	11	19	22783	Heat shock protein beta-1 OS=Homo sapiens OX=9606 GN=HSPB1 PE=1 SV=2
99	sp|P21291|CSRP1_HUMAN	201.27	59	7	3	12	20567	Cysteine and glycine-rich protein 1 OS=Homo sapiens OX=9606 GN=CSRP1 PE=1 SV=3
82	sp|P25705|ATPA_HUMAN	200.44	28	13	13	17	59751	ATP synthase subunit alpha mitochondrial OS=Homo sapiens OX=9606 GN=ATP5F1A PE=1 SV=1
70	A0A1W2PPZ5|A0A1W2PPZ5_HUMAN	199.98	40	12	12	19	33936	Transcription elongation factor A protein 1 OS=Homo sapiens OX=9606 GN=TCEA1 PE=1 SV=1
51	sp|P55084|ECHB_HUMAN	199.93	46	17	17	25	51294	Trifunctional enzyme subunit beta mitochondrial OS=Homo sapiens OX=9606 GN=HADHB PE=1 SV=3
135	sp|Q9BQE3|TBA1C_HUMAN	198.96	35	8	1	10	49895	Tubulin alpha-1C chain OS=Homo sapiens OX=9606 GN=TUBA1C PE=1 SV=1
50	D6RD18|D6RD18_HUMAN	195.92	37	13	12	30	30474	Heterogeneous nuclear ribonucleoprotein A/B OS=Homo sapiens OX=9606 GN=HNRNPAB PE=1 SV=1
140	sp|P07437|TBB5_HUMAN	194.15	36	10	10	10	49671	Tubulin beta chain OS=Homo sapiens OX=9606 GN=TUBB PE=1 SV=2
83	sp|P0DMV8|HS71A_HUMAN	193.98	26	11	6	17	70052	Heat shock 70 kDa protein 1A OS=Homo sapiens OX=9606 GN=HSPA1A PE=1 SV=1
58	sp|P07737|PROF1_HUMAN	193.59	56	9	9	23	15054	Profilin-1 OS=Homo sapiens OX=9606 GN=PFN1 PE=1 SV=2
64	sp|P05204|HMGN2_HUMAN	191.32	51	10	7	21	9393	Non-histone chromosomal protein HMG-17 OS=Homo sapiens OX=9606 GN=HMGN2 PE=1 SV=3
78	sp|P67809|YBOX1_HUMAN	189.98	43	9	7	16	35924	Nuclease-sensitive element-binding protein 1 OS=Homo sapiens OX=9606 GN=YBX1 PE=1 SV=3
65	sp|Q9GZT9|EGLN1_HUMAN	189.39	34	11	11	21	46021	Egl nine homolog 1 OS=Homo sapiens OX=9606 GN=EGLN1 PE=1 SV=1
79	sp|P68032|ACTC_HUMAN	189.06	36	10	2	18	42019	Actin alpha cardiac muscle 1 OS=Homo sapiens OX=9606 GN=ACTC1 PE=1 SV=1
69	sp|P00367|DHE3_HUMAN	186.08	32	13	7	20	61398	Glutamate dehydrogenase 1 mitochondrial OS=Homo sapiens OX=9606 GN=GLUD1 PE=1 SV=2
63	sp|P43487|RANG_HUMAN	185.75	73	10	10	21	23310	Ran-specific GTPase-activating protein OS=Homo sapiens OX=9606 GN=RANBP1 PE=1 SV=1
55	sp|P08779|K1C16_HUMAN	184.7	27	15	4	23	51268	Keratin type I cytoskeletal 16 OS=Homo sapiens OX=9606 GN=KRT16 PE=1 SV=4
89	H0YMD0|H0YMD0_HUMAN	184.45	68	13	4	15	25342	Annexin (Fragment) OS=Homo sapiens OX=9606 GN=ANXA2 PE=1 SV=1
127	sp|Q86YZ3|HORN_HUMAN	181.2	6	8	8	10	282389	Hornerin OS=Homo sapiens OX=9606 GN=HRNR PE=1 SV=2
90	sp|O15347|HMGB3_HUMAN	180.23	37	10	8	13	22980	High mobility group protein B3 OS=Homo sapiens OX=9606 GN=HMGB3 PE=1 SV=4
117	sp|P16152|CBR1_HUMAN	180.19	43	9	9	12	30375	Carbonyl reductase [NADPH] 1 OS=Homo sapiens OX=9606 GN=CBR1 PE=1 SV=3
95	sp|Q01469|FABP5_HUMAN	179.82	53	6	6	14	15164	Fatty acid-binding protein 5 OS=Homo sapiens OX=9606 GN=FABP5 PE=1 SV=3
67	sp|P08727|K1C19_HUMAN	179.39	25	10	2	20	44106	Keratin type I cytoskeletal 19 OS=Homo sapiens OX=9606 GN=KRT19 PE=1 SV=4
94	sp|P34932|HSP74_HUMAN	178.78	21	13	13	13	94331	Heat shock 70 kDa protein 4 OS=Homo sapiens OX=9606 GN=HSPA4 PE=1 SV=4
112	sp|P63104|1433Z_HUMAN	177.88	43	10	8	12	27745	14-3-3 protein zeta/delta OS=Homo sapiens OX=9606 GN=YWHAZ PE=1 SV=1
92	sp|P27824|CALX_HUMAN	176.23	20	9	9	14	67568	Calnexin OS=Homo sapiens OX=9606 GN=CANX PE=1 SV=2
97	E9PGZ1|E9PGZ1_HUMAN	174.94	27	9	1	14	61706	Caldesmon OS=Homo sapiens OX=9606 GN=CALD1 PE=1 SV=1
150	sp|P50454|SERPH_HUMAN	174.78	31	8	8	9	46441	Serpin H1 OS=Homo sapiens OX=9606 GN=SERPINH1 PE=1 SV=2
61	sp|Q04695|K1C17_HUMAN	174.44	23	13	1	21	48106	Keratin type I cytoskeletal 17 OS=Homo sapiens OX=9606 GN=KRT17 PE=1 SV=2
111	sp|O60841|IF2P_HUMAN	173.9	10	8	8	11	138827	Eukaryotic translation initiation factor 5B OS=Homo sapiens OX=9606 GN=EIF5B PE=1 SV=4
166	sp|P30086|PEBP1_HUMAN	173.46	67	6	6	8	21057	Phosphatidylethanolamine-binding protein 1 OS=Homo sapiens OX=9606 GN=PEBP1 PE=1 SV=3
110	sp|Q9P2E9|RRBP1_HUMAN	172.63	9	8	7	12	152456	Ribosome-binding protein 1 OS=Homo sapiens OX=9606 GN=RRBP1 PE=1 SV=5
76	sp|P00338|LDHA_HUMAN	172.51	36	13	11	19	36689	L-lactate dehydrogenase A chain OS=Homo sapiens OX=9606 GN=LDHA PE=1 SV=2
105	E7EX44|E7EX44_HUMAN	172.17	28	9	1	13	64169	Caldesmon OS=Homo sapiens OX=9606 GN=CALD1 PE=1 SV=1
118	sp|P54652|HSP72_HUMAN	172.09	15	8	1	12	70021	Heat shock-related 70 kDa protein 2 OS=Homo sapiens OX=9606 GN=HSPA2 PE=1 SV=1
114	F5H018|F5H018_HUMAN	169.32	34	8	8	12	22436	GTP-binding nuclear protein Ran (Fragment) OS=Homo sapiens OX=9606 GN=RAN PE=1 SV=8
80	sp|P04080|CYTB_HUMAN	167.83	77	6	6	16	11140	Cystatin-B OS=Homo sapiens OX=9606 GN=CSTB PE=1 SV=2
108	sp|Q96K17|BT3L4_HUMAN	167.77	68	7	7	13	17271	Transcription factor BTF3 homolog 4 OS=Homo sapiens OX=9606 GN=BTF3L4 PE=1 SV=1
84	sp|P31948|STIP1_HUMAN	166.38	23	12	12	16	62639	Stress-induced-phosphoprotein 1 OS=Homo sapiens OX=9606 GN=STIP1 PE=1 SV=1
59	sp|P17096|HMGA1_HUMAN	165.97	23	4	4	23	11676	High mobility group protein HMG-I/HMG-Y OS=Homo sapiens OX=9606 GN=HMGA1 PE=1 SV=3
125	sp|Q9BRP8|PYM1_HUMAN	165.78	50	5	5	11	22656	Partner of Y14 and mago OS=Homo sapiens OX=9606 GN=PYM1 PE=1 SV=1
88	sp|P43490|NAMPT_HUMAN	164.84	23	10	10	15	55521	Nicotinamide phosphoribosyltransferase OS=Homo sapiens OX=9606 GN=NAMPT PE=1 SV=1
119	sp|P46013|KI67_HUMAN	163.58	4	10	10	11	358695	Proliferation marker protein Ki-67 OS=Homo sapiens OX=9606 GN=MKI67 PE=1 SV=2
120	sp|P04083|ANXA1_HUMAN	163.1	32	8	8	10	38714	Annexin A1 OS=Homo sapiens OX=9606 GN=ANXA1 PE=1 SV=2
142	sp|P30084|ECHM_HUMAN	162.34	30	7	7	10	31387	Enoyl-CoA hydratase mitochondrial OS=Homo sapiens OX=9606 GN=ECHS1 PE=1 SV=4
66	sp|P47813|IF1AX_HUMAN	160.87	44	8	2	21	16460	Eukaryotic translation initiation factor 1A X-chromosomal OS=Homo sapiens OX=9606 GN=EIF1AX PE=1 SV=2
122	sp|P09382|LEG1_HUMAN	159.01	56	7	7	11	14716	Galectin-1 OS=Homo sapiens OX=9606 GN=LGALS1 PE=1 SV=2
173	sp|P23297|S10A1_HUMAN	158.96	55	6	6	8	10546	Protein S100-A1 OS=Homo sapiens OX=9606 GN=S100A1 PE=1 SV=2
104	sp|P09972|ALDOC_HUMAN	158.78	17	4	2	13	39456	Fructose-bisphosphate aldolase C OS=Homo sapiens OX=9606 GN=ALDOC PE=1 SV=2
149	sp|Q8NBS9|TXND5_HUMAN	157.78	24	9	9	9	47629	Thioredoxin domain-containing protein 5 OS=Homo sapiens OX=9606 GN=TXNDC5 PE=1 SV=2
132	sp|P05114|HMGN1_HUMAN	157.48	68	7	7	11	10659	Non-histone chromosomal protein HMG-14 OS=Homo sapiens OX=9606 GN=HMGN1 PE=1 SV=3
129	sp|P25398|RS12_HUMAN	157.4	51	6	6	11	14515	40S ribosomal protein S12 OS=Homo sapiens OX=9606 GN=RPS12 PE=1 SV=3
71	sp|O14602|IF1AY_HUMAN	156.88	44	7	1	20	16442	Eukaryotic translation initiation factor 1A Y-chromosomal OS=Homo sapiens OX=9606 GN=EIF1AY PE=1 SV=4
128	sp|P20042|IF2B_HUMAN	155.48	38	8	8	11	38388	Eukaryotic translation initiation factor 2 subunit 2 OS=Homo sapiens OX=9606 GN=EIF2S2 PE=1 SV=2
160	sp|P30041|PRDX6_HUMAN	151.71	38	6	6	8	25035	Peroxiredoxin-6 OS=Homo sapiens OX=9606 GN=PRDX6 PE=1 SV=3
130	J3KTF8|J3KTF8_HUMAN	151.63	45	6	6	10	21517	Rho GDP-dissociation inhibitor 1 (Fragment) OS=Homo sapiens OX=9606 GN=ARHGDIA PE=1 SV=8
143	sp|O15446|RPA34_HUMAN	151.33	22	6	6	10	54986	DNA-directed RNA polymerase I subunit RPA34 OS=Homo sapiens OX=9606 GN=CD3EAP PE=1 SV=1
144	sp|P16403|H12_HUMAN	150.94	28	8	8	10	21365	Histone H1.2 OS=Homo sapiens OX=9606 GN=HIST1H1C PE=1 SV=2
168	sp|Q8N183|NDUF2_HUMAN	150.61	45	5	5	8	19856	NADH dehydrogenase [ubiquinone] 1 alpha subcomplex assembly factor 2 OS=Homo sapiens OX=9606 GN=NDUFAF2 PE=1 SV=1
138	sp|P61586|RHOA_HUMAN	150.03	40	7	7	10	21768	Transforming protein RhoA OS=Homo sapiens OX=9606 GN=RHOA PE=1 SV=1
181	A0A2R8YD50|A0A2R8YD50_HUMAN	149.79	15	6	6	7	76838	Peroxisomal multifunctional enzyme type 2 OS=Homo sapiens OX=9606 GN=HSD17B4 PE=1 SV=1
77	sp|P49773|HINT1_HUMAN	149.29	79	9	9	18	13802	Histidine triad nucleotide-binding protein 1 OS=Homo sapiens OX=9606 GN=HINT1 PE=1 SV=2
230	K7EKL3|K7EKL3_HUMAN	149.29	17	5	5	5	41358	Progranulin (Fragment) OS=Homo sapiens OX=9606 GN=GRN PE=1 SV=1
134	sp|P81605|DCD_HUMAN	148.25	56	5	5	10	11284	Dermcidin OS=Homo sapiens OX=9606 GN=DCD PE=1 SV=2
98	sp|P17931|LEG3_HUMAN	146.9	36	8	8	14	26152	Galectin-3 OS=Homo sapiens OX=9606 GN=LGALS3 PE=1 SV=5
121	sp|O14776|TCRG1_HUMAN	146.24	11	11	11	11	123901	Transcription elongation regulator 1 OS=Homo sapiens OX=9606 GN=TCERG1 PE=1 SV=2
124	sp|P40967|PMEL_HUMAN	146.08	15	7	7	10	70255	Melanocyte protein PMEL OS=Homo sapiens OX=9606 GN=PMEL PE=1 SV=2
136	sp|O00299|CLIC1_HUMAN	145.39	38	8	8	10	26923	Chloride intracellular channel protein 1 OS=Homo sapiens OX=9606 GN=CLIC1 PE=1 SV=4
74	H0YA55|H0YA55_HUMAN	145.16	15	7	7	17	51578	Serum albumin (Fragment) OS=Homo sapiens OX=9606 GN=ALB PE=1 SV=1
153	C9JFR7|C9JFR7_HUMAN	144.92	58	6	6	9	11333	Cytochrome c (Fragment) OS=Homo sapiens OX=9606 GN=CYCS PE=1 SV=1
165	sp|P07195|LDHB_HUMAN	144.75	23	7	5	8	36639	L-lactate dehydrogenase B chain OS=Homo sapiens OX=9606 GN=LDHB PE=1 SV=2
86	sp|P07093|GDN_HUMAN	144.28	22	6	5	15	44002	Glia-derived nexin OS=Homo sapiens OX=9606 GN=SERPINE2 PE=1 SV=1
198	sp|P53597|SUCA_HUMAN	143.28	19	5	5	6	36250	Succinate--CoA ligase [ADP/GDP-forming] subunit alpha mitochondrial OS=Homo sapiens OX=9606 GN=SUCLG1 PE=1 SV=4
141	sp|P50502|F10A1_HUMAN	140.86	26	8	8	10	41332	Hsc70-interacting protein OS=Homo sapiens OX=9606 GN=ST13 PE=1 SV=2
199	sp|P40926|MDHM_HUMAN	140.73	20	5	5	6	35503	Malate dehydrogenase mitochondrial OS=Homo sapiens OX=9606 GN=MDH2 PE=1 SV=3
182	sp|P55145|MANF_HUMAN	140.51	39	6	6	6	20700	Mesencephalic astrocyte-derived neurotrophic factor OS=Homo sapiens OX=9606 GN=MANF PE=1 SV=3
91	sp|Q9Y266|NUDC_HUMAN	140.2	27	9	9	13	38243	Nuclear migration protein nudC OS=Homo sapiens OX=9606 GN=NUDC PE=1 SV=1
157	sp|P48634|PRC2A_HUMAN	139.49	7	7	7	8	228861	Protein PRRC2A OS=Homo sapiens OX=9606 GN=PRRC2A PE=1 SV=3
93	sp|Q8NHM4|TRY6_HUMAN	139.01	19	8	2	14	26537	Putative trypsin-6 OS=Homo sapiens OX=9606 GN=PRSS3P2 PE=5 SV=2
152	sp|P00568|KAD1_HUMAN	137.77	49	7	7	9	21635	Adenylate kinase isoenzyme 1 OS=Homo sapiens OX=9606 GN=AK1 PE=1 SV=3
258	sp|P19338|NUCL_HUMAN	137.53	8	4	4	4	76615	Nucleolin OS=Homo sapiens OX=9606 GN=NCL PE=1 SV=3
185	K7ELW0|K7ELW0_HUMAN	136.53	36	4	4	6	17910	Protein/nucleic acid deglycase DJ-1 OS=Homo sapiens OX=9606 GN=PARK7 PE=1 SV=1
249	sp|Q15149|PLEC_HUMAN	136.19	1	3	3	3	531796	Plectin OS=Homo sapiens OX=9606 GN=PLEC PE=1 SV=3
200	sp|P48047|ATPO_HUMAN	135.85	26	5	5	6	23277	ATP synthase subunit O mitochondrial OS=Homo sapiens OX=9606 GN=ATP5PO PE=1 SV=1
174	sp|P08729|K2C7_HUMAN	135.76	10	4	1	8	51386	Keratin type II cytoskeletal 7 OS=Homo sapiens OX=9606 GN=KRT7 PE=1 SV=5
133	sp|P63173|RL38_HUMAN	135.72	53	5	5	11	8218	60S ribosomal protein L38 OS=Homo sapiens OX=9606 GN=RPL38 PE=1 SV=2
286	A0A087WUI2|A0A087WUI2_HUMAN	134.32	15	3	3	4	29836	Heterogeneous nuclear ribonucleoproteins A2/B1 OS=Homo sapiens OX=9606 GN=HNRNPA2B1 PE=1 SV=1
123	sp|Q14956|GPNMB_HUMAN	134.14	6	3	3	11	63923	Transmembrane glycoprotein NMB OS=Homo sapiens OX=9606 GN=GPNMB PE=1 SV=2
254	sp|O43852|CALU_HUMAN	134.1	23	4	4	4	37107	Calumenin OS=Homo sapiens OX=9606 GN=CALU PE=1 SV=2
169	F8VU90|F8VU90_HUMAN	134.03	32	4	4	8	19814	Peptidylprolyl isomerase OS=Homo sapiens OX=9606 GN=FKBP11 PE=1 SV=1
106	sp|P51608|MECP2_HUMAN	133.73	15	6	6	12	52441	Methyl-CpG-binding protein 2 OS=Homo sapiens OX=9606 GN=MECP2 PE=1 SV=1
232	sp|P53582|MAP11_HUMAN	133.42	20	4	4	4	43215	Methionine aminopeptidase 1 OS=Homo sapiens OX=9606 GN=METAP1 PE=1 SV=2
137	sp|Q14247|SRC8_HUMAN	133.04	16	8	8	9	61586	Src substrate cortactin OS=Homo sapiens OX=9606 GN=CTTN PE=1 SV=2
164	F8VQE1|F8VQE1_HUMAN	132.81	17	7	7	7	66991	LIM domain and actin-binding protein 1 OS=Homo sapiens OX=9606 GN=LIMA1 PE=1 SV=1
226	A0A0A6YYL4|A0A0A6YYL4_HUMAN	132.78	4	3	3	5	114166	Coronin OS=Homo sapiens OX=9606 GN=CORO7-PAM16 PE=3 SV=1
151	sp|O75083|WDR1_HUMAN	132.51	23	8	8	9	66194	WD repeat-containing protein 1 OS=Homo sapiens OX=9606 GN=WDR1 PE=1 SV=4
146	sp|P41091|IF2G_HUMAN	132.14	22	7	5	9	51110	Eukaryotic translation initiation factor 2 subunit 3 OS=Homo sapiens OX=9606 GN=EIF2S3 PE=1 SV=3
102	sp|Q14847|LASP1_HUMAN	131.79	40	6	6	13	29717	LIM and SH3 domain protein 1 OS=Homo sapiens OX=9606 GN=LASP1 PE=1 SV=2
184	sp|P20674|COX5A_HUMAN	131.42	35	5	5	7	16762	Cytochrome c oxidase subunit 5A mitochondrial OS=Homo sapiens OX=9606 GN=COX5A PE=1 SV=2
218	Q5STZ8|Q5STZ8_HUMAN	130.25	23	5	5	5	38319	ATP-binding cassette sub-family F member 1 (Fragment) OS=Homo sapiens OX=9606 GN=ABCF1 PE=1 SV=9
147	sp|Q8TF74|WIPF2_HUMAN	129.91	28	7	7	8	46289	WAS/WASL-interacting protein family member 2 OS=Homo sapiens OX=9606 GN=WIPF2 PE=1 SV=1
101	sp|Q9HAV7|GRPE1_HUMAN	129.8	52	8	8	13	24279	GrpE protein homolog 1 mitochondrial OS=Homo sapiens OX=9606 GN=GRPEL1 PE=1 SV=2
197	sp|O75874|IDHC_HUMAN	129.24	15	6	5	6	46659	Isocitrate dehydrogenase [NADP] cytoplasmic OS=Homo sapiens OX=9606 GN=IDH1 PE=1 SV=2
131	sp|Q8N1N4|K2C78_HUMAN	129.09	10	7	2	11	56866	Keratin type II cytoskeletal 78 OS=Homo sapiens OX=9606 GN=KRT78 PE=1 SV=2
191	sp|P27797|CALR_HUMAN	128.04	19	6	6	6	48142	Calreticulin OS=Homo sapiens OX=9606 GN=CALR PE=1 SV=1
234	B4DLR8|B4DLR8_HUMAN	127.58	26	4	4	5	22793	NAD(P)H dehydrogenase [quinone] 1 OS=Homo sapiens OX=9606 GN=NQO1 PE=1 SV=1
206	sp|P37108|SRP14_HUMAN	127.5	30	4	4	6	14570	Signal recognition particle 14 kDa protein OS=Homo sapiens OX=9606 GN=SRP14 PE=1 SV=2
243	sp|Q15651|HMGN3_HUMAN	127.19	15	4	1	5	10666	High mobility group nucleosome-binding domain-containing protein 3 OS=Homo sapiens OX=9606 GN=HMGN3 PE=1 SV=2
208	F8VZY9|F8VZY9_HUMAN	127.12	14	3	2	6	43774	Keratin type I cytoskeletal 18 OS=Homo sapiens OX=9606 GN=KRT18 PE=1 SV=1
156	sp|P29966|MARCS_HUMAN	127.08	24	4	4	9	31555	Myristoylated alanine-rich C-kinase substrate OS=Homo sapiens OX=9606 GN=MARCKS PE=1 SV=4
183	sp|Q96AZ6|ISG20_HUMAN	127.04	39	5	5	7	20363	Interferon-stimulated gene 20 kDa protein OS=Homo sapiens OX=9606 GN=ISG20 PE=1 SV=2
229	sp|Q04837|SSBP_HUMAN	127.03	42	5	5	5	17260	Single-stranded DNA-binding protein mitochondrial OS=Homo sapiens OX=9606 GN=SSBP1 PE=1 SV=1
259	sp|Q5D862|FILA2_HUMAN	126.89	4	4	4	4	248072	Filaggrin-2 OS=Homo sapiens OX=9606 GN=FLG2 PE=1 SV=1
178	A0A1B0GW44|A0A1B0GW44_HUMAN	126.31	14	6	6	7	43688	Cathepsin D OS=Homo sapiens OX=9606 GN=CTSD PE=1 SV=1
126	sp|O60869|EDF1_HUMAN	125.62	30	4	4	11	16369	Endothelial differentiation-related factor 1 OS=Homo sapiens OX=9606 GN=EDF1 PE=1 SV=1
170	J3QS39|J3QS39_HUMAN	125.5	47	4	2	7	10469	Polyubiquitin-B (Fragment) OS=Homo sapiens OX=9606 GN=UBB PE=1 SV=1
158	sp|P49448|DHE4_HUMAN	124.63	13	7	1	8	61434	Glutamate dehydrogenase 2 mitochondrial OS=Homo sapiens OX=9606 GN=GLUD2 PE=1 SV=2
271	sp|Q8TD55|PKHO2_HUMAN	124.15	16	4	4	4	53350	Pleckstrin homology domain-containing family O member 2 OS=Homo sapiens OX=9606 GN=PLEKHO2 PE=1 SV=1
179	E7ES10|E7ES10_HUMAN	123.52	12	5	5	7	69750	Calpastatin (Fragment) OS=Homo sapiens OX=9606 GN=CAST PE=1 SV=1
211	sp|Q8IVF2|AHNK2_HUMAN	123.42	1	5	5	5	616641	Protein AHNAK2 OS=Homo sapiens OX=9606 GN=AHNAK2 PE=1 SV=2
113	sp|O14745|NHRF1_HUMAN	123.14	29	8	8	11	38868	Na(+)/H(+) exchange regulatory cofactor NHE-RF1 OS=Homo sapiens OX=9606 GN=SLC9A3R1 PE=1 SV=4
296	sp|Q9BVG4|PBDC1_HUMAN	122.52	16	3	3	3	26057	Protein PBDC1 OS=Homo sapiens OX=9606 GN=PBDC1 PE=1 SV=1
333	sp|P09234|RU1C_HUMAN	122.16	19	2	2	3	17394	U1 small nuclear ribonucleoprotein C OS=Homo sapiens OX=9606 GN=SNRPC PE=1 SV=1
115	B1AN99|B1AN99_HUMAN	120.76	18	7	1	12	19288	Trypsin-3 (Fragment) OS=Homo sapiens OX=9606 GN=PRSS3 PE=1 SV=8
235	sp|O75348|VATG1_HUMAN	119.71	53	4	4	5	13758	V-type proton ATPase subunit G 1 OS=Homo sapiens OX=9606 GN=ATP6V1G1 PE=1 SV=3
201	sp|P36957|ODO2_HUMAN	119.33	10	4	4	5	48755	Dihydrolipoyllysine-residue succinyltransferase component of 2-oxoglutarate dehydrogenase complex mitochondrial OS=Homo sapiens OX=9606 GN=DLST PE=1 SV=4
107	sp|Q7Z3Y8|K1C27_HUMAN	119.2	8	6	1	13	49822	Keratin type I cytoskeletal 27 OS=Homo sapiens OX=9606 GN=KRT27 PE=1 SV=2
196	sp|Q9NR30|DDX21_HUMAN	118.98	4	3	3	5	87344	Nucleolar RNA helicase 2 OS=Homo sapiens OX=9606 GN=DDX21 PE=1 SV=5
167	sp|P63000|RAC1_HUMAN	118.86	35	6	6	7	21450	Ras-related C3 botulinum toxin substrate 1 OS=Homo sapiens OX=9606 GN=RAC1 PE=1 SV=1
186	sp|P31937|3HIDH_HUMAN	117.57	20	4	2	7	35329	3-hydroxyisobutyrate dehydrogenase mitochondrial OS=Homo sapiens OX=9606 GN=HIBADH PE=1 SV=2
172	sp|P60903|S10AA_HUMAN	116.71	45	3	3	7	11203	Protein S100-A10 OS=Homo sapiens OX=9606 GN=S100A10 PE=1 SV=2
176	sp|O00479|HMGN4_HUMAN	116.23	17	3	3	7	9539	High mobility group nucleosome-binding domain-containing protein 4 OS=Homo sapiens OX=9606 GN=HMGN4 PE=1 SV=3
233	sp|P23526|SAHH_HUMAN	114.55	10	4	4	5	47716	Adenosylhomocysteinase OS=Homo sapiens OX=9606 GN=AHCY PE=1 SV=4
207	sp|P11233|RALA_HUMAN	114.47	21	4	4	6	23567	Ras-related protein Ral-A OS=Homo sapiens OX=9606 GN=RALA PE=1 SV=1
231	sp|P31939|PUR9_HUMAN	114.03	13	5	5	5	64616	Bifunctional purine biosynthesis protein PURH OS=Homo sapiens OX=9606 GN=ATIC PE=1 SV=3
224	sp|Q96SB3|NEB2_HUMAN	113.92	7	3	3	4	89192	Neurabin-2 OS=Homo sapiens OX=9606 GN=PPP1R9B PE=1 SV=2
266	A0A087WWY3|A0A087WWY3_HUMAN	113.91	2	2	2	3	245848	Filamin-A OS=Homo sapiens OX=9606 GN=FLNA PE=1 SV=1
159	sp|Q06830|PRDX1_HUMAN	113.77	41	7	7	8	22110	Peroxiredoxin-1 OS=Homo sapiens OX=9606 GN=PRDX1 PE=1 SV=1
161	sp|Q13428|TCOF_HUMAN	113.63	5	4	1	5	152105	Treacle protein OS=Homo sapiens OX=9606 GN=TCOF1 PE=1 SV=3
290	sp|P13804|ETFA_HUMAN	113.21	14	3	3	3	35080	Electron transfer flavoprotein subunit alpha mitochondrial OS=Homo sapiens OX=9606 GN=ETFA PE=1 SV=1
180	sp|Q15084|PDIA6_HUMAN	113.02	16	4	4	5	48121	Protein disulfide-isomerase A6 OS=Homo sapiens OX=9606 GN=PDIA6 PE=1 SV=1
221	sp|P05455|LA_HUMAN	112.96	13	4	4	4	46837	Lupus La protein OS=Homo sapiens OX=9606 GN=SSB PE=1 SV=2
255	sp|P54578|UBP14_HUMAN	112.7	11	4	4	4	56069	Ubiquitin carboxyl-terminal hydrolase 14 OS=Homo sapiens OX=9606 GN=USP14 PE=1 SV=3
236	sp|P28838|AMPL_HUMAN	112.07	13	5	5	5	56166	Cytosol aminopeptidase OS=Homo sapiens OX=9606 GN=LAP3 PE=1 SV=3
204	sp|P39019|RS19_HUMAN	111.5	28	5	5	6	16060	40S ribosomal protein S19 OS=Homo sapiens OX=9606 GN=RPS19 PE=1 SV=2
205	M0QXD6|M0QXD6_HUMAN	111.34	14	5	5	6	48596	General transcription factor IIF subunit 1 (Fragment) OS=Homo sapiens OX=9606 GN=GTF2F1 PE=1 SV=1
171	sp|P49407|ARRB1_HUMAN	111.18	17	5	5	8	47066	Beta-arrestin-1 OS=Homo sapiens OX=9606 GN=ARRB1 PE=1 SV=2
274	sp|Q96I99|SUCB2_HUMAN	111.11	11	4	4	4	46511	Succinate--CoA ligase [GDP-forming] subunit beta mitochondrial OS=Homo sapiens OX=9606 GN=SUCLG2 PE=1 SV=2
193	sp|P31946|1433B_HUMAN	110.77	18	4	2	6	28082	14-3-3 protein beta/alpha OS=Homo sapiens OX=9606 GN=YWHAB PE=1 SV=3
319	sp|P42167|LAP2B_HUMAN	109.73	8	3	3	3	50670	Lamina-associated polypeptide 2 isoforms beta/gamma OS=Homo sapiens OX=9606 GN=TMPO PE=1 SV=2
314	sp|O60828|PQBP1_HUMAN	109.66	20	3	3	3	30472	Polyglutamine-binding protein 1 OS=Homo sapiens OX=9606 GN=PQBP1 PE=1 SV=1
187	sp|Q96DA6|TIM14_HUMAN	109.56	41	5	5	7	12499	Mitochondrial import inner membrane translocase subunit TIM14 OS=Homo sapiens OX=9606 GN=DNAJC19 PE=1 SV=3
212	sp|P16989|YBOX3_HUMAN	109.44	11	3	1	4	40090	Y-box-binding protein 3 OS=Homo sapiens OX=9606 GN=YBX3 PE=1 SV=4
217	sp|Q15637|SF01_HUMAN	109.27	10	4	4	5	68330	Splicing factor 1 OS=Homo sapiens OX=9606 GN=SF1 PE=1 SV=4
192	sp|P35659|DEK_HUMAN	109.09	15	5	5	6	42674	Protein DEK OS=Homo sapiens OX=9606 GN=DEK PE=1 SV=1
252	sp|P22314|UBA1_HUMAN	108.83	4	3	3	3	117849	Ubiquitin-like modifier-activating enzyme 1 OS=Homo sapiens OX=9606 GN=UBA1 PE=1 SV=3
225	sp|P30043|BLVRB_HUMAN	108.54	21	3	3	5	22119	Flavin reductase (NADPH) OS=Homo sapiens OX=9606 GN=BLVRB PE=1 SV=3
311	sp|P19105|ML12A_HUMAN	108.35	29	3	3	3	19794	Myosin regulatory light chain 12A OS=Homo sapiens OX=9606 GN=MYL12A PE=1 SV=2
383	A0A1W2PQV5|A0A1W2PQV5_HUMAN	107.88	20	2	2	2	26480	Hydroxyacyl-coenzyme A dehydrogenase mitochondrial OS=Homo sapiens OX=9606 GN=HADH PE=1 SV=1
162	A0A3B3IS06|A0A3B3IS06_HUMAN	107.76	5	4	1	5	138691	Treacle protein (Fragment) OS=Homo sapiens OX=9606 GN=TCOF1 PE=1 SV=1
257	sp|Q99798|ACON_HUMAN	107.48	7	4	4	4	85425	Aconitate hydratase mitochondrial OS=Homo sapiens OX=9606 GN=ACO2 PE=1 SV=2
239	H3BN72|H3BN72_HUMAN	107.25	34	4	4	5	14369	Cytochrome c oxidase subunit 4 isoform 1 mitochondrial OS=Homo sapiens OX=9606 GN=COX4I1 PE=1 SV=1
430	sp|Q16658|FSCN1_HUMAN	107.13	5	2	2	2	54530	Fascin OS=Homo sapiens OX=9606 GN=FSCN1 PE=1 SV=3
202	sp|Q15056|IF4H_HUMAN	106.69	24	4	4	6	27385	Eukaryotic translation initiation factor 4H OS=Homo sapiens OX=9606 GN=EIF4H PE=1 SV=5
215	sp|Q96AE4|FUBP1_HUMAN	106.52	8	4	3	5	67560	Far upstream element-binding protein 1 OS=Homo sapiens OX=9606 GN=FUBP1 PE=1 SV=3
154	sp|P49458|SRP09_HUMAN	106.06	43	4	4	9	10112	Signal recognition particle 9 kDa protein OS=Homo sapiens OX=9606 GN=SRP9 PE=1 SV=2
295	sp|Q8TEA8|DTD1_HUMAN	105.25	28	3	3	3	23424	D-aminoacyl-tRNA deacylase 1 OS=Homo sapiens OX=9606 GN=DTD1 PE=1 SV=2
194	sp|Q01970|PLCB3_HUMAN	104.49	7	5	5	5	138799	1-phosphatidylinositol 4 5-bisphosphate phosphodiesterase beta-3 OS=Homo sapiens OX=9606 GN=PLCB3 PE=1 SV=2
195	sp|Q14684|RRP1B_HUMAN	104.32	7	4	4	6	84428	Ribosomal RNA processing protein 1 homolog B OS=Homo sapiens OX=9606 GN=RRP1B PE=1 SV=3
203	A0A2R8Y811|A0A2R8Y811_HUMAN	104.3	33	4	4	5	16160	40S ribosomal protein S14 (Fragment) OS=Homo sapiens OX=9606 GN=RPS14 PE=1 SV=1
302	sp|Q86YP4|P66A_HUMAN	104.28	5	3	3	3	68063	Transcriptional repressor p66-alpha OS=Homo sapiens OX=9606 GN=GATAD2A PE=1 SV=1
228	sp|P50579|MAP2_HUMAN	104.2	5	2	2	5	52892	Methionine aminopeptidase 2 OS=Homo sapiens OX=9606 GN=METAP2 PE=1 SV=1
269	sp|Q9UFW8|CGBP1_HUMAN	103.85	25	4	4	4	18820	CGG triplet repeat-binding protein 1 OS=Homo sapiens OX=9606 GN=CGGBP1 PE=1 SV=2
281	sp|Q8N488|RYBP_HUMAN	103.42	34	3	3	4	24822	RING1 and YY1-binding protein OS=Homo sapiens OX=9606 GN=RYBP PE=1 SV=2
294	sp|O75940|SPF30_HUMAN	102.07	21	3	3	3	26711	Survival of motor neuron-related-splicing factor 30 OS=Homo sapiens OX=9606 GN=SMNDC1 PE=1 SV=1
256	sp|P62820|RAB1A_HUMAN	101.49	20	4	3	4	22678	Ras-related protein Rab-1A OS=Homo sapiens OX=9606 GN=RAB1A PE=1 SV=3
262	sp|Q9UKY7|CDV3_HUMAN	101.44	33	3	3	4	27335	Protein CDV3 homolog OS=Homo sapiens OX=9606 GN=CDV3 PE=1 SV=1
222	F5H423|F5H423_HUMAN	100.95	25	4	3	5	23346	Uncharacterized protein OS=Homo sapiens OX=9606 PE=3 SV=1
375	sp|P62633|CNBP_HUMAN	100.61	17	2	2	2	19463	Cellular nucleic acid-binding protein OS=Homo sapiens OX=9606 GN=CNBP PE=1 SV=1
251	sp|P11137|MTAP2_HUMAN	100.45	2	3	3	3	199525	Microtubule-associated protein 2 OS=Homo sapiens OX=9606 GN=MAP2 PE=1 SV=4
313	A0A1B0GU86|A0A1B0GU86_HUMAN	100.16	13	3	3	3	42180	Aminoacylase-1 OS=Homo sapiens OX=9606 GN=ACY1 PE=4 SV=1
219	sp|P61981|1433G_HUMAN	100.12	17	4	2	5	28303	14-3-3 protein gamma OS=Homo sapiens OX=9606 GN=YWHAG PE=1 SV=2
188	C9J0A7|C9J0A7_HUMAN	100.07	17	4	4	7	20772	Charged multivesicular body protein 2b OS=Homo sapiens OX=9606 GN=CHMP2B PE=1 SV=1
237	sp|P82979|SARNP_HUMAN	100.01	23	4	4	5	23671	SAP domain-containing ribonucleoprotein OS=Homo sapiens OX=9606 GN=SARNP PE=1 SV=3
334	sp|P07919|QCR6_HUMAN	99.98	30	2	2	3	10739	Cytochrome b-c1 complex subunit 6 mitochondrial OS=Homo sapiens OX=9606 GN=UQCRH PE=1 SV=2
316	sp|P13693|TCTP_HUMAN	99.96	41	3	3	3	19595	Translationally-controlled tumor protein OS=Homo sapiens OX=9606 GN=TPT1 PE=1 SV=1
242	sp|O14556|G3PT_HUMAN	99.79	10	3	2	5	44501	Glyceraldehyde-3-phosphate dehydrogenase testis-specific OS=Homo sapiens OX=9606 GN=GAPDHS PE=1 SV=2
272	sp|Q9Y2V2|CHSP1_HUMAN	99.65	59	4	4	4	15892	Calcium-regulated heat-stable protein 1 OS=Homo sapiens OX=9606 GN=CARHSP1 PE=1 SV=2
214	X6RJP6|X6RJP6_HUMAN	99.31	28	4	4	5	21086	Transgelin-2 (Fragment) OS=Homo sapiens OX=9606 GN=TAGLN2 PE=1 SV=1
300	sp|P42684|ABL2_HUMAN	98.47	6	3	3	3	128343	Tyrosine-protein kinase ABL2 OS=Homo sapiens OX=9606 GN=ABL2 PE=1 SV=1
293	sp|Q13347|EIF3I_HUMAN	97.56	18	3	3	3	36502	Eukaryotic translation initiation factor 3 subunit I OS=Homo sapiens OX=9606 GN=EIF3I PE=1 SV=1
280	H3BM18|H3BM18_HUMAN	97.49	28	3	3	4	18330	Gamma-interferon-inducible protein 16 (Fragment) OS=Homo sapiens OX=9606 GN=IFI16 PE=1 SV=1
238	A0A1W2PQS6|A0A1W2PQS6_HUMAN	97.33	18	4	2	5	33141	RPS10-NUDT3 readthrough OS=Homo sapiens OX=9606 GN=RPS10-NUDT3 PE=4 SV=1
309	sp|P61604|CH10_HUMAN	97.3	35	3	3	3	10932	10 kDa heat shock protein mitochondrial OS=Homo sapiens OX=9606 GN=HSPE1 PE=1 SV=2
177	sp|Q13177|PAK2_HUMAN	97.28	15	5	5	6	58043	Serine/threonine-protein kinase PAK 2 OS=Homo sapiens OX=9606 GN=PAK2 PE=1 SV=3
310	sp|Q9Y6H1|CHCH2_HUMAN	97.19	31	3	3	3	15513	Coiled-coil-helix-coiled-coil-helix domain-containing protein 2 OS=Homo sapiens OX=9606 GN=CHCHD2 PE=1 SV=1
139	sp|Q7RTS7|K2C74_HUMAN	97.17	6	5	1	10	57865	Keratin type II cytoskeletal 74 OS=Homo sapiens OX=9606 GN=KRT74 PE=1 SV=2
379	sp|P62266|RS23_HUMAN	96.79	27	2	2	2	15808	40S ribosomal protein S23 OS=Homo sapiens OX=9606 GN=RPS23 PE=1 SV=3
282	sp|Q92665|RT31_HUMAN	96.6	8	3	3	4	45319	28S ribosomal protein S31 mitochondrial OS=Homo sapiens OX=9606 GN=MRPS31 PE=1 SV=3
287	sp|Q00688|FKBP3_HUMAN	96.5	15	2	2	4	25177	Peptidyl-prolyl cis-trans isomerase FKBP3 OS=Homo sapiens OX=9606 GN=FKBP3 PE=1 SV=1
340	sp|P41567|EIF1_HUMAN	96.32	43	3	3	3	12732	Eukaryotic translation initiation factor 1 OS=Homo sapiens OX=9606 GN=EIF1 PE=1 SV=1
220	sp|O75937|DNJC8_HUMAN	96.08	20	4	4	5	29842	DnaJ homolog subfamily C member 8 OS=Homo sapiens OX=9606 GN=DNAJC8 PE=1 SV=2
273	sp|Q92598|HS105_HUMAN	94.82	6	4	4	4	96865	Heat shock protein 105 kDa OS=Homo sapiens OX=9606 GN=HSPH1 PE=1 SV=1
260	A0A1W2PQT3|A0A1W2PQT3_HUMAN	94.51	12	3	3	3	59787	Malic enzyme OS=Homo sapiens OX=9606 GN=ME2 PE=1 SV=1
321	X6RLN4|X6RLN4_HUMAN	93.77	10	3	3	3	54981	La-related protein 4 (Fragment) OS=Homo sapiens OX=9606 GN=LARP4 PE=1 SV=1
376	M0QZ52|M0QZ52_HUMAN	93.69	47	2	2	2	9354	Calmodulin 3 (Phosphorylase kinase delta) isoform CRA_d OS=Homo sapiens OX=9606 GN=CALM1 PE=1 SV=1
354	sp|Q92974|ARHG2_HUMAN	93.25	3	2	2	2	111543	Rho guanine nucleotide exchange factor 2 OS=Homo sapiens OX=9606 GN=ARHGEF2 PE=1 SV=4
189	M0R1M6|M0R1M6_HUMAN	93.08	25	3	1	6	12803	Ubiquitin-60S ribosomal protein L40 (Fragment) OS=Homo sapiens OX=9606 GN=UBA52 PE=1 SV=1
377	F8WAE5|F8WAE5_HUMAN	93.01	5	2	2	2	64450	Eukaryotic translation initiation factor 2A OS=Homo sapiens OX=9606 GN=EIF2A PE=1 SV=1
297	A0A0A0MS51|A0A0A0MS51_HUMAN	92.97	4	3	3	3	82526	Gelsolin OS=Homo sapiens OX=9606 GN=GSN PE=1 SV=1
213	sp|Q99988|GDF15_HUMAN	92.52	17	3	3	4	34140	Growth/differentiation factor 15 OS=Homo sapiens OX=9606 GN=GDF15 PE=1 SV=3
275	sp|P61026|RAB10_HUMAN	92.24	17	3	2	4	22541	Ras-related protein Rab-10 OS=Homo sapiens OX=9606 GN=RAB10 PE=1 SV=1
312	F5H2D2|F5H2D2_HUMAN	91.67	47	3	3	3	9267	Prohibitin-2 OS=Homo sapiens OX=9606 GN=PHB2 PE=1 SV=1
270	J3QQQ9|J3QQQ9_HUMAN	91.18	38	4	4	4	12692	Uncharacterized protein OS=Homo sapiens OX=9606 PE=4 SV=1
389	sp|P49411|EFTU_HUMAN	90.99	7	2	2	2	49542	Elongation factor Tu mitochondrial OS=Homo sapiens OX=9606 GN=TUFM PE=1 SV=2
288	Q5JXX6|Q5JXX6_HUMAN	90.81	36	2	2	4	7341	Mortality factor 4-like protein 2 (Fragment) OS=Homo sapiens OX=9606 GN=MORF4L2 PE=1 SV=1
245	sp|Q71DI3|H32_HUMAN	90.66	24	1	1	4	15388	Histone H3.2 OS=Homo sapiens OX=9606 GN=HIST2H3A PE=1 SV=3
360	C9J3L8|C9J3L8_HUMAN	90.6	9	2	2	2	29573	Translocon-associated protein subunit alpha OS=Homo sapiens OX=9606 GN=SSR1 PE=1 SV=1
428	F8VYN5|F8VYN5_HUMAN	90.27	18	1	1	2	12897	Heterogeneous nuclear ribonucleoprotein A1 (Fragment) OS=Homo sapiens OX=9606 GN=HNRNPA1 PE=1 SV=1
378	sp|P11216|PYGB_HUMAN	90.26	3	2	2	2	96696	Glycogen phosphorylase brain form OS=Homo sapiens OX=9606 GN=PYGB PE=1 SV=5
315	sp|Q7KZF4|SND1_HUMAN	90.14	6	3	3	3	101997	Staphylococcal nuclease domain-containing protein 1 OS=Homo sapiens OX=9606 GN=SND1 PE=1 SV=1
500	sp|P13010|XRCC5_HUMAN	89.67	4	1	1	1	82705	X-ray repair cross-complementing protein 5 OS=Homo sapiens OX=9606 GN=XRCC5 PE=1 SV=3
291	sp|P46087|NOP2_HUMAN	89.14	4	3	3	3	89302	Probable 28S rRNA (cytosine(4447)-C(5))-methyltransferase OS=Homo sapiens OX=9606 GN=NOP2 PE=1 SV=2
368	A0A3B3ISA6|A0A3B3ISA6_HUMAN	89.04	1	2	2	2	142999	Complement C4-B (Fragment) OS=Homo sapiens OX=9606 GN=C4B PE=1 SV=1
317	sp|Q96AG4|LRC59_HUMAN	88.85	15	3	3	3	34930	Leucine-rich repeat-containing protein 59 OS=Homo sapiens OX=9606 GN=LRRC59 PE=1 SV=1
386	sp|Q15181|IPYR_HUMAN	88.71	11	2	2	2	32660	Inorganic pyrophosphatase OS=Homo sapiens OX=9606 GN=PPA1 PE=1 SV=2
335	sp|Q02413|DSG1_HUMAN	88.45	4	2	2	2	113748	Desmoglein-1 OS=Homo sapiens OX=9606 GN=DSG1 PE=1 SV=2
446	E7EN95|E7EN95_HUMAN	88.37	1	1	1	1	256278	Filamin-B OS=Homo sapiens OX=9606 GN=FLNB PE=1 SV=1
227	sp|Q86V81|THOC4_HUMAN	88.12	14	3	3	5	26888	THO complex subunit 4 OS=Homo sapiens OX=9606 GN=ALYREF PE=1 SV=3
345	K7EK07|K7EK07_HUMAN	87.74	24	1	1	2	14914	Histone H3 (Fragment) OS=Homo sapiens OX=9606 GN=H3F3B PE=1 SV=1
298	A0A087WYP2|A0A087WYP2_HUMAN	87.44	31	3	3	3	13303	Selenoprotein H OS=Homo sapiens OX=9606 GN=SELENOH PE=1 SV=1
253	sp|O14818|PSA7_HUMAN	87.17	19	4	4	4	27887	Proteasome subunit alpha type-7 OS=Homo sapiens OX=9606 GN=PSMA7 PE=1 SV=1
326	sp|O75947|ATP5H_HUMAN	87.04	17	3	3	3	18491	ATP synthase subunit d mitochondrial OS=Homo sapiens OX=9606 GN=ATP5PD PE=1 SV=3
323	sp|P60953|CDC42_HUMAN	86.75	29	3	3	3	21259	Cell division control protein 42 homolog OS=Homo sapiens OX=9606 GN=CDC42 PE=1 SV=2
318	sp|O95989|NUDT3_HUMAN	85.91	24	3	1	3	19471	Diphosphoinositol polyphosphate phosphohydrolase 1 OS=Homo sapiens OX=9606 GN=NUDT3 PE=1 SV=1
322	sp|P78417|GSTO1_HUMAN	85.74	13	3	3	3	27566	Glutathione S-transferase omega-1 OS=Homo sapiens OX=9606 GN=GSTO1 PE=1 SV=2
268	E9PR30|E9PR30_HUMAN	85.26	11	2	2	4	10905	40S ribosomal protein S30 OS=Homo sapiens OX=9606 GN=FAU PE=1 SV=1
279	sp|Q14019|COTL1_HUMAN	85.08	35	3	3	4	15945	Coactosin-like protein OS=Homo sapiens OX=9606 GN=COTL1 PE=1 SV=3
390	sp|P62318|SMD3_HUMAN	84.5	24	2	2	2	13916	Small nuclear ribonucleoprotein Sm D3 OS=Homo sapiens OX=9606 GN=SNRPD3 PE=1 SV=1
303	sp|Q9Y2S6|TMA7_HUMAN	83.61	36	3	3	3	7066	Translation machinery-associated protein 7 OS=Homo sapiens OX=9606 GN=TMA7 PE=1 SV=1
292	sp|Q16610|ECM1_HUMAN	83.58	11	3	3	3	60674	Extracellular matrix protein 1 OS=Homo sapiens OX=9606 GN=ECM1 PE=1 SV=2
299	C9J8D4|C9J8D4_HUMAN	83.37	11	3	3	3	54049	Mannosyl-oligosaccharide glucosidase (Fragment) OS=Homo sapiens OX=9606 GN=MOGS PE=1 SV=8
278	A0A2R8Y6J3|A0A2R8Y6J3_HUMAN	83.26	21	4	4	4	27045	60S ribosomal protein L5 (Fragment) OS=Homo sapiens OX=9606 GN=RPL5 PE=1 SV=1
209	sp|P26373|RL13_HUMAN	83.13	17	4	4	5	24261	60S ribosomal protein L13 OS=Homo sapiens OX=9606 GN=RPL13 PE=1 SV=4
328	sp|P13984|T2FB_HUMAN	82.54	12	2	2	2	28380	General transcription factor IIF subunit 2 OS=Homo sapiens OX=9606 GN=GTF2F2 PE=1 SV=2
507	sp|Q9UL25|RAB21_HUMAN	82.41	8	1	1	1	24348	Ras-related protein Rab-21 OS=Homo sapiens OX=9606 GN=RAB21 PE=1 SV=3
576	sp|P26641|EF1G_HUMAN	82.16	6	1	1	1	50119	Elongation factor 1-gamma OS=Homo sapiens OX=9606 GN=EEF1G PE=1 SV=3
380	E9PBS1|E9PBS1_HUMAN	82.13	6	2	2	2	45652	Multifunctional protein ADE2 (Fragment) OS=Homo sapiens OX=9606 GN=PAICS PE=1 SV=1
346	E9PRZ9|E9PRZ9_HUMAN	82.05	26	1	1	3	10038	Chromosome 11 open reading frame 58 (Fragment) OS=Homo sapiens OX=9606 GN=C11orf58 PE=1 SV=1
283	sp|P49748|ACADV_HUMAN	81.92	5	2	2	2	70390	Very long-chain specific acyl-CoA dehydrogenase mitochondrial OS=Homo sapiens OX=9606 GN=ACADVL PE=1 SV=1
241	J3QLE5|J3QLE5_HUMAN	81.73	21	3	3	4	17546	Small nuclear ribonucleoprotein-associated protein N (Fragment) OS=Homo sapiens OX=9606 GN=SNRPN PE=1 SV=1
223	sp|P38117|ETFB_HUMAN	81.34	25	4	4	5	27844	Electron transfer flavoprotein subunit beta OS=Homo sapiens OX=9606 GN=ETFB PE=1 SV=3
276	sp|O15145|ARPC3_HUMAN	81.18	21	3	3	3	20547	Actin-related protein 2/3 complex subunit 3 OS=Homo sapiens OX=9606 GN=ARPC3 PE=1 SV=3
324	sp|Q9UBQ7|GRHPR_HUMAN	80.69	17	3	3	3	35668	Glyoxylate reductase/hydroxypyruvate reductase OS=Homo sapiens OX=9606 GN=GRHPR PE=1 SV=1
387	sp|Q9UKX7|NUP50_HUMAN	80.65	9	2	2	2	50144	Nuclear pore complex protein Nup50 OS=Homo sapiens OX=9606 GN=NUP50 PE=1 SV=2
175	E9PJL7|E9PJL7_HUMAN	80.64	23	3	3	8	15348	Alpha-crystallin B chain (Fragment) OS=Homo sapiens OX=9606 GN=CRYAB PE=1 SV=8
501	sp|Q7L7L0|H2A3_HUMAN	80.08	22	1	1	1	14121	Histone H2A type 3 OS=Homo sapiens OX=9606 GN=HIST3H2A PE=1 SV=3
381	sp|Q96EL3|RM53_HUMAN	79.98	25	2	2	2	12107	39S ribosomal protein L53 mitochondrial OS=Homo sapiens OX=9606 GN=MRPL53 PE=1 SV=1
240	B9A041|B9A041_HUMAN	79.97	18	4	4	5	23038	Malate dehydrogenase cytoplasmic OS=Homo sapiens OX=9606 GN=MDH1 PE=1 SV=1
351	sp|Q7Z7K0|COXM1_HUMAN	79.65	19	2	2	2	12490	COX assembly mitochondrial protein homolog OS=Homo sapiens OX=9606 GN=CMC1 PE=1 SV=1
512	sp|P14923|PLAK_HUMAN	79.52	2	1	1	1	81745	Junction plakoglobin OS=Homo sapiens OX=9606 GN=JUP PE=1 SV=3
261	sp|P62258|1433E_HUMAN	79.47	11	3	1	4	29174	14-3-3 protein epsilon OS=Homo sapiens OX=9606 GN=YWHAE PE=1 SV=1
399	sp|Q00796|DHSO_HUMAN	79.19	8	2	2	2	38325	Sorbitol dehydrogenase OS=Homo sapiens OX=9606 GN=SORD PE=1 SV=4
577	C9JL85|C9JL85_HUMAN	78.18	33	1	1	1	5704	Myotrophin OS=Homo sapiens OX=9606 GN=MTPN PE=1 SV=1
382	sp|Q8WYP5|ELYS_HUMAN	77.72	2	2	2	2	252496	Protein ELYS OS=Homo sapiens OX=9606 GN=AHCTF1 PE=1 SV=3
384	H0YIT6|H0YIT6_HUMAN	77.62	10	2	2	2	40916	GAS2-like protein 3 (Fragment) OS=Homo sapiens OX=9606 GN=GAS2L3 PE=1 SV=1
578	K7ES59|K7ES59_HUMAN	77.5	19	1	1	1	15640	Polypyrimidine tract-binding protein 1 (Fragment) OS=Homo sapiens OX=9606 GN=PTBP1 PE=1 SV=3
579	sp|Q9BT09|CNPY3_HUMAN	77.4	6	1	1	1	30748	Protein canopy homolog 3 OS=Homo sapiens OX=9606 GN=CNPY3 PE=1 SV=1
263	A0A024R216|A0A024R216_HUMAN	76.85	34	3	3	4	22620	Hepatoma-derived growth factor related protein 3 isoform CRA_a OS=Homo sapiens OX=9606 GN=HDGFRP3 PE=1 SV=1
429	A0A1B0GVG8|A0A1B0GVG8_HUMAN	76.78	17	1	1	2	11768	Vimentin (Fragment) OS=Homo sapiens OX=9606 GN=VIM PE=1 SV=1
336	K7EJ51|K7EJ51_HUMAN	76.74	38	2	2	2	14468	Septin-9 (Fragment) OS=Homo sapiens OX=9606 GN=SEPT9 PE=1 SV=1
329	sp|P60981|DEST_HUMAN	76.36	13	2	2	2	18506	Destrin OS=Homo sapiens OX=9606 GN=DSTN PE=1 SV=3
385	E9PEX6|E9PEX6_HUMAN	76.23	4	2	2	2	51816	Dihydrolipoyl dehydrogenase OS=Homo sapiens OX=9606 GN=DLD PE=1 SV=1
244	sp|Q14978|NOLC1_HUMAN	76.21	3	2	2	5	73603	Nucleolar and coiled-body phosphoprotein 1 OS=Homo sapiens OX=9606 GN=NOLC1 PE=1 SV=2
338	sp|P42677|RS27_HUMAN	75.57	25	3	2	3	9461	40S ribosomal protein S27 OS=Homo sapiens OX=9606 GN=RPS27 PE=1 SV=3
581	B4DY09|B4DY09_HUMAN	75.13	7	1	1	1	38910	cDNA FLJ51660 highly similar to Interleukin enhancer-binding factor 2 OS=Homo sapiens OX=9606 GN=ILF2 PE=1 SV=1
580	R4GN98|R4GN98_HUMAN	74.94	18	1	1	1	9681	Protein S100 (Fragment) OS=Homo sapiens OX=9606 GN=S100A6 PE=1 SV=1
289	sp|Q9Y5V0|ZN706_HUMAN	74.93	26	2	2	4	8498	Zinc finger protein 706 OS=Homo sapiens OX=9606 GN=ZNF706 PE=1 SV=1
365	H0Y2V6|H0Y2V6_HUMAN	74.75	3	2	2	2	172091	Centrosomal protein of 170 kDa (Fragment) OS=Homo sapiens OX=9606 GN=CEP170 PE=1 SV=1
393	A0A087X2E5|A0A087X2E5_HUMAN	74.46	6	2	2	2	41220	Isocitrate dehydrogenase [NAD] subunit mitochondrial OS=Homo sapiens OX=9606 GN=IDH3B PE=1 SV=1
320	sp|P60866|RS20_HUMAN	74.38	25	3	3	3	13373	40S ribosomal protein S20 OS=Homo sapiens OX=9606 GN=RPS20 PE=1 SV=1
407	D6RBL5|D6RBL5_HUMAN	74.15	9	2	2	2	29337	Annexin OS=Homo sapiens OX=9606 GN=ANXA5 PE=1 SV=1
414	sp|P06899|H2B1J_HUMAN	74.03	19	2	2	2	13904	Histone H2B type 1-J OS=Homo sapiens OX=9606 GN=HIST1H2BJ PE=1 SV=3
582	Q5TBR0|Q5TBR0_HUMAN	73.66	16	1	1	1	12398	Sialic acid synthase (Fragment) OS=Homo sapiens OX=9606 GN=NANS PE=1 SV=1
453	A0A087WVQ6|A0A087WVQ6_HUMAN	73.52	1	1	1	1	192057	Clathrin heavy chain OS=Homo sapiens OX=9606 GN=CLTC PE=1 SV=1
583	sp|P18859|ATP5J_HUMAN	73.03	19	1	1	1	12588	ATP synthase-coupling factor 6 mitochondrial OS=Homo sapiens OX=9606 GN=ATP5PF PE=1 SV=1
388	B0S8I6|B0S8I6_HUMAN	72.98	10	2	2	2	30694	Protein FAM50A (Fragment) OS=Homo sapiens OX=9606 GN=FAM50A PE=1 SV=1
353	sp|P04062|GLCM_HUMAN	72.8	4	2	2	2	59716	Lysosomal acid glucosylceramidase OS=Homo sapiens OX=9606 GN=GBA PE=1 SV=3
418	sp|P61158|ARP3_HUMAN	72.61	6	2	2	2	47371	Actin-related protein 3 OS=Homo sapiens OX=9606 GN=ACTR3 PE=1 SV=3
327	sp|P51858|HDGF_HUMAN	72.44	24	3	3	3	26788	Hepatoma-derived growth factor OS=Homo sapiens OX=9606 GN=HDGF PE=1 SV=1
277	E9PPJ0|E9PPJ0_HUMAN	71.99	4	3	3	3	98170	Splicing factor 3B subunit 2 OS=Homo sapiens OX=9606 GN=SF3B2 PE=1 SV=1
355	H0YM30|H0YM30_HUMAN	71.94	3	2	2	2	146504	Formin-1 OS=Homo sapiens OX=9606 GN=FMN1 PE=1 SV=1
584	sp|P31949|S10AB_HUMAN	71.62	15	1	1	1	11740	Protein S100-A11 OS=Homo sapiens OX=9606 GN=S100A11 PE=1 SV=2
585	sp|Q99832|TCPH_HUMAN	71.36	4	1	1	1	59367	T-complex protein 1 subunit eta OS=Homo sapiens OX=9606 GN=CCT7 PE=1 SV=2
361	sp|P41250|GARS_HUMAN	71.25	3	2	2	2	83166	Glycine--tRNA ligase OS=Homo sapiens OX=9606 GN=GARS PE=1 SV=3
586	C9JZ20|C9JZ20_HUMAN	71.19	10	1	1	1	22271	Prohibitin (Fragment) OS=Homo sapiens OX=9606 GN=PHB PE=1 SV=1
337	sp|Q71UM5|RS27L_HUMAN	70.91	23	2	1	3	9477	40S ribosomal protein S27-like OS=Homo sapiens OX=9606 GN=RPS27L PE=1 SV=3
435	sp|P62857|RS28_HUMAN	70.88	23	2	2	2	7841	40S ribosomal protein S28 OS=Homo sapiens OX=9606 GN=RPS28 PE=1 SV=1
267	sp|Q04917|1433F_HUMAN	69.75	13	3	1	4	28219	14-3-3 protein eta OS=Homo sapiens OX=9606 GN=YWHAH PE=1 SV=4
264	sp|P27348|1433T_HUMAN	69.65	16	3	1	4	27764	14-3-3 protein theta OS=Homo sapiens OX=9606 GN=YWHAQ PE=1 SV=1
431	sp|P04271|S100B_HUMAN	69.28	16	1	1	2	10713	Protein S100-B OS=Homo sapiens OX=9606 GN=S100B PE=1 SV=2
395	A0A3B3IU46|A0A3B3IU46_HUMAN	69.17	24	2	2	2	14367	RNA guanine-7 methyltransferase-activating subunit-like (pseudogene) OS=Homo sapiens OX=9606 GN=RAMACL PE=4 SV=1
332	sp|Q9H0C8|ILKAP_HUMAN	68.8	5	2	2	2	42907	Integrin-linked kinase-associated serine/threonine phosphatase 2C OS=Homo sapiens OX=9606 GN=ILKAP PE=1 SV=1
434	C9JXB8|C9JXB8_HUMAN	67.09	12	2	2	2	14369	60S ribosomal protein L24 OS=Homo sapiens OX=9606 GN=RPL24 PE=1 SV=1
394	sp|P55036|PSMD4_HUMAN	67.02	11	2	2	2	40737	26S proteasome non-ATPase regulatory subunit 4 OS=Homo sapiens OX=9606 GN=PSMD4 PE=1 SV=1
398	sp|Q5JVS0|HABP4_HUMAN	66.58	4	2	1	2	45785	Intracellular hyaluronan-binding protein 4 OS=Homo sapiens OX=9606 GN=HABP4 PE=1 SV=1
400	sp|O00154|BACH_HUMAN	66.48	8	2	2	2	41796	Cytosolic acyl coenzyme A thioester hydrolase OS=Homo sapiens OX=9606 GN=ACOT7 PE=1 SV=3
587	sp|P14866|HNRPL_HUMAN	66.03	5	1	1	1	64133	Heterogeneous nuclear ribonucleoprotein L OS=Homo sapiens OX=9606 GN=HNRNPL PE=1 SV=2
498	sp|P13686|PPA5_HUMAN	66.02	6	1	1	1	36599	Tartrate-resistant acid phosphatase type 5 OS=Homo sapiens OX=9606 GN=ACP5 PE=1 SV=3
392	sp|P62269|RS18_HUMAN	65.98	12	2	2	2	17719	40S ribosomal protein S18 OS=Homo sapiens OX=9606 GN=RPS18 PE=1 SV=3
362	sp|P43235|CATK_HUMAN	65.48	12	2	2	2	36966	Cathepsin K OS=Homo sapiens OX=9606 GN=CTSK PE=1 SV=1
331	sp|P62750|RL23A_HUMAN	65.31	13	2	2	2	17695	60S ribosomal protein L23a OS=Homo sapiens OX=9606 GN=RPL23A PE=1 SV=1
344	sp|P61956|SUMO2_HUMAN	65.22	27	2	2	3	10871	Small ubiquitin-related modifier 2 OS=Homo sapiens OX=9606 GN=SUMO2 PE=1 SV=3
391	C9JP00|C9JP00_HUMAN	65.19	6	2	2	2	37899	Muscleblind-like protein 1 OS=Homo sapiens OX=9606 GN=MBNL1 PE=1 SV=1
410	sp|Q13185|CBX3_HUMAN	64.34	14	2	2	2	20811	Chromobox protein homolog 3 OS=Homo sapiens OX=9606 GN=CBX3 PE=1 SV=4
412	C9JWG0|C9JWG0_HUMAN	64.3	21	2	2	2	16929	UTP--glucose-1-phosphate uridylyltransferase (Fragment) OS=Homo sapiens OX=9606 GN=UGP2 PE=1 SV=1
339	sp|Q96P63|SPB12_HUMAN	63.98	4	2	1	3	46276	Serpin B12 OS=Homo sapiens OX=9606 GN=SERPINB12 PE=1 SV=1
588	C9J4S4|C9J4S4_HUMAN	63.57	14	1	1	1	10962	Ras-related protein Rab-7a OS=Homo sapiens OX=9606 GN=RAB7A PE=1 SV=1
402	sp|P62805|H4_HUMAN	63.5	19	2	2	2	11367	Histone H4 OS=Homo sapiens OX=9606 GN=HIST1H4A PE=1 SV=2
589	sp|P07954|FUMH_HUMAN	63.28	4	1	1	1	54637	Fumarate hydratase mitochondrial OS=Homo sapiens OX=9606 GN=FH PE=1 SV=3
364	sp|P62851|RS25_HUMAN	62.48	16	2	2	2	13742	40S ribosomal protein S25 OS=Homo sapiens OX=9606 GN=RPS25 PE=1 SV=1
304	sp|O00567|NOP56_HUMAN	62.16	3	1	1	2	66050	Nucleolar protein 56 OS=Homo sapiens OX=9606 GN=NOP56 PE=1 SV=4
436	A0A087WZ99|A0A087WZ99_HUMAN	62.16	21	2	2	2	7315	Hepatoma-derived growth factor-related protein 2 (Fragment) OS=Homo sapiens OX=9606 GN=HDGFL2 PE=1 SV=1
397	sp|Q92890|UFD1_HUMAN	61.82	7	2	2	2	34500	Ubiquitin recognition factor in ER-associated degradation protein 1 OS=Homo sapiens OX=9606 GN=UFD1 PE=1 SV=3
330	E9PQR4|E9PQR4_HUMAN	61.82	13	2	2	2	56351	Tubby-like protein OS=Homo sapiens OX=9606 GN=TUB PE=1 SV=1
420	sp|O15212|PFD6_HUMAN	61.29	9	1	1	1	14583	Prefoldin subunit 6 OS=Homo sapiens OX=9606 GN=PFDN6 PE=1 SV=1
396	sp|P07711|CATL1_HUMAN	61.17	8	2	2	2	37564	Cathepsin L1 OS=Homo sapiens OX=9606 GN=CTSL PE=1 SV=2
502	sp|Q9Y613|FHOD1_HUMAN	60.77	1	1	1	1	126551	FH1/FH2 domain-containing protein 1 OS=Homo sapiens OX=9606 GN=FHOD1 PE=1 SV=3
343	sp|P48735|IDHP_HUMAN	60.61	5	2	1	3	50909	Isocitrate dehydrogenase [NADP] mitochondrial OS=Homo sapiens OX=9606 GN=IDH2 PE=1 SV=2
417	K7ENA8|K7ENA8_HUMAN	60.57	16	2	2	2	32314	Eukaryotic translation initiation factor 3 subunit G (Fragment) OS=Homo sapiens OX=9606 GN=EIF3G PE=1 SV=1
363	E5RK69|E5RK69_HUMAN	60.04	6	2	2	2	51777	Annexin OS=Homo sapiens OX=9606 GN=ANXA6 PE=1 SV=1
509	sp|P13667|PDIA4_HUMAN	59.44	2	1	1	1	72933	Protein disulfide-isomerase A4 OS=Homo sapiens OX=9606 GN=PDIA4 PE=1 SV=2
301	sp|A0A0B4J2D5|GAL3B_HUMAN	58.67	20	3	3	3	28142	Glutamine amidotransferase-like class 1 domain-containing protein 3B mitochondrial OS=Homo sapiens OX=9606 GN=GATD3B PE=1 SV=1
590	A0A0B4J230|A0A0B4J230_HUMAN	58.45	15	1	1	1	8119	ATPase inhibitor mitochondrial OS=Homo sapiens OX=9606 GN=ATP5IF1 PE=1 SV=1
432	C9J712|C9J712_HUMAN	58.43	15	1	1	2	9798	Profilin OS=Homo sapiens OX=9606 GN=PFN2 PE=1 SV=1
519	E7EQB2|E7EQB2_HUMAN	58.18	1	1	1	1	76626	Lactotransferrin (Fragment) OS=Homo sapiens OX=9606 GN=LTF PE=1 SV=1
408	sp|P21912|SDHB_HUMAN	57.93	7	2	2	2	31630	Succinate dehydrogenase [ubiquinone] iron-sulfur subunit mitochondrial OS=Homo sapiens OX=9606 GN=SDHB PE=1 SV=3
423	Q5T985|Q5T985_HUMAN	57.67	2	1	1	1	105216	Inter-alpha-trypsin inhibitor heavy chain H2 OS=Homo sapiens OX=9606 GN=ITIH2 PE=1 SV=1
591	I3L0K2|I3L0K2_HUMAN	57.6	19	1	1	1	8371	Thioredoxin domain-containing protein 17 OS=Homo sapiens OX=9606 GN=TXNDC17 PE=1 SV=1
593	sp|P30046|DOPD_HUMAN	57.55	10	1	1	1	12712	D-dopachrome decarboxylase OS=Homo sapiens OX=9606 GN=DDT PE=1 SV=3
592	F8VV32|F8VV32_HUMAN	57.51	12	1	1	1	11488	Lysozyme OS=Homo sapiens OX=9606 GN=LYZ PE=1 SV=1
597	D6REW1|D6REW1_HUMAN	57.41	9	1	1	1	13050	PRELI domain-containing protein 1 mitochondrial OS=Homo sapiens OX=9606 GN=PRELID1 PE=1 SV=1
403	sp|Q99536|VAT1_HUMAN	57.2	6	2	2	2	41920	Synaptic vesicle membrane protein VAT-1 homolog OS=Homo sapiens OX=9606 GN=VAT1 PE=1 SV=2
515	H3BQI1|H3BQI1_HUMAN	56.54	10	1	1	1	13852	Dynein light chain roadblock-type 2 OS=Homo sapiens OX=9606 GN=DYNLRB2 PE=1 SV=1
497	sp|P10619|PPGB_HUMAN	56.24	3	1	1	1	54466	Lysosomal protective protein OS=Homo sapiens OX=9606 GN=CTSA PE=1 SV=2
494	sp|Q32MZ4|LRRF1_HUMAN	56.06	3	1	1	1	89253	Leucine-rich repeat flightless-interacting protein 1 OS=Homo sapiens OX=9606 GN=LRRFIP1 PE=1 SV=2
594	sp|Q9NPJ3|ACO13_HUMAN	56	9	1	1	1	14960	Acyl-coenzyme A thioesterase 13 OS=Homo sapiens OX=9606 GN=ACOT13 PE=1 SV=1
325	sp|P62280|RS11_HUMAN	55.92	18	3	3	3	18431	40S ribosomal protein S11 OS=Homo sapiens OX=9606 GN=RPS11 PE=1 SV=3
401	sp|P56381|ATP5E_HUMAN	55.79	31	2	2	2	5780	ATP synthase subunit epsilon mitochondrial OS=Homo sapiens OX=9606 GN=ATP5F1E PE=1 SV=2
518	sp|P12235|ADT1_HUMAN	55.58	5	1	1	1	33065	ADP/ATP translocase 1 OS=Homo sapiens OX=9606 GN=SLC25A4 PE=1 SV=4
415	sp|P09661|RU2A_HUMAN	55.53	12	2	2	2	28416	U2 small nuclear ribonucleoprotein A' OS=Homo sapiens OX=9606 GN=SNRPA1 PE=1 SV=2
604	H7C0V9|H7C0V9_HUMAN	55.4	2	1	1	1	55101	Amyloid-beta precursor protein (Fragment) OS=Homo sapiens OX=9606 GN=APP PE=1 SV=1
367	A0A0B4J295|A0A0B4J295_HUMAN	55.03	13	1	1	1	13658	BOLA2-SMG1P6 readthrough OS=Homo sapiens OX=9606 GN=BOLA2-SMG1P6 PE=3 SV=1
595	F8VVL1|F8VVL1_HUMAN	54.91	12	1	1	1	17770	Density-regulated protein OS=Homo sapiens OX=9606 GN=DENR PE=1 SV=1
409	sp|Q96EI5|TCAL4_HUMAN	54.78	14	2	2	2	24647	Transcription elongation factor A protein-like 4 OS=Homo sapiens OX=9606 GN=TCEAL4 PE=1 SV=2
596	sp|Q08380|LG3BP_HUMAN	54.66	2	1	1	1	65331	Galectin-3-binding protein OS=Homo sapiens OX=9606 GN=LGALS3BP PE=1 SV=1
284	sp|P22392|NDKB_HUMAN	54.46	18	2	2	2	17298	Nucleoside diphosphate kinase B OS=Homo sapiens OX=9606 GN=NME2 PE=1 SV=1
405	E5RK99|E5RK99_HUMAN	54	18	2	2	2	12302	Collagen triple helix repeat-containing protein 1 OS=Homo sapiens OX=9606 GN=CTHRC1 PE=1 SV=1
503	sp|Q6NYC8|PPR18_HUMAN	53.96	4	1	1	1	67943	Phostensin OS=Homo sapiens OX=9606 GN=PPP1R18 PE=1 SV=1
505	sp|O95831|AIFM1_HUMAN	53.26	2	1	1	1	66901	Apoptosis-inducing factor 1 mitochondrial OS=Homo sapiens OX=9606 GN=AIFM1 PE=1 SV=1
404	sp|Q9H444|CHM4B_HUMAN	53.24	9	2	2	2	24950	Charged multivesicular body protein 4b OS=Homo sapiens OX=9606 GN=CHMP4B PE=1 SV=1
601	sp|O43290|SNUT1_HUMAN	53.18	1	1	1	1	90255	U4/U6.U5 tri-snRNP-associated protein 1 OS=Homo sapiens OX=9606 GN=SART1 PE=1 SV=1
366	sp|Q6WKZ4|RFIP1_HUMAN	53.01	2	2	2	2	137167	Rab11 family-interacting protein 1 OS=Homo sapiens OX=9606 GN=RAB11FIP1 PE=1 SV=3
506	E9PBY7|E9PBY7_HUMAN	52.98	3	1	1	1	57428	Zinc finger CCCH domain-containing protein 11A (Fragment) OS=Homo sapiens OX=9606 GN=ZC3H11A PE=1 SV=1
598	sp|P52907|CAZA1_HUMAN	52.95	6	1	1	1	32923	F-actin-capping protein subunit alpha-1 OS=Homo sapiens OX=9606 GN=CAPZA1 PE=1 SV=3
599	sp|P36542|ATPG_HUMAN	52.79	4	1	1	1	32996	ATP synthase subunit gamma mitochondrial OS=Homo sapiens OX=9606 GN=ATP5F1C PE=1 SV=1
246	A0A2R8Y7C0|A0A2R8Y7C0_HUMAN	52.53	11	1	1	5	13962	Hemoglobin subunit alpha (Fragment) OS=Homo sapiens OX=9606 GN=HBA2 PE=1 SV=1
406	sp|Q9Y5L4|TIM13_HUMAN	52.36	31	2	2	2	10500	Mitochondrial import inner membrane translocase subunit Tim13 OS=Homo sapiens OX=9606 GN=TIMM13 PE=1 SV=1
411	H0YAG8|H0YAG8_HUMAN	52.01	6	2	2	2	27547	Alcohol dehydrogenase class-3 (Fragment) OS=Homo sapiens OX=9606 GN=ADH5 PE=1 SV=1
600	H0YJC4|H0YJC4_HUMAN	51.79	21	1	1	1	9349	Proteasome subunit alpha type-6 (Fragment) OS=Homo sapiens OX=9606 GN=PSMA6 PE=1 SV=1
433	sp|P11413|G6PD_HUMAN	51.1	5	1	1	2	59257	Glucose-6-phosphate 1-dehydrogenase OS=Homo sapiens OX=9606 GN=G6PD PE=1 SV=4
602	sp|P24752|THIL_HUMAN	50.37	3	1	1	1	45200	Acetyl-CoA acetyltransferase mitochondrial OS=Homo sapiens OX=9606 GN=ACAT1 PE=1 SV=1
603	H7C144|H7C144_HUMAN	50.32	5	1	1	1	39002	Alpha-actinin-4 (Fragment) OS=Homo sapiens OX=9606 GN=ACTN4 PE=1 SV=1
606	B1AK87|B1AK87_HUMAN	50.12	4	1	1	1	29295	F-actin-capping protein subunit beta OS=Homo sapiens OX=9606 GN=CAPZB PE=1 SV=1
210	sp|Q12802|AKP13_HUMAN	49.85	0	2	2	6	307550	A-kinase anchor protein 13 OS=Homo sapiens OX=9606 GN=AKAP13 PE=1 SV=2
605	E9PJD9|E9PJD9_HUMAN	49.34	12	1	1	1	10127	60S ribosomal protein L27a OS=Homo sapiens OX=9606 GN=RPL27A PE=1 SV=1
513	E5RJ48|E5RJ48_HUMAN	49.28	26	1	1	1	9620	Acyl-protein thioesterase 1 (Fragment) OS=Homo sapiens OX=9606 GN=LYPLA1 PE=1 SV=1
517	sp|O43597|SPY2_HUMAN	49.27	5	1	1	1	34688	Protein sprouty homolog 2 OS=Homo sapiens OX=9606 GN=SPRY2 PE=1 SV=1
607	sp|P30044|PRDX5_HUMAN	48.91	5	1	1	1	22086	Peroxiredoxin-5 mitochondrial OS=Homo sapiens OX=9606 GN=PRDX5 PE=1 SV=4
424	H0Y3K4|H0Y3K4_HUMAN	48.88	2	1	1	1	100364	RNA-binding protein 33 (Fragment) OS=Homo sapiens OX=9606 GN=RBM33 PE=1 SV=1
416	sp|Q04760|LGUL_HUMAN	48.29	9	2	2	2	20778	Lactoylglutathione lyase OS=Homo sapiens OX=9606 GN=GLO1 PE=1 SV=4
425	A0A1W2PQD4|A0A1W2PQD4_HUMAN	48.2	7	1	1	1	36429	Heterogeneous nuclear ribonucleoprotein U (Fragment) OS=Homo sapiens OX=9606 GN=HNRNPU PE=1 SV=1
608	F8VY02|F8VY02_HUMAN	48.01	6	1	1	1	18116	Endoplasmic reticulum resident protein 29 OS=Homo sapiens OX=9606 GN=ERP29 PE=1 SV=1
516	M0R2T0|M0R2T0_HUMAN	47.99	9	1	1	1	38226	Heterogeneous nuclear ribonucleoprotein M (Fragment) OS=Homo sapiens OX=9606 GN=HNRNPM PE=1 SV=1
610	A0A087WWQ2|A0A087WWQ2_HUMAN	47.46	4	1	1	1	24458	Ribosomal RNA small subunit methyltransferase NEP1 (Fragment) OS=Homo sapiens OX=9606 GN=EMG1 PE=1 SV=1
421	sp|P07858|CATB_HUMAN	47.23	2	1	1	1	37822	Cathepsin B OS=Homo sapiens OX=9606 GN=CTSB PE=1 SV=3
609	sp|Q7RTV0|PHF5A_HUMAN	47.05	12	1	1	1	12405	PHD finger-like domain-containing protein 5A OS=Homo sapiens OX=9606 GN=PHF5A PE=1 SV=1
611	sp|Q96JP5|ZFP91_HUMAN	46.75	4	1	1	1	63445	E3 ubiquitin-protein ligase ZFP91 OS=Homo sapiens OX=9606 GN=ZFP91 PE=1 SV=1
422	sp|Q9NZT1|CALL5_HUMAN	46.27	10	1	1	1	15893	Calmodulin-like protein 5 OS=Homo sapiens OX=9606 GN=CALML5 PE=1 SV=2
614	sp|Q9UM22|EPDR1_HUMAN	46.13	4	1	1	1	25437	Mammalian ependymin-related protein 1 OS=Homo sapiens OX=9606 GN=EPDR1 PE=1 SV=2
612	V9GY25|V9GY25_HUMAN	46.09	19	1	1	1	12948	ATP-dependent 6-phosphofructokinase platelet type (Fragment) OS=Homo sapiens OX=9606 GN=PFKP PE=1 SV=1
341	A0A087WW59|A0A087WW59_HUMAN	45.92	16	2	2	3	13773	Uncharacterized protein C11orf96 OS=Homo sapiens OX=9606 GN=C11orf96 PE=1 SV=1
419	A0A0A0MSQ0|A0A0A0MSQ0_HUMAN	45.21	4	2	2	2	69335	Plastin-3 OS=Homo sapiens OX=9606 GN=PLS3 PE=1 SV=1
613	sp|P43304|GPDM_HUMAN	44.63	3	1	1	1	80853	Glycerol-3-phosphate dehydrogenase mitochondrial OS=Homo sapiens OX=9606 GN=GPD2 PE=1 SV=3
617	sp|O15144|ARPC2_HUMAN	44.07	3	1	1	1	34333	Actin-related protein 2/3 complex subunit 2 OS=Homo sapiens OX=9606 GN=ARPC2 PE=1 SV=1
615	sp|O43665|RGS10_HUMAN	43.78	6	1	1	1	21210	Regulator of G-protein signaling 10 OS=Homo sapiens OX=9606 GN=RGS10 PE=1 SV=3
413	H3BRH0|H3BRH0_HUMAN	43.66	16	2	2	2	28986	Adhesion G-protein-coupled receptor G1 (Fragment) OS=Homo sapiens OX=9606 GN=ADGRG1 PE=1 SV=1
342	H6UMI1|H6UMI1_HUMAN	42.38	24	2	2	3	11658	GABARAP-a OS=Homo sapiens OX=9606 GN=GABARAP PE=1 SV=1
524	sp|Q9H1E3|NUCKS_HUMAN	42.32	5	1	1	1	27296	Nuclear ubiquitous casein and cyclin-dependent kinase substrate 1 OS=Homo sapiens OX=9606 GN=NUCKS1 PE=1 SV=1
163	sp|Q9C075|K1C23_HUMAN	42.23	2	2	2	6	48131	Keratin type I cytoskeletal 23 OS=Homo sapiens OX=9606 GN=KRT23 PE=1 SV=2
616	sp|Q9Y5T4|DJC15_HUMAN	42.15	7	1	1	1	16383	DnaJ homolog subfamily C member 15 OS=Homo sapiens OX=9606 GN=DNAJC15 PE=1 SV=2
495	A0A0A0MTN9|A0A0A0MTN9_HUMAN	41.97	3	1	1	1	48028	NADPH:adrenodoxin oxidoreductase mitochondrial OS=Homo sapiens OX=9606 GN=FDXR PE=1 SV=1
504	sp|P52815|RM12_HUMAN	41.11	6	1	1	1	21348	39S ribosomal protein L12 mitochondrial OS=Homo sapiens OX=9606 GN=MRPL12 PE=1 SV=2
618	sp|Q92522|H1X_HUMAN	40.92	5	1	1	1	22487	Histone H1x OS=Homo sapiens OX=9606 GN=H1FX PE=1 SV=1
619	sp|Q7Z417|NUFP2_HUMAN	40.23	2	1	1	1	76121	Nuclear fragile X mental retardation-interacting protein 2 OS=Homo sapiens OX=9606 GN=NUFIP2 PE=1 SV=1
369	sp|P14174|MIF_HUMAN	40.2	8	1	1	2	12476	Macrophage migration inhibitory factor OS=Homo sapiens OX=9606 GN=MIF PE=1 SV=4
620	sp|Q9UHV9|PFD2_HUMAN	39.94	8	1	1	1	16648	Prefoldin subunit 2 OS=Homo sapiens OX=9606 GN=PFDN2 PE=1 SV=1
621	sp|Q9HB71|CYBP_HUMAN	39.54	5	1	1	1	26210	Calcyclin-binding protein OS=Homo sapiens OX=9606 GN=CACYBP PE=1 SV=2
622	B9A062|B9A062_HUMAN	39.14	5	1	1	1	23867	Bifunctional methylenetetrahydrofolate dehydrogenase/cyclohydrolase mitochondrial OS=Homo sapiens OX=9606 GN=MTHFD2 PE=1 SV=1
508	F6S8M0|F6S8M0_HUMAN	38.81	2	1	1	1	65710	N-acetylglucosamine-6-sulfatase OS=Homo sapiens OX=9606 GN=GNS PE=1 SV=1
370	Q5T0B5|Q5T0B5_HUMAN	38.24	1	1	1	2	87545	Muscle skeletal receptor tyrosine-protein kinase OS=Homo sapiens OX=9606 GN=MUSK PE=3 SV=2
623	A8MYR4|A8MYR4_HUMAN	37.97	13	1	1	1	7797	Transcription initiation factor IIA subunit 2 OS=Homo sapiens OX=9606 GN=GTF2A2 PE=1 SV=1
496	sp|Q9NTI5|PDS5B_HUMAN	37.68	1	1	1	1	164666	Sister chromatid cohesion protein PDS5 homolog B OS=Homo sapiens OX=9606 GN=PDS5B PE=1 SV=1
625	sp|P28482|MK01_HUMAN	37.62	2	1	1	1	41390	Mitogen-activated protein kinase 1 OS=Homo sapiens OX=9606 GN=MAPK1 PE=1 SV=3
247	A0A0A0MRA3|A0A0A0MRA3_HUMAN	37.59	0	1	1	1	3013943	Titin OS=Homo sapiens OX=9606 GN=TTN PE=1 SV=1
632	sp|P49591|SYSC_HUMAN	37.56	2	1	1	1	58777	Serine--tRNA ligase cytoplasmic OS=Homo sapiens OX=9606 GN=SARS PE=1 SV=3
510	A0A0U1RRM6|A0A0U1RRM6_HUMAN	37.34	3	1	1	1	87400	Protein enabled homolog OS=Homo sapiens OX=9606 GN=ENAH PE=1 SV=1
624	F2Z2Q9|F2Z2Q9_HUMAN	37.18	13	1	1	1	7501	Low molecular weight phosphotyrosine protein phosphatase OS=Homo sapiens OX=9606 GN=ACP1 PE=1 SV=1
626	K7EJT5|K7EJT5_HUMAN	36.67	28	1	1	1	5083	60S ribosomal protein L22 (Fragment) OS=Homo sapiens OX=9606 GN=RPL22 PE=1 SV=1
627	E9PKL9|E9PKL9_HUMAN	36.65	6	1	1	1	29667	GDP-L-fucose synthase (Fragment) OS=Homo sapiens OX=9606 GN=TSTA3 PE=1 SV=1
520	F5H6R7|F5H6R7_HUMAN	36.54	9	1	1	1	13753	Ras-related protein Rap-1b (Fragment) OS=Homo sapiens OX=9606 GN=RAP1B PE=1 SV=1
628	sp|P61009|SPCS3_HUMAN	36.33	5	1	1	1	20313	Signal peptidase complex subunit 3 OS=Homo sapiens OX=9606 GN=SPCS3 PE=1 SV=1
629	K7ERG4|K7ERG4_HUMAN	35.99	13	1	1	1	8777	Small nuclear ribonucleoprotein Sm D2 OS=Homo sapiens OX=9606 GN=SNRPD2 PE=1 SV=1
631	U3KPZ7|U3KPZ7_HUMAN	35.92	1	1	1	1	114543	Uncharacterized protein OS=Homo sapiens OX=9606 PE=4 SV=1
630	A0A087WUQ1|A0A087WUQ1_HUMAN	35.78	15	1	1	1	7750	PDZ and LIM domain protein 2 OS=Homo sapiens OX=9606 GN=PDLIM2 PE=1 SV=1
633	F2Z329|F2Z329_HUMAN	34.93	12	1	1	1	10589	Transmembrane protein 237 OS=Homo sapiens OX=9606 GN=TMEM237 PE=1 SV=1
514	sp|Q6KC79|NIPBL_HUMAN	34.87	0	1	1	1	316051	Nipped-B-like protein OS=Homo sapiens OX=9606 GN=NIPBL PE=1 SV=2
427	C9JAK5|C9JAK5_HUMAN	34.73	18	2	1	2	17699	ADP-ribosylation factor 4 OS=Homo sapiens OX=9606 GN=ARF4 PE=1 SV=1
634	H0YJI1|H0YJI1_HUMAN	34.67	25	1	1	1	4287	SRA stem-loop-interacting RNA-binding protein mitochondrial (Fragment) OS=Homo sapiens OX=9606 GN=SLIRP PE=1 SV=1
635	Q3BDU5|Q3BDU5_HUMAN	34.5	3	1	1	1	55638	Prelamin-A/C OS=Homo sapiens OX=9606 GN=LMNA PE=1 SV=1
636	sp|P56385|ATP5I_HUMAN	33.68	14	1	1	1	7933	ATP synthase subunit e mitochondrial OS=Homo sapiens OX=9606 GN=ATP5ME PE=1 SV=2
637	J3QR09|J3QR09_HUMAN	33.53	5	1	1	1	23135	Ribosomal protein L19 OS=Homo sapiens OX=9606 GN=RPL19 PE=1 SV=1
640	M0R344|M0R344_HUMAN	32.94	1	1	1	1	70082	Sphingosine kinase 2 OS=Homo sapiens OX=9606 GN=SPHK2 PE=1 SV=1
638	sp|Q96BJ3|AIDA_HUMAN	32.83	6	1	1	1	35023	Axin interactor dorsalization-associated protein OS=Homo sapiens OX=9606 GN=AIDA PE=1 SV=1
639	sp|P05109|S10A8_HUMAN	32.36	12	1	1	1	10835	Protein S100-A8 OS=Homo sapiens OX=9606 GN=S100A8 PE=1 SV=1
641	sp|P78371|TCPB_HUMAN	31.8	4	1	1	1	57488	T-complex protein 1 subunit beta OS=Homo sapiens OX=9606 GN=CCT2 PE=1 SV=4
459	sp|P05198|IF2A_HUMAN	31.66	3	1	1	1	36112	Eukaryotic translation initiation factor 2 subunit 1 OS=Homo sapiens OX=9606 GN=EIF2S1 PE=1 SV=3
522	G3XAJ6|G3XAJ6_HUMAN	31.58	4	1	1	1	58763	Raft-linking protein isoform CRA_c OS=Homo sapiens OX=9606 GN=RFTN1 PE=1 SV=1
642	sp|Q01844|EWS_HUMAN	31.52	2	1	1	1	68478	RNA-binding protein EWS OS=Homo sapiens OX=9606 GN=EWSR1 PE=1 SV=1
650	J3KQ66|J3KQ66_HUMAN	31.17	0	1	1	1	388437	Reelin OS=Homo sapiens OX=9606 GN=RELN PE=1 SV=1
645	sp|P31513|FMO3_HUMAN	30.93	2	1	1	1	60034	Dimethylaniline monooxygenase [N-oxide-forming] 3 OS=Homo sapiens OX=9606 GN=FMO3 PE=1 SV=5
644	sp|O76080|ZFAN5_HUMAN	30.81	4	1	1	1	23132	AN1-type zinc finger protein 5 OS=Homo sapiens OX=9606 GN=ZFAND5 PE=1 SV=1
647	F8W914|F8W914_HUMAN	30.25	4	1	1	1	37145	Reticulon OS=Homo sapiens OX=9606 GN=RTN4 PE=1 SV=1
499	sp|Q01082|SPTB2_HUMAN	30.23	1	1	1	1	274608	Spectrin beta chain non-erythrocytic 1 OS=Homo sapiens OX=9606 GN=SPTBN1 PE=1 SV=2
649	A0A2R8Y7I4|A0A2R8Y7I4_HUMAN	29.9	9	1	1	1	17520	Tripeptidyl-peptidase 1 OS=Homo sapiens OX=9606 GN=TPP1 PE=1 SV=1
460	sp|P01023|A2MG_HUMAN	29.82	1	1	1	1	163290	Alpha-2-macroglobulin OS=Homo sapiens OX=9606 GN=A2M PE=1 SV=3
511	B3KXD6|B3KXD6_HUMAN	29.66	2	1	1	1	51464	Pescadillo homolog 1 containing BRCT domain (Zebrafish) isoform CRA_b OS=Homo sapiens OX=9606 GN=PES1 PE=1 SV=1
651	sp|P21399|ACOC_HUMAN	28.78	2	1	1	1	98399	Cytoplasmic aconitate hydratase OS=Homo sapiens OX=9606 GN=ACO1 PE=1 SV=3
521	sp|P39687|AN32A_HUMAN	28.4	3	1	1	1	28585	Acidic leucine-rich nuclear phosphoprotein 32 family member A OS=Homo sapiens OX=9606 GN=ANP32A PE=1 SV=1
438	B4E1S2|B4E1S2_HUMAN	27.95	8	1	1	1	15645	Annexin OS=Homo sapiens OX=9606 GN=ANXA4 PE=1 SV=1
653	sp|P22102|PUR2_HUMAN	26.59	2	1	1	1	107767	Trifunctional purine biosynthetic protein adenosine-3 OS=Homo sapiens OX=9606 GN=GART PE=1 SV=1
523	sp|Q92674|CENPI_HUMAN	26.3	1	1	1	1	86720	Centromere protein I OS=Homo sapiens OX=9606 GN=CENPI PE=1 SV=2
525	A0A0G2JL47|A0A0G2JL47_HUMAN	25.93	1	1	1	1	113466	Large proline-rich protein BAG6 OS=Homo sapiens OX=9606 GN=BAG6 PE=1 SV=1
656	A0A0B4J296|A0A0B4J296_HUMAN	25.66	15	1	1	1	7756	Elongin-B OS=Homo sapiens OX=9606 GN=ELOB PE=1 SV=1
657	sp|Q9C0C9|UBE2O_HUMAN	25.65	2	1	1	1	141293	(E3-independent) E2 ubiquitin-conjugating enzyme OS=Homo sapiens OX=9606 GN=UBE2O PE=1 SV=3
371	H7C4V4|H7C4V4_HUMAN	25.51	3	1	1	1	33956	Nitric oxide synthase endothelial (Fragment) OS=Homo sapiens OX=9606 GN=NOS3 PE=1 SV=1
658	F8VR77|F8VR77_HUMAN	25.27	3	1	1	1	31467	Proliferation-associated protein 2G4 OS=Homo sapiens OX=9606 GN=PA2G4 PE=1 SV=1
659	X6R7U9|X6R7U9_HUMAN	24.73	2	1	1	1	74256	Guanine nucleotide-binding protein G(s) subunit alpha isoforms short OS=Homo sapiens OX=9606 GN=GNAS PE=1 SV=1
491	sp|Q9H5L6|THAP9_HUMAN	24.71	1	1	1	1	103411	DNA transposase THAP9 OS=Homo sapiens OX=9606 GN=THAP9 PE=1 SV=2
660	J3QLK5|J3QLK5_HUMAN	24.69	5	1	1	1	69288	Serine/threonine-protein kinase tousled-like 2 OS=Homo sapiens OX=9606 GN=TLK2 PE=1 SV=1
527	sp|P06702|S10A9_HUMAN	24.66	11	1	1	1	13242	Protein S100-A9 OS=Homo sapiens OX=9606 GN=S100A9 PE=1 SV=1
661	A0A0J9YYJ7|A0A0J9YYJ7_HUMAN	24.58	2	1	1	1	79521	Unconventional myosin-XVB OS=Homo sapiens OX=9606 GN=MYO15B PE=4 SV=1
662	K7ELR7|K7ELR7_HUMAN	24.13	5	1	1	1	16810	Glucose-6-phosphate isomerase (Fragment) OS=Homo sapiens OX=9606 GN=GPI PE=1 SV=1
250	F5H2B9|F5H2B9_HUMAN	23.6	2	1	1	2	150532	Uveal autoantigen with coiled-coil domains and ankyrin repeats OS=Homo sapiens OX=9606 GN=UACA PE=1 SV=1
356	E9PFH2|E9PFH2_HUMAN	23.48	1	1	1	2	166919	Lysine-specific demethylase 5D (Fragment) OS=Homo sapiens OX=9606 GN=KDM5D PE=4 SV=1
372	sp|Q9H6S0|YTDC2_HUMAN	23.33	0	1	1	1	160248	3'-5' RNA helicase YTHDC2 OS=Homo sapiens OX=9606 GN=YTHDC2 PE=1 SV=2
664	sp|Q9Y5J7|TIM9_HUMAN	23	17	1	1	1	10378	Mitochondrial import inner membrane translocase subunit Tim9 OS=Homo sapiens OX=9606 GN=TIMM9 PE=1 SV=1
665	A0A0J9YWU9|A0A0J9YWU9_HUMAN	22.83	6	1	1	1	12943	Uncharacterized protein (Fragment) OS=Homo sapiens OX=9606 PE=1 SV=1
668	J3QKZ9|J3QKZ9_HUMAN	22.13	17	1	1	1	14595	Eukaryotic initiation factor 4A-I (Fragment) OS=Homo sapiens OX=9606 GN=EIF4A1 PE=1 SV=8
530	H0YLX2|H0YLX2_HUMAN	22.03	1	1	1	1	137460	DNA-binding protein RFX7 OS=Homo sapiens OX=9606 GN=RFX7 PE=1 SV=2
669	sp|Q9BQS8|FYCO1_HUMAN	21.93	2	1	1	1	166982	FYVE and coiled-coil domain-containing protein 1 OS=Homo sapiens OX=9606 GN=FYCO1 PE=1 SV=3
466	A0A2R8Y7Q1|A0A2R8Y7Q1_HUMAN	21.3	0	1	1	1	330840	Nucleosome-remodeling factor subunit BPTF OS=Homo sapiens OX=9606 GN=BPTF PE=1 SV=1
474	sp|P15924|DESP_HUMAN	20.93	0	1	1	1	331774	Desmoplakin OS=Homo sapiens OX=9606 GN=DSP PE=1 SV=3
308	sp|P98160|PGBM_HUMAN	20.48	0	1	1	1	468835	Basement membrane-specific heparan sulfate proteoglycan core protein OS=Homo sapiens OX=9606 GN=HSPG2 PE=1 SV=4
675	sp|Q9C091|GRB1L_HUMAN	20.39	0	1	1	1	214352	GREB1-like protein OS=Homo sapiens OX=9606 GN=GREB1L PE=1 SV=2
708	sp|Q00653|NFKB2_HUMAN	20.37	1	1	1	1	96749	Nuclear factor NF-kappa-B p100 subunit OS=Homo sapiens OX=9606 GN=NFKB2 PE=1 SV=4
684	sp|Q9UIG0|BAZ1B_HUMAN	20.32	0	1	1	1	170902	Tyrosine-protein kinase BAZ1B OS=Homo sapiens OX=9606 GN=BAZ1B PE=1 SV=2
672	sp|P17275|JUNB_HUMAN	20.32	5	1	1	1	35879	Transcription factor jun-B OS=Homo sapiens OX=9606 GN=JUNB PE=1 SV=1
465	sp|Q5CZC0|FSIP2_HUMAN	20.28	0	1	1	1	780624	Fibrous sheath-interacting protein 2 OS=Homo sapiens OX=9606 GN=FSIP2 PE=2 SV=4
676	sp|Q96BH1|RNF25_HUMAN	20.08	2	1	1	1	51219	E3 ubiquitin-protein ligase RNF25 OS=Homo sapiens OX=9606 GN=RNF25 PE=1 SV=1

## Sheet: Fangchinoline Probe
Protein Group	Accession	-10lgP	Coverage (%)	#Peptides	#Unique	#Spec	Avg. Mass	Description
1	sp|P04264|K2C1_HUMAN	432.63	67	104	84	506	66039	Keratin type II cytoskeletal 1 OS=Homo sapiens OX=9606 GN=KRT1 PE=1 SV=6
2	sp|P13645|K1C10_HUMAN	407.37	70	90	72	367	58827	Keratin type I cytoskeletal 10 OS=Homo sapiens OX=9606 GN=KRT10 PE=1 SV=6
7	sp|P35908|K22E_HUMAN	375.5	75	62	42	171	65433	Keratin type II cytoskeletal 2 epidermal OS=Homo sapiens OX=9606 GN=KRT2 PE=1 SV=2
3	sp|P02538|K2C6A_HUMAN	372.26	69	69	4	225	60045	Keratin type II cytoskeletal 6A OS=Homo sapiens OX=9606 GN=KRT6A PE=1 SV=3
12	sp|P35527|K1C9_HUMAN	350.49	61	37	36	121	62064	Keratin type I cytoskeletal 9 OS=Homo sapiens OX=9606 GN=KRT9 PE=1 SV=3
4	sp|P04259|K2C6B_HUMAN	343.84	65	60	3	209	60067	Keratin type II cytoskeletal 6B OS=Homo sapiens OX=9606 GN=KRT6B PE=1 SV=5
6	sp|P02533|K1C14_HUMAN	340.3	78	62	21	180	51562	Keratin type I cytoskeletal 14 OS=Homo sapiens OX=9606 GN=KRT14 PE=1 SV=4
9	sp|P08779|K1C16_HUMAN	339.74	66	50	25	165	51268	Keratin type I cytoskeletal 16 OS=Homo sapiens OX=9606 GN=KRT16 PE=1 SV=4
11	sp|P15924|DESP_HUMAN	339.23	30	81	81	136	331774	Desmoplakin OS=Homo sapiens OX=9606 GN=DSP PE=1 SV=3
8	sp|P13647|K2C5_HUMAN	328.72	59	56	29	168	62378	Keratin type II cytoskeletal 5 OS=Homo sapiens OX=9606 GN=KRT5 PE=1 SV=3
25	sp|P10809|CH60_HUMAN	327.36	60	32	32	59	61055	60 kDa heat shock protein mitochondrial OS=Homo sapiens OX=9606 GN=HSPD1 PE=1 SV=2
10	sp|P68104|EF1A1_HUMAN	324.88	63	28	28	134	50141	Elongation factor 1-alpha 1 OS=Homo sapiens OX=9606 GN=EEF1A1 PE=1 SV=1
13	sp|P26038|MOES_HUMAN	324.46	66	47	36	115	67820	Moesin OS=Homo sapiens OX=9606 GN=MSN PE=1 SV=3
33	sp|P14618|KPYM_HUMAN	315.57	63	24	3	49	57937	Pyruvate kinase PKM OS=Homo sapiens OX=9606 GN=PKM PE=1 SV=4
19	sp|P00558|PGK1_HUMAN	304.06	67	30	30	72	44615	Phosphoglycerate kinase 1 OS=Homo sapiens OX=9606 GN=PGK1 PE=1 SV=3
14	sp|Q04695|K1C17_HUMAN	301.64	57	47	15	106	48106	Keratin type I cytoskeletal 17 OS=Homo sapiens OX=9606 GN=KRT17 PE=1 SV=2
15	sp|P09429|HMGB1_HUMAN	296.8	52	24	17	83	24894	High mobility group protein B1 OS=Homo sapiens OX=9606 GN=HMGB1 PE=1 SV=3
27	I3L397|I3L397_HUMAN	295.08	71	19	19	58	16019	Eukaryotic translation initiation factor 5A (Fragment) OS=Homo sapiens OX=9606 GN=EIF5A PE=1 SV=8
38	sp|P29508|SPB3_HUMAN	291.26	55	28	9	47	44565	Serpin B3 OS=Homo sapiens OX=9606 GN=SERPINB3 PE=1 SV=2
18	sp|Q09666|AHNK_HUMAN	290.89	15	61	61	75	629114	Neuroblast differentiation-associated protein AHNAK OS=Homo sapiens OX=9606 GN=AHNAK PE=1 SV=2
26	sp|P14625|ENPL_HUMAN	289.67	47	34	32	57	92469	Endoplasmin OS=Homo sapiens OX=9606 GN=HSP90B1 PE=1 SV=1
32	sp|Q5D862|FILA2_HUMAN	280.11	23	24	23	49	248072	Filaggrin-2 OS=Homo sapiens OX=9606 GN=FLG2 PE=1 SV=1
57	A0A075B730|A0A075B730_HUMAN	279.06	6	22	15	36	553139	Epiplakin OS=Homo sapiens OX=9606 GN=EPPK1 PE=1 SV=2
20	sp|P04406|G3P_HUMAN	276.94	64	19	19	69	36053	Glyceraldehyde-3-phosphate dehydrogenase OS=Homo sapiens OX=9606 GN=GAPDH PE=1 SV=3
44	sp|P14923|PLAK_HUMAN	274.93	47	29	29	44	81745	Junction plakoglobin OS=Homo sapiens OX=9606 GN=JUP PE=1 SV=3
49	sp|P13639|EF2_HUMAN	273.57	42	28	28	41	95338	Elongation factor 2 OS=Homo sapiens OX=9606 GN=EEF2 PE=1 SV=4
22	sp|O95678|K2C75_HUMAN	270.58	22	22	1	65	59560	Keratin type II cytoskeletal 75 OS=Homo sapiens OX=9606 GN=KRT75 PE=1 SV=2
52	sp|P20930|FILA_HUMAN	269.47	7	24	23	37	435180	Filaggrin OS=Homo sapiens OX=9606 GN=FLG PE=1 SV=3
24	sp|P04075|ALDOA_HUMAN	267.47	80	28	25	62	39420	Fructose-bisphosphate aldolase A OS=Homo sapiens OX=9606 GN=ALDOA PE=1 SV=2
56	sp|P06733|ENOA_HUMAN	267.11	48	22	21	38	47169	Alpha-enolase OS=Homo sapiens OX=9606 GN=ENO1 PE=1 SV=2
55	sp|P07900|HS90A_HUMAN	266.2	36	25	17	36	84660	Heat shock protein HSP 90-alpha OS=Homo sapiens OX=9606 GN=HSP90AA1 PE=1 SV=5
34	sp|P07237|PDIA1_HUMAN	265.23	58	26	26	52	57116	Protein disulfide-isomerase OS=Homo sapiens OX=9606 GN=P4HB PE=1 SV=3
48	sp|P31944|CASPE_HUMAN	264.75	70	23	23	42	27680	Caspase-14 OS=Homo sapiens OX=9606 GN=CASP14 PE=1 SV=2
45	E9PP50|E9PP50_HUMAN	264.58	65	18	15	42	17778	Cofilin-1 (Fragment) OS=Homo sapiens OX=9606 GN=CFL1 PE=1 SV=8
41	sp|P30101|PDIA3_HUMAN	263	57	23	23	46	56782	Protein disulfide-isomerase A3 OS=Homo sapiens OX=9606 GN=PDIA3 PE=1 SV=4
17	sp|P06702|S10A9_HUMAN	262.14	88	24	24	78	13242	Protein S100-A9 OS=Homo sapiens OX=9606 GN=S100A9 PE=1 SV=1
53	sp|P11142|HSP7C_HUMAN	260.33	40	21	14	38	70898	Heat shock cognate 71 kDa protein OS=Homo sapiens OX=9606 GN=HSPA8 PE=1 SV=1
21	sp|P31151|S10A7_HUMAN	259.6	82	18	11	69	11471	Protein S100-A7 OS=Homo sapiens OX=9606 GN=S100A7 PE=1 SV=4
47	sp|P07355|ANXA2_HUMAN	259.13	56	22	5	43	38604	Annexin A2 OS=Homo sapiens OX=9606 GN=ANXA2 PE=1 SV=2
68	H0Y5H9|H0Y5H9_HUMAN	254.05	42	21	2	31	42507	Serpin B4 (Fragment) OS=Homo sapiens OX=9606 GN=SERPINB4 PE=1 SV=1
79	sp|P27816|MAP4_HUMAN	245.59	25	18	18	25	121005	Microtubule-associated protein 4 OS=Homo sapiens OX=9606 GN=MAP4 PE=1 SV=3
73	sp|P29401|TKT_HUMAN	244.55	47	20	20	27	67878	Transketolase OS=Homo sapiens OX=9606 GN=TKT PE=1 SV=3
23	sp|P35241|RADI_HUMAN	243.05	48	30	19	59	68564	Radixin OS=Homo sapiens OX=9606 GN=RDX PE=1 SV=1
64	sp|P34897|GLYM_HUMAN	242.56	40	18	18	30	55993	Serine hydroxymethyltransferase mitochondrial OS=Homo sapiens OX=9606 GN=SHMT2 PE=1 SV=3
61	sp|Q08188|TGM3_HUMAN	241.01	32	19	19	32	76632	Protein-glutamine gamma-glutamyltransferase E OS=Homo sapiens OX=9606 GN=TGM3 PE=1 SV=4
69	sp|P04792|HSPB1_HUMAN	240.95	87	14	14	31	22783	Heat shock protein beta-1 OS=Homo sapiens OX=9606 GN=HSPB1 PE=1 SV=2
54	sp|P20290|BTF3_HUMAN	240.89	69	13	13	37	22168	Transcription factor BTF3 OS=Homo sapiens OX=9606 GN=BTF3 PE=1 SV=1
28	sp|Q7Z794|K2C1B_HUMAN	236.35	33	24	14	57	61901	Keratin type II cytoskeletal 1b OS=Homo sapiens OX=9606 GN=KRT77 PE=2 SV=3
106	sp|P04083|ANXA1_HUMAN	235.92	47	14	14	17	38714	Annexin A1 OS=Homo sapiens OX=9606 GN=ANXA1 PE=1 SV=2
90	sp|P54652|HSP72_HUMAN	231.24	23	13	6	20	70021	Heat shock-related 70 kDa protein 2 OS=Homo sapiens OX=9606 GN=HSPA2 PE=1 SV=1
107	sp|Q01469|FABP5_HUMAN	229.37	64	9	9	16	15164	Fatty acid-binding protein 5 OS=Homo sapiens OX=9606 GN=FABP5 PE=1 SV=3
74	sp|P11021|BIP_HUMAN	228.52	29	16	14	25	72333	Endoplasmic reticulum chaperone BiP OS=Homo sapiens OX=9606 GN=HSPA5 PE=1 SV=2
70	sp|P60709|ACTB_HUMAN	228.29	50	12	5	30	41737	Actin cytoplasmic 1 OS=Homo sapiens OX=9606 GN=ACTB PE=1 SV=1
30	sp|Q8NC51|PAIRB_HUMAN	226.77	46	21	20	52	44965	Plasminogen activator inhibitor 1 RNA-binding protein OS=Homo sapiens OX=9606 GN=SERBP1 PE=1 SV=2
58	sp|Q99584|S10AD_HUMAN	226.43	55	12	12	35	11471	Protein S100-A13 OS=Homo sapiens OX=9606 GN=S100A13 PE=1 SV=1
16	sp|P05109|S10A8_HUMAN	225.83	60	19	19	73	10835	Protein S100-A8 OS=Homo sapiens OX=9606 GN=S100A8 PE=1 SV=1
83	sp|P09211|GSTP1_HUMAN	225.76	60	10	9	24	23356	Glutathione S-transferase P OS=Homo sapiens OX=9606 GN=GSTP1 PE=1 SV=2
37	sp|P26583|HMGB2_HUMAN	224.83	37	18	11	46	24034	High mobility group protein B2 OS=Homo sapiens OX=9606 GN=HMGB2 PE=1 SV=2
67	sp|Q8WVV4|POF1B_HUMAN	223.67	37	19	19	29	68065	Protein POF1B OS=Homo sapiens OX=9606 GN=POF1B PE=1 SV=3
60	sp|P54577|SYYC_HUMAN	223.14	46	21	21	32	59144	Tyrosine--tRNA ligase cytoplasmic OS=Homo sapiens OX=9606 GN=YARS PE=1 SV=4
89	sp|P60174|TPIS_HUMAN	223.1	62	13	13	22	30791	Triosephosphate isomerase OS=Homo sapiens OX=9606 GN=TPI1 PE=1 SV=3
50	sp|P23284|PPIB_HUMAN	218.15	60	19	19	41	23743	Peptidyl-prolyl cis-trans isomerase B OS=Homo sapiens OX=9606 GN=PPIB PE=1 SV=2
76	sp|P08238|HS90B_HUMAN	217.17	24	17	5	25	83264	Heat shock protein HSP 90-beta OS=Homo sapiens OX=9606 GN=HSP90AB1 PE=1 SV=4
88	sp|P00367|DHE3_HUMAN	216.78	31	13	7	22	61398	Glutamate dehydrogenase 1 mitochondrial OS=Homo sapiens OX=9606 GN=GLUD1 PE=1 SV=2
93	sp|Q9NZT1|CALL5_HUMAN	214.48	71	8	8	22	15893	Calmodulin-like protein 5 OS=Homo sapiens OX=9606 GN=CALML5 PE=1 SV=2
77	sp|P25311|ZA2G_HUMAN	211.39	58	14	14	24	34259	Zinc-alpha-2-glycoprotein OS=Homo sapiens OX=9606 GN=AZGP1 PE=1 SV=2
75	sp|P62937|PPIA_HUMAN	208.08	58	13	13	28	18012	Peptidyl-prolyl cis-trans isomerase A OS=Homo sapiens OX=9606 GN=PPIA PE=1 SV=2
42	sp|Q8N1N4|K2C78_HUMAN	207.57	28	22	14	45	56866	Keratin type II cytoskeletal 78 OS=Homo sapiens OX=9606 GN=KRT78 PE=1 SV=2
66	sp|Q96CT7|CC124_HUMAN	206.97	42	12	12	32	25835	Coiled-coil domain-containing protein 124 OS=Homo sapiens OX=9606 GN=CCDC124 PE=1 SV=1
115	sp|P40939|ECHA_HUMAN	206.96	21	11	11	15	83000	Trifunctional enzyme subunit alpha mitochondrial OS=Homo sapiens OX=9606 GN=HADHA PE=1 SV=2
71	sp|P06748|NPM_HUMAN	205.82	48	9	9	29	32575	Nucleophosmin OS=Homo sapiens OX=9606 GN=NPM1 PE=1 SV=2
114	sp|P0DMV8|HS71A_HUMAN	202.39	28	12	5	15	70052	Heat shock 70 kDa protein 1A OS=Homo sapiens OX=9606 GN=HSPA1A PE=1 SV=1
95	sp|P42357|HUTH_HUMAN	200.97	25	13	13	15	72698	Histidine ammonia-lyase OS=Homo sapiens OX=9606 GN=HAL PE=1 SV=1
63	H0Y8G5|H0Y8G5_HUMAN	198.93	42	14	13	32	29667	Heterogeneous nuclear ribonucleoprotein D0 (Fragment) OS=Homo sapiens OX=9606 GN=HNRNPD PE=1 SV=8
35	sp|P19012|K1C15_HUMAN	197.86	18	16	2	51	49212	Keratin type I cytoskeletal 15 OS=Homo sapiens OX=9606 GN=KRT15 PE=1 SV=3
101	sp|Q6KB66|K2C80_HUMAN	196.18	33	15	14	19	50525	Keratin type II cytoskeletal 80 OS=Homo sapiens OX=9606 GN=KRT80 PE=1 SV=2
87	sp|Q06830|PRDX1_HUMAN	194.84	55	10	9	20	22110	Peroxiredoxin-1 OS=Homo sapiens OX=9606 GN=PRDX1 PE=1 SV=1
128	sp|P30086|PEBP1_HUMAN	194.12	54	7	7	11	21057	Phosphatidylethanolamine-binding protein 1 OS=Homo sapiens OX=9606 GN=PEBP1 PE=1 SV=3
116	A0A1W2PPZ5|A0A1W2PPZ5_HUMAN	193.78	47	12	12	15	33936	Transcription elongation factor A protein 1 OS=Homo sapiens OX=9606 GN=TCEA1 PE=1 SV=1
94	sp|P27695|APEX1_HUMAN	193.01	54	15	15	21	35555	DNA-(apurinic or apyrimidinic site) lyase OS=Homo sapiens OX=9606 GN=APEX1 PE=1 SV=2
98	sp|P55084|ECHB_HUMAN	192.89	42	13	13	19	51294	Trifunctional enzyme subunit beta mitochondrial OS=Homo sapiens OX=9606 GN=HADHB PE=1 SV=3
29	sp|P08727|K1C19_HUMAN	192.49	20	18	1	56	44106	Keratin type I cytoskeletal 19 OS=Homo sapiens OX=9606 GN=KRT19 PE=1 SV=4
43	sp|Q01546|K22O_HUMAN	191.68	13	16	1	42	65841	Keratin type II cytoskeletal 2 oral OS=Homo sapiens OX=9606 GN=KRT76 PE=1 SV=2
91	sp|P00338|LDHA_HUMAN	191.21	58	15	14	19	36689	L-lactate dehydrogenase A chain OS=Homo sapiens OX=9606 GN=LDHA PE=1 SV=2
81	sp|E9PAV3|NACAM_HUMAN	190.65	4	9	9	24	205419	Nascent polypeptide-associated complex subunit alpha muscle-specific form OS=Homo sapiens OX=9606 GN=NACA PE=1 SV=1
117	sp|Q02790|FKBP4_HUMAN	190.29	37	11	11	15	51805	Peptidyl-prolyl cis-trans isomerase FKBP4 OS=Homo sapiens OX=9606 GN=FKBP4 PE=1 SV=3
85	D6RBZ0|D6RBZ0_HUMAN	185.66	26	10	9	22	35682	Heterogeneous nuclear ribonucleoprotein A/B OS=Homo sapiens OX=9606 GN=HNRNPAB PE=1 SV=1
157	sp|P50454|SERPH_HUMAN	184.67	33	8	8	9	46441	Serpin H1 OS=Homo sapiens OX=9606 GN=SERPINH1 PE=1 SV=2
123	A0A087X054|A0A087X054_HUMAN	184.1	16	11	11	13	104779	Hypoxia up-regulated protein 1 OS=Homo sapiens OX=9606 GN=HYOU1 PE=1 SV=1
92	J3QS39|J3QS39_HUMAN	183.92	66	8	3	21	10469	Polyubiquitin-B (Fragment) OS=Homo sapiens OX=9606 GN=UBB PE=1 SV=1
124	sp|P20042|IF2B_HUMAN	182.69	50	12	12	13	38388	Eukaryotic translation initiation factor 2 subunit 2 OS=Homo sapiens OX=9606 GN=EIF2S2 PE=1 SV=2
99	sp|P47929|LEG7_HUMAN	182.46	68	10	10	17	15075	Galectin-7 OS=Homo sapiens OX=9606 GN=LGALS7 PE=1 SV=2
59	sp|Q86SG5|S1A7A_HUMAN	182.04	72	11	4	33	11305	Protein S100-A7A OS=Homo sapiens OX=9606 GN=S100A7A PE=1 SV=3
149	sp|P30419|NMT1_HUMAN	180.23	20	6	6	10	56806	Glycylpeptide N-tetradecanoyltransferase 1 OS=Homo sapiens OX=9606 GN=NMT1 PE=1 SV=2
113	sp|Q02413|DSG1_HUMAN	180.14	13	9	9	15	113748	Desmoglein-1 OS=Homo sapiens OX=9606 GN=DSG1 PE=1 SV=2
105	sp|P38646|GRP75_HUMAN	179.22	23	12	11	16	73681	Stress-70 protein mitochondrial OS=Homo sapiens OX=9606 GN=HSPA9 PE=1 SV=2
108	sp|Q15149|PLEC_HUMAN	179.16	2	8	1	13	531796	Plectin OS=Homo sapiens OX=9606 GN=PLEC PE=1 SV=3
120	sp|P68032|ACTC_HUMAN	178.08	33	9	2	14	42019	Actin alpha cardiac muscle 1 OS=Homo sapiens OX=9606 GN=ACTC1 PE=1 SV=1
96	sp|Q9C075|K1C23_HUMAN	175.71	27	11	8	16	48131	Keratin type I cytoskeletal 23 OS=Homo sapiens OX=9606 GN=KRT23 PE=1 SV=2
126	sp|Q86UE4|LYRIC_HUMAN	175.42	33	11	11	12	63837	Protein LYRIC OS=Homo sapiens OX=9606 GN=MTDH PE=1 SV=2
130	sp|P43487|RANG_HUMAN	175.06	55	6	6	12	23310	Ran-specific GTPase-activating protein OS=Homo sapiens OX=9606 GN=RANBP1 PE=1 SV=1
160	sp|P63104|1433Z_HUMAN	172.38	34	8	6	9	27745	14-3-3 protein zeta/delta OS=Homo sapiens OX=9606 GN=YWHAZ PE=1 SV=1
141	sp|P04080|CYTB_HUMAN	172.31	86	7	7	11	11140	Cystatin-B OS=Homo sapiens OX=9606 GN=CSTB PE=1 SV=2
129	sp|P09382|LEG1_HUMAN	171.8	59	6	6	11	14716	Galectin-1 OS=Homo sapiens OX=9606 GN=LGALS1 PE=1 SV=2
86	sp|P17931|LEG3_HUMAN	169.27	36	9	8	23	26152	Galectin-3 OS=Homo sapiens OX=9606 GN=LGALS3 PE=1 SV=5
121	sp|P47813|IF1AX_HUMAN	168.92	34	7	7	14	16460	Eukaryotic translation initiation factor 1A X-chromosomal OS=Homo sapiens OX=9606 GN=EIF1AX PE=1 SV=2
190	sp|P07437|TBB5_HUMAN	168.48	21	7	1	7	49671	Tubulin beta chain OS=Homo sapiens OX=9606 GN=TUBB PE=1 SV=2
172	sp|O75223|GGCT_HUMAN	167.95	40	6	6	8	21008	Gamma-glutamylcyclotransferase OS=Homo sapiens OX=9606 GN=GGCT PE=1 SV=1
131	sp|P27824|CALX_HUMAN	167.89	22	7	7	11	67568	Calnexin OS=Homo sapiens OX=9606 GN=CANX PE=1 SV=2
191	sp|P68371|TBB4B_HUMAN	166.76	21	7	1	7	49831	Tubulin beta-4B chain OS=Homo sapiens OX=9606 GN=TUBB4B PE=1 SV=1
198	A0A087WYC1|A0A087WYC1_HUMAN	165.45	12	6	6	6	78606	Heat shock 70 kDa protein 4 OS=Homo sapiens OX=9606 GN=HSPA4 PE=1 SV=1
97	H0YA55|H0YA55_HUMAN	164.36	18	9	8	18	51578	Serum albumin (Fragment) OS=Homo sapiens OX=9606 GN=ALB PE=1 SV=1
192	sp|P16152|CBR1_HUMAN	162.51	33	6	6	7	30375	Carbonyl reductase [NADPH] 1 OS=Homo sapiens OX=9606 GN=CBR1 PE=1 SV=3
112	sp|P16403|H12_HUMAN	162.42	28	9	9	16	21365	Histone H1.2 OS=Homo sapiens OX=9606 GN=HIST1H1C PE=1 SV=2
231	sp|P31939|PUR9_HUMAN	161.97	15	5	5	5	64616	Bifunctional purine biosynthesis protein PURH OS=Homo sapiens OX=9606 GN=ATIC PE=1 SV=3
118	sp|P37108|SRP14_HUMAN	161.92	38	6	6	15	14570	Signal recognition particle 14 kDa protein OS=Homo sapiens OX=9606 GN=SRP14 PE=1 SV=2
162	sp|P25398|RS12_HUMAN	161.61	44	6	6	9	14515	40S ribosomal protein S12 OS=Homo sapiens OX=9606 GN=RPS12 PE=1 SV=3
135	sp|P09972|ALDOC_HUMAN	161.27	19	5	2	11	39456	Fructose-bisphosphate aldolase C OS=Homo sapiens OX=9606 GN=ALDOC PE=1 SV=2
144	sp|Q58FF7|H90B3_HUMAN	161.08	16	9	1	10	68325	Putative heat shock protein HSP 90-beta-3 OS=Homo sapiens OX=9606 GN=HSP90AB3P PE=5 SV=1
170	sp|Q86YZ3|HORN_HUMAN	160.05	4	6	6	8	282389	Hornerin OS=Homo sapiens OX=9606 GN=HRNR PE=1 SV=2
181	sp|Q15084|PDIA6_HUMAN	159.87	24	6	6	8	48121	Protein disulfide-isomerase A6 OS=Homo sapiens OX=9606 GN=PDIA6 PE=1 SV=1
132	sp|P40967|PMEL_HUMAN	159.54	14	6	6	10	70255	Melanocyte protein PMEL OS=Homo sapiens OX=9606 GN=PMEL PE=1 SV=2
169	H0Y449|H0Y449_HUMAN	159.08	23	5	5	8	42024	Nuclease-sensitive element-binding protein 1 (Fragment) OS=Homo sapiens OX=9606 GN=YBX1 PE=1 SV=1
180	sp|P30041|PRDX6_HUMAN	158.52	40	7	7	8	25035	Peroxiredoxin-6 OS=Homo sapiens OX=9606 GN=PRDX6 PE=1 SV=3
140	sp|P05089|ARGI1_HUMAN	158.41	34	9	9	11	34735	Arginase-1 OS=Homo sapiens OX=9606 GN=ARG1 PE=1 SV=2
138	J3KTF8|J3KTF8_HUMAN	158.4	40	6	6	9	21517	Rho GDP-dissociation inhibitor 1 (Fragment) OS=Homo sapiens OX=9606 GN=ARHGDIA PE=1 SV=8
159	sp|Q14247|SRC8_HUMAN	158.4	19	6	6	8	61586	Src substrate cortactin OS=Homo sapiens OX=9606 GN=CTTN PE=1 SV=2
122	sp|Q13442|HAP28_HUMAN	157.83	23	5	5	13	20630	28 kDa heat- and acid-stable phosphoprotein OS=Homo sapiens OX=9606 GN=PDAP1 PE=1 SV=1
110	sp|P43490|NAMPT_HUMAN	156.12	27	11	11	15	55521	Nicotinamide phosphoribosyltransferase OS=Homo sapiens OX=9606 GN=NAMPT PE=1 SV=1
139	sp|P40926|MDHM_HUMAN	155.15	30	7	7	10	35503	Malate dehydrogenase mitochondrial OS=Homo sapiens OX=9606 GN=MDH2 PE=1 SV=3
155	sp|P07195|LDHB_HUMAN	154.6	22	6	5	8	36639	L-lactate dehydrogenase B chain OS=Homo sapiens OX=9606 GN=LDHB PE=1 SV=2
133	sp|P31948|STIP1_HUMAN	154.18	22	10	10	10	62639	Stress-induced-phosphoprotein 1 OS=Homo sapiens OX=9606 GN=STIP1 PE=1 SV=1
163	E9PES6|E9PES6_HUMAN	153.21	38	6	5	7	17522	High mobility group protein B3 (Fragment) OS=Homo sapiens OX=9606 GN=HMGB3 PE=1 SV=1
109	A0A3B3ISG5|A0A3B3ISG5_HUMAN	153.21	17	12	12	14	117943	Insulin-degrading enzyme OS=Homo sapiens OX=9606 GN=IDE PE=1 SV=1
186	sp|P05204|HMGN2_HUMAN	152.38	53	5	4	8	9393	Non-histone chromosomal protein HMG-17 OS=Homo sapiens OX=9606 GN=HMGN2 PE=1 SV=3
165	sp|P61586|RHOA_HUMAN	151.42	27	5	5	9	21768	Transforming protein RhoA OS=Homo sapiens OX=9606 GN=RHOA PE=1 SV=1
111	sp|Q9Y266|NUDC_HUMAN	149.84	36	8	8	12	38243	Nuclear migration protein nudC OS=Homo sapiens OX=9606 GN=NUDC PE=1 SV=1
143	sp|Q9Y281|COF2_HUMAN	149.7	23	4	1	11	18737	Cofilin-2 OS=Homo sapiens OX=9606 GN=CFL2 PE=1 SV=1
137	F5H018|F5H018_HUMAN	149.06	25	5	5	11	22436	GTP-binding nuclear protein Ran (Fragment) OS=Homo sapiens OX=9606 GN=RAN PE=1 SV=8
103	sp|P63173|RL38_HUMAN	147.77	53	6	6	18	8218	60S ribosomal protein L38 OS=Homo sapiens OX=9606 GN=RPL38 PE=1 SV=2
196	sp|P53597|SUCA_HUMAN	146.5	16	4	4	7	36250	Succinate--CoA ligase [ADP/GDP-forming] subunit alpha mitochondrial OS=Homo sapiens OX=9606 GN=SUCLG1 PE=1 SV=4
153	sp|P22735|TGM1_HUMAN	146.35	14	9	9	10	89787	Protein-glutamine gamma-glutamyltransferase K OS=Homo sapiens OX=9606 GN=TGM1 PE=1 SV=4
147	sp|P21291|CSRP1_HUMAN	145.36	59	7	7	10	20567	Cysteine and glycine-rich protein 1 OS=Homo sapiens OX=9606 GN=CSRP1 PE=1 SV=3
240	sp|P07737|PROF1_HUMAN	144.41	44	5	5	5	15054	Profilin-1 OS=Homo sapiens OX=9606 GN=PFN1 PE=1 SV=2
145	sp|Q13835|PKP1_HUMAN	143.32	13	8	8	10	82861	Plakophilin-1 OS=Homo sapiens OX=9606 GN=PKP1 PE=1 SV=2
136	sp|Q13867|BLMH_HUMAN	143.06	16	5	5	11	52562	Bleomycin hydrolase OS=Homo sapiens OX=9606 GN=BLMH PE=1 SV=1
245	sp|P23297|S10A1_HUMAN	141.64	49	4	4	5	10546	Protein S100-A1 OS=Homo sapiens OX=9606 GN=S100A1 PE=1 SV=2
154	sp|Q96P63|SPB12_HUMAN	140.38	17	7	6	9	46276	Serpin B12 OS=Homo sapiens OX=9606 GN=SERPINB12 PE=1 SV=1
202	sp|Q99536|VAT1_HUMAN	140.21	21	6	6	7	41920	Synaptic vesicle membrane protein VAT-1 homolog OS=Homo sapiens OX=9606 GN=VAT1 PE=1 SV=2
272	sp|P25787|PSA2_HUMAN	138.33	32	4	4	4	25899	Proteasome subunit alpha type-2 OS=Homo sapiens OX=9606 GN=PSMA2 PE=1 SV=2
102	M0R1M6|M0R1M6_HUMAN	136.51	39	6	1	18	12803	Ubiquitin-60S ribosomal protein L40 (Fragment) OS=Homo sapiens OX=9606 GN=UBA52 PE=1 SV=1
271	sp|P13804|ETFA_HUMAN	136.49	18	4	4	4	35080	Electron transfer flavoprotein subunit alpha mitochondrial OS=Homo sapiens OX=9606 GN=ETFA PE=1 SV=1
177	sp|P18669|PGAM1_HUMAN	135.63	30	6	6	8	28804	Phosphoglycerate mutase 1 OS=Homo sapiens OX=9606 GN=PGAM1 PE=1 SV=2
242	B4DLR8|B4DLR8_HUMAN	134.3	24	4	4	5	22793	NAD(P)H dehydrogenase [quinone] 1 OS=Homo sapiens OX=9606 GN=NQO1 PE=1 SV=1
273	K7EKL3|K7EKL3_HUMAN	133.88	19	4	4	4	41358	Progranulin (Fragment) OS=Homo sapiens OX=9606 GN=GRN PE=1 SV=1
142	A0A1B0GW44|A0A1B0GW44_HUMAN	133.05	17	6	6	10	43688	Cathepsin D OS=Homo sapiens OX=9606 GN=CTSD PE=1 SV=1
167	F8VU90|F8VU90_HUMAN	132.01	22	4	4	9	19814	Peptidylprolyl isomerase OS=Homo sapiens OX=9606 GN=FKBP11 PE=1 SV=1
150	sp|Q99497|PARK7_HUMAN	131.58	38	5	5	9	19891	Protein/nucleic acid deglycase DJ-1 OS=Homo sapiens OX=9606 GN=PARK7 PE=1 SV=2
189	sp|A8K2U0|A2ML1_HUMAN	131.37	5	6	6	6	161106	Alpha-2-macroglobulin-like protein 1 OS=Homo sapiens OX=9606 GN=A2ML1 PE=1 SV=3
80	sp|Q99456|K1C12_HUMAN	130.6	8	9	1	24	53511	Keratin type I cytoskeletal 12 OS=Homo sapiens OX=9606 GN=KRT12 PE=1 SV=1
199	sp|P20674|COX5A_HUMAN	130.58	35	5	5	7	16762	Cytochrome c oxidase subunit 5A mitochondrial OS=Homo sapiens OX=9606 GN=COX5A PE=1 SV=2
187	sp|Q8NBS9|TXND5_HUMAN	129.76	19	7	7	7	47629	Thioredoxin domain-containing protein 5 OS=Homo sapiens OX=9606 GN=TXNDC5 PE=1 SV=2
211	sp|P06576|ATPB_HUMAN	129.01	14	5	5	6	56560	ATP synthase subunit beta mitochondrial OS=Homo sapiens OX=9606 GN=ATP5F1B PE=1 SV=3
166	sp|O60869|EDF1_HUMAN	128.72	30	5	5	9	16369	Endothelial differentiation-related factor 1 OS=Homo sapiens OX=9606 GN=EDF1 PE=1 SV=1
214	sp|P48634|PRC2A_HUMAN	128.52	5	5	5	6	228861	Protein PRRC2A OS=Homo sapiens OX=9606 GN=PRRC2A PE=1 SV=3
241	X6RJP6|X6RJP6_HUMAN	128.27	38	5	5	5	21086	Transgelin-2 (Fragment) OS=Homo sapiens OX=9606 GN=TAGLN2 PE=1 SV=1
174	A0A2R8YD50|A0A2R8YD50_HUMAN	127.72	14	7	7	7	76838	Peroxisomal multifunctional enzyme type 2 OS=Homo sapiens OX=9606 GN=HSD17B4 PE=1 SV=1
175	sp|P18206|VINC_HUMAN	126.81	9	7	7	8	123799	Vinculin OS=Homo sapiens OX=9606 GN=VCL PE=1 SV=4
125	A0A2R8Y811|A0A2R8Y811_HUMAN	125.7	34	6	6	13	16160	40S ribosomal protein S14 (Fragment) OS=Homo sapiens OX=9606 GN=RPS14 PE=1 SV=1
146	sp|Q9HAV7|GRPE1_HUMAN	125.26	48	8	8	10	24279	GrpE protein homolog 1 mitochondrial OS=Homo sapiens OX=9606 GN=GRPEL1 PE=1 SV=2
230	sp|P49748|ACADV_HUMAN	124.59	9	3	3	4	70390	Very long-chain specific acyl-CoA dehydrogenase mitochondrial OS=Homo sapiens OX=9606 GN=ACADVL PE=1 SV=1
237	sp|P01040|CYTA_HUMAN	124.36	48	3	3	5	11006	Cystatin-A OS=Homo sapiens OX=9606 GN=CSTA PE=1 SV=1
188	sp|O14818|PSA7_HUMAN	123.97	36	7	7	7	27887	Proteasome subunit alpha type-7 OS=Homo sapiens OX=9606 GN=PSMA7 PE=1 SV=1
234	sp|O60841|IF2P_HUMAN	123.57	7	4	4	5	138827	Eukaryotic translation initiation factor 5B OS=Homo sapiens OX=9606 GN=EIF5B PE=1 SV=4
203	sp|Q96AZ6|ISG20_HUMAN	123.48	30	4	4	6	20363	Interferon-stimulated gene 20 kDa protein OS=Homo sapiens OX=9606 GN=ISG20 PE=1 SV=2
228	sp|P28838|AMPL_HUMAN	122.95	14	5	5	5	56166	Cytosol aminopeptidase OS=Homo sapiens OX=9606 GN=LAP3 PE=1 SV=3
161	sp|Q8IZP2|ST134_HUMAN	122.43	31	6	6	9	27407	Putative protein FAM10A4 OS=Homo sapiens OX=9606 GN=ST13P4 PE=5 SV=1
276	sp|Q16610|ECM1_HUMAN	122.35	9	3	3	4	60674	Extracellular matrix protein 1 OS=Homo sapiens OX=9606 GN=ECM1 PE=1 SV=2
223	sp|Q96K17|BT3L4_HUMAN	122.25	24	3	3	5	17271	Transcription factor BTF3 homolog 4 OS=Homo sapiens OX=9606 GN=BTF3L4 PE=1 SV=1
148	sp|Q14956|GPNMB_HUMAN	121.87	6	3	3	10	63923	Transmembrane glycoprotein NMB OS=Homo sapiens OX=9606 GN=GPNMB PE=1 SV=2
317	sp|P48047|ATPO_HUMAN	121.86	17	3	3	3	23277	ATP synthase subunit O mitochondrial OS=Homo sapiens OX=9606 GN=ATP5PO PE=1 SV=1
233	A0A1W2PQS6|A0A1W2PQS6_HUMAN	121.71	18	4	2	5	33141	RPS10-NUDT3 readthrough OS=Homo sapiens OX=9606 GN=RPS10-NUDT3 PE=4 SV=1
321	sp|P04040|CATA_HUMAN	121.56	11	3	3	3	59756	Catalase OS=Homo sapiens OX=9606 GN=CAT PE=1 SV=3
168	sp|P46013|KI67_HUMAN	121.38	3	6	6	6	358695	Proliferation marker protein Ki-67 OS=Homo sapiens OX=9606 GN=MKI67 PE=1 SV=2
152	sp|P17096|HMGA1_HUMAN	121.21	23	3	3	10	11676	High mobility group protein HMG-I/HMG-Y OS=Homo sapiens OX=9606 GN=HMGA1 PE=1 SV=3
178	E9PJL7|E9PJL7_HUMAN	120.7	33	4	4	8	15348	Alpha-crystallin B chain (Fragment) OS=Homo sapiens OX=9606 GN=CRYAB PE=1 SV=8
222	sp|P81605|DCD_HUMAN	120.33	56	4	4	6	11284	Dermcidin OS=Homo sapiens OX=9606 GN=DCD PE=1 SV=2
219	sp|P00568|KAD1_HUMAN	120.23	39	5	5	6	21635	Adenylate kinase isoenzyme 1 OS=Homo sapiens OX=9606 GN=AK1 PE=1 SV=3
218	sp|P27797|CALR_HUMAN	120.12	17	5	5	6	48142	Calreticulin OS=Homo sapiens OX=9606 GN=CALR PE=1 SV=1
217	K7EK77|K7EK77_HUMAN	118.97	33	5	5	5	22200	ATP synthase subunit alpha mitochondrial (Fragment) OS=Homo sapiens OX=9606 GN=ATP5F1A PE=1 SV=1
212	A0A0A6YYL4|A0A0A6YYL4_HUMAN	118.71	4	3	3	6	114166	Coronin OS=Homo sapiens OX=9606 GN=CORO7-PAM16 PE=3 SV=1
275	sp|P13693|TCTP_HUMAN	118.21	43	3	3	4	19595	Translationally-controlled tumor protein OS=Homo sapiens OX=9606 GN=TPT1 PE=1 SV=1
164	sp|Q8NHM4|TRY6_HUMAN	118.02	12	5	1	9	26537	Putative trypsin-6 OS=Homo sapiens OX=9606 GN=PRSS3P2 PE=5 SV=2
171	sp|P29966|MARCS_HUMAN	117.32	19	4	4	8	31555	Myristoylated alanine-rich C-kinase substrate OS=Homo sapiens OX=9606 GN=MARCKS PE=1 SV=4
176	sp|P49407|ARRB1_HUMAN	117.15	21	7	7	8	47066	Beta-arrestin-1 OS=Homo sapiens OX=9606 GN=ARRB1 PE=1 SV=2
208	sp|Q9BRP8|PYM1_HUMAN	116.9	42	4	4	5	22656	Partner of Y14 and mago OS=Homo sapiens OX=9606 GN=PYM1 PE=1 SV=1
258	sp|P38117|ETFB_HUMAN	116.86	23	4	4	4	27844	Electron transfer flavoprotein subunit beta OS=Homo sapiens OX=9606 GN=ETFB PE=1 SV=3
194	sp|P22392|NDKB_HUMAN	116.67	42	5	5	6	17298	Nucleoside diphosphate kinase B OS=Homo sapiens OX=9606 GN=NME2 PE=1 SV=1
184	B1AN99|B1AN99_HUMAN	116.63	18	5	1	8	19288	Trypsin-3 (Fragment) OS=Homo sapiens OX=9606 GN=PRSS3 PE=1 SV=8
319	sp|P31949|S10AB_HUMAN	116.27	38	3	3	3	11740	Protein S100-A11 OS=Homo sapiens OX=9606 GN=S100A11 PE=1 SV=2
244	sp|O00299|CLIC1_HUMAN	115.86	15	3	3	3	26923	Chloride intracellular channel protein 1 OS=Homo sapiens OX=9606 GN=CLIC1 PE=1 SV=4
158	A0A087WTP3|A0A087WTP3_HUMAN	115.6	13	7	7	9	73028	Far upstream element-binding protein 2 OS=Homo sapiens OX=9606 GN=KHSRP PE=1 SV=1
247	sp|O75348|VATG1_HUMAN	115.27	31	3	3	5	13758	V-type proton ATPase subunit G 1 OS=Homo sapiens OX=9606 GN=ATP6V1G1 PE=1 SV=3
257	sp|P42167|LAP2B_HUMAN	115.11	13	4	4	4	50670	Lamina-associated polypeptide 2 isoforms beta/gamma OS=Homo sapiens OX=9606 GN=TMPO PE=1 SV=2
278	sp|Q8N183|NDUF2_HUMAN	114.61	30	3	3	4	19856	NADH dehydrogenase [ubiquinone] 1 alpha subcomplex assembly factor 2 OS=Homo sapiens OX=9606 GN=NDUFAF2 PE=1 SV=1
195	sp|Q14684|RRP1B_HUMAN	114.51	7	4	4	6	84428	Ribosomal RNA processing protein 1 homolog B OS=Homo sapiens OX=9606 GN=RRP1B PE=1 SV=3
220	C9JGI3|C9JGI3_HUMAN	113.9	14	4	4	6	46087	Thymidine phosphorylase (Fragment) OS=Homo sapiens OX=9606 GN=TYMP PE=1 SV=1
207	E9PGZ1|E9PGZ1_HUMAN	113.7	18	5	1	6	61706	Caldesmon OS=Homo sapiens OX=9606 GN=CALD1 PE=1 SV=1
224	sp|Q8IVF2|AHNK2_HUMAN	112.55	1	4	4	5	616641	Protein AHNAK2 OS=Homo sapiens OX=9606 GN=AHNAK2 PE=1 SV=2
215	sp|O14745|NHRF1_HUMAN	112.15	19	5	5	6	38868	Na(+)/H(+) exchange regulatory cofactor NHE-RF1 OS=Homo sapiens OX=9606 GN=SLC9A3R1 PE=1 SV=4
248	sp|P11233|RALA_HUMAN	112.08	21	4	4	5	23567	Ras-related protein Ral-A OS=Homo sapiens OX=9606 GN=RALA PE=1 SV=1
255	sp|P05114|HMGN1_HUMAN	111.73	51	3	3	4	10659	Non-histone chromosomal protein HMG-14 OS=Homo sapiens OX=9606 GN=HMGN1 PE=1 SV=3
249	sp|P32119|PRDX2_HUMAN	111.03	19	3	2	5	21892	Peroxiredoxin-2 OS=Homo sapiens OX=9606 GN=PRDX2 PE=1 SV=5
193	F8VQE1|F8VQE1_HUMAN	110.65	14	6	6	6	66991	LIM domain and actin-binding protein 1 OS=Homo sapiens OX=9606 GN=LIMA1 PE=1 SV=1
229	sp|O75874|IDHC_HUMAN	110.31	13	5	4	5	46659	Isocitrate dehydrogenase [NADP] cytoplasmic OS=Homo sapiens OX=9606 GN=IDH1 PE=1 SV=2
256	sp|P31946|1433B_HUMAN	110.21	17	4	2	4	28082	14-3-3 protein beta/alpha OS=Homo sapiens OX=9606 GN=YWHAB PE=1 SV=3
236	sp|P43235|CATK_HUMAN	109.87	23	5	5	5	36966	Cathepsin K OS=Homo sapiens OX=9606 GN=CTSK PE=1 SV=1
156	sp|P49773|HINT1_HUMAN	109.3	37	3	3	8	13802	Histidine triad nucleotide-binding protein 1 OS=Homo sapiens OX=9606 GN=HINT1 PE=1 SV=2
259	sp|P68366|TBA4A_HUMAN	109.29	15	4	1	4	49924	Tubulin alpha-4A chain OS=Homo sapiens OX=9606 GN=TUBA4A PE=1 SV=1
284	sp|Q9Y3R4|NEUR2_HUMAN	108.35	14	3	3	3	42254	Sialidase-2 OS=Homo sapiens OX=9606 GN=NEU2 PE=1 SV=2
179	sp|Q9GZT9|EGLN1_HUMAN	108.26	17	4	4	7	46021	Egl nine homolog 1 OS=Homo sapiens OX=9606 GN=EGLN1 PE=1 SV=1
320	sp|Q9BWD1|THIC_HUMAN	107.9	19	3	3	3	41351	Acetyl-CoA acetyltransferase cytosolic OS=Homo sapiens OX=9606 GN=ACAT2 PE=1 SV=2
183	C9J9W2|C9J9W2_HUMAN	107.18	50	4	4	8	18980	LIM and SH3 domain protein 1 (Fragment) OS=Homo sapiens OX=9606 GN=LASP1 PE=1 SV=1
201	sp|P39019|RS19_HUMAN	106.91	28	4	1	7	16060	40S ribosomal protein S19 OS=Homo sapiens OX=9606 GN=RPS19 PE=1 SV=2
232	sp|P23381|SYWC_HUMAN	106.82	15	4	4	5	53165	Tryptophan--tRNA ligase cytoplasmic OS=Homo sapiens OX=9606 GN=WARS PE=1 SV=2
329	sp|P55145|MANF_HUMAN	105.78	26	3	3	3	20700	Mesencephalic astrocyte-derived neurotrophic factor OS=Homo sapiens OX=9606 GN=MANF PE=1 SV=3
204	sp|P49458|SRP09_HUMAN	105.22	35	3	3	7	10112	Signal recognition particle 9 kDa protein OS=Homo sapiens OX=9606 GN=SRP9 PE=1 SV=2
305	sp|Q15651|HMGN3_HUMAN	104.71	15	3	2	3	10666	High mobility group nucleosome-binding domain-containing protein 3 OS=Homo sapiens OX=9606 GN=HMGN3 PE=1 SV=2
323	E9PLK3|E9PLK3_HUMAN	104.05	4	3	3	3	102988	Aminopeptidase OS=Homo sapiens OX=9606 GN=NPEPPS PE=1 SV=1
151	sp|Q96DA6|TIM14_HUMAN	103.56	47	4	4	9	12499	Mitochondrial import inner membrane translocase subunit TIM14 OS=Homo sapiens OX=9606 GN=DNAJC19 PE=1 SV=3
279	sp|P62318|SMD3_HUMAN	103.29	32	3	3	4	13916	Small nuclear ribonucleoprotein Sm D3 OS=Homo sapiens OX=9606 GN=SNRPD3 PE=1 SV=1
266	C9JFR7|C9JFR7_HUMAN	102.98	33	3	3	4	11333	Cytochrome c (Fragment) OS=Homo sapiens OX=9606 GN=CYCS PE=1 SV=1
318	sp|Q8TEA8|DTD1_HUMAN	102.81	20	3	3	3	23424	D-aminoacyl-tRNA deacylase 1 OS=Homo sapiens OX=9606 GN=DTD1 PE=1 SV=2
260	sp|Q71U36|TBA1A_HUMAN	102.7	14	4	1	4	50136	Tubulin alpha-1A chain OS=Homo sapiens OX=9606 GN=TUBA1A PE=1 SV=1
235	sp|Q9H1E1|RNAS7_HUMAN	102.52	35	4	4	5	17419	Ribonuclease 7 OS=Homo sapiens OX=9606 GN=RNASE7 PE=1 SV=2
210	sp|O43707|ACTN4_HUMAN	102.06	6	5	5	5	104854	Alpha-actinin-4 OS=Homo sapiens OX=9606 GN=ACTN4 PE=1 SV=2
200	sp|P78417|GSTO1_HUMAN	100.48	20	5	5	7	27566	Glutathione S-transferase omega-1 OS=Homo sapiens OX=9606 GN=GSTO1 PE=1 SV=2
274	sp|Q96PZ0|PUS7_HUMAN	100.39	8	4	4	4	75035	Pseudouridylate synthase 7 homolog OS=Homo sapiens OX=9606 GN=PUS7 PE=1 SV=2
261	sp|P63244|RACK1_HUMAN	100.32	14	4	4	4	35077	Receptor of activated protein C kinase 1 OS=Homo sapiens OX=9606 GN=RACK1 PE=1 SV=3
265	E9PEX6|E9PEX6_HUMAN	99.85	8	3	3	4	51816	Dihydrolipoyl dehydrogenase OS=Homo sapiens OX=9606 GN=DLD PE=1 SV=1
277	sp|P13073|COX41_HUMAN	99.51	19	3	3	4	19577	Cytochrome c oxidase subunit 4 isoform 1 mitochondrial OS=Homo sapiens OX=9606 GN=COX4I1 PE=1 SV=1
238	sp|P10599|THIO_HUMAN	99.09	34	3	3	5	11737	Thioredoxin OS=Homo sapiens OX=9606 GN=TXN PE=1 SV=3
246	sp|P51608|MECP2_HUMAN	99.01	8	3	3	5	52441	Methyl-CpG-binding protein 2 OS=Homo sapiens OX=9606 GN=MECP2 PE=1 SV=1
267	sp|O95989|NUDT3_HUMAN	98.9	24	3	1	4	19471	Diphosphoinositol polyphosphate phosphohydrolase 1 OS=Homo sapiens OX=9606 GN=NUDT3 PE=1 SV=1
299	sp|P0DP24|CALM2_HUMAN	98.89	22	2	2	3	16838	Calmodulin-2 OS=Homo sapiens OX=9606 GN=CALM2 PE=1 SV=1
376	sp|P35268|RL22_HUMAN	98.59	30	2	2	2	14787	60S ribosomal protein L22 OS=Homo sapiens OX=9606 GN=RPL22 PE=1 SV=2
307	sp|O75915|PRAF3_HUMAN	98.48	16	3	3	3	21615	PRA1 family protein 3 OS=Homo sapiens OX=9606 GN=ARL6IP5 PE=1 SV=1
254	sp|O15446|RPA34_HUMAN	98.16	15	3	3	4	54986	DNA-directed RNA polymerase I subunit RPA34 OS=Homo sapiens OX=9606 GN=CD3EAP PE=1 SV=1
252	A0A1W2PQT3|A0A1W2PQT3_HUMAN	98.14	9	4	4	4	59787	Malic enzyme OS=Homo sapiens OX=9606 GN=ME2 PE=1 SV=1
243	C9JUJ0|C9JUJ0_HUMAN	97.29	42	4	4	5	11940	CGG triplet repeat-binding protein 1 (Fragment) OS=Homo sapiens OX=9606 GN=CGGBP1 PE=1 SV=1
308	sp|Q9UKY7|CDV3_HUMAN	97.14	14	2	2	3	27335	Protein CDV3 homolog OS=Homo sapiens OX=9606 GN=CDV3 PE=1 SV=1
399	sp|P05387|RLA2_HUMAN	96.64	24	2	2	2	11665	60S acidic ribosomal protein P2 OS=Homo sapiens OX=9606 GN=RPLP2 PE=1 SV=1
280	H0YA83|H0YA83_HUMAN	95.66	29	4	4	4	19531	Beta-hexosaminidase subunit beta (Fragment) OS=Homo sapiens OX=9606 GN=HEXB PE=1 SV=1
289	C9J0A7|C9J0A7_HUMAN	95.48	12	3	3	4	20772	Charged multivesicular body protein 2b OS=Homo sapiens OX=9606 GN=CHMP2B PE=1 SV=1
384	sp|O00479|HMGN4_HUMAN	94.85	14	2	2	2	9539	High mobility group nucleosome-binding domain-containing protein 4 OS=Homo sapiens OX=9606 GN=HMGN4 PE=1 SV=3
309	sp|P50579|MAP2_HUMAN	93.79	10	2	2	3	52892	Methionine aminopeptidase 2 OS=Homo sapiens OX=9606 GN=METAP2 PE=1 SV=1
398	sp|P30084|ECHM_HUMAN	93.68	12	2	2	2	31387	Enoyl-CoA hydratase mitochondrial OS=Homo sapiens OX=9606 GN=ECHS1 PE=1 SV=4
197	sp|P07093|GDN_HUMAN	92.5	8	3	2	7	44002	Glia-derived nexin OS=Homo sapiens OX=9606 GN=SERPINE2 PE=1 SV=1
356	sp|P08758|ANXA5_HUMAN	91.99	8	2	2	2	35937	Annexin A5 OS=Homo sapiens OX=9606 GN=ANXA5 PE=1 SV=2
205	sp|P62861|RS30_HUMAN	91.7	19	2	2	7	6648	40S ribosomal protein S30 OS=Homo sapiens OX=9606 GN=FAU PE=1 SV=1
286	sp|Q13177|PAK2_HUMAN	89.87	8	2	2	3	58043	Serine/threonine-protein kinase PAK 2 OS=Homo sapiens OX=9606 GN=PAK2 PE=1 SV=3
403	sp|Q9Y6H1|CHCH2_HUMAN	89.54	23	2	2	2	15513	Coiled-coil-helix-coiled-coil-helix domain-containing protein 2 OS=Homo sapiens OX=9606 GN=CHCHD2 PE=1 SV=1
287	sp|Q14320|FA50A_HUMAN	89.17	9	2	2	4	40242	Protein FAM50A OS=Homo sapiens OX=9606 GN=FAM50A PE=1 SV=2
302	sp|Q6WKZ4|RFIP1_HUMAN	88.75	3	3	3	3	137167	Rab11 family-interacting protein 1 OS=Homo sapiens OX=9606 GN=RAB11FIP1 PE=1 SV=3
335	sp|P25815|S100P_HUMAN	88.7	24	2	2	2	10400	Protein S100-P OS=Homo sapiens OX=9606 GN=S100P PE=1 SV=2
328	sp|P82979|SARNP_HUMAN	88.39	14	3	3	3	23671	SAP domain-containing ribonucleoprotein OS=Homo sapiens OX=9606 GN=SARNP PE=1 SV=3
333	B4DEV8|B4DEV8_HUMAN	86.84	16	2	2	2	18458	Proteasome subunit alpha type OS=Homo sapiens OX=9606 PE=2 SV=1
253	sp|Q15014|MO4L2_HUMAN	86.15	8	2	2	4	32308	Mortality factor 4-like protein 2 OS=Homo sapiens OX=9606 GN=MORF4L2 PE=1 SV=1
341	sp|Q13185|CBX3_HUMAN	86.11	14	2	2	3	20811	Chromobox protein homolog 3 OS=Homo sapiens OX=9606 GN=CBX3 PE=1 SV=4
374	B4DFG0|B4DFG0_HUMAN	85.64	7	2	2	2	39501	cDNA FLJ53031 highly similar to Protein DEK OS=Homo sapiens OX=9606 GN=DEK PE=1 SV=1
322	A0A3B3IRW2|A0A3B3IRW2_HUMAN	84.08	6	3	3	3	62249	Mannosyl-oligosaccharide glucosidase OS=Homo sapiens OX=9606 GN=MOGS PE=1 SV=1
250	sp|Q9Y5V0|ZN706_HUMAN	83.83	26	2	2	4	8498	Zinc finger protein 706 OS=Homo sapiens OX=9606 GN=ZNF706 PE=1 SV=1
185	sp|P62851|RS25_HUMAN	83.42	24	3	3	8	13742	40S ribosomal protein S25 OS=Homo sapiens OX=9606 GN=RPS25 PE=1 SV=1
617	sp|P80188|NGAL_HUMAN	83.24	8	1	1	1	22588	Neutrophil gelatinase-associated lipocalin OS=Homo sapiens OX=9606 GN=LCN2 PE=1 SV=2
269	sp|P60903|S10AA_HUMAN	83.16	45	3	3	4	11203	Protein S100-A10 OS=Homo sapiens OX=9606 GN=S100A10 PE=1 SV=2
340	C9J3L8|C9J3L8_HUMAN	82.96	9	2	2	3	29573	Translocon-associated protein subunit alpha OS=Homo sapiens OX=9606 GN=SSR1 PE=1 SV=1
304	sp|Q16836|HCDH_HUMAN	82.89	13	2	2	2	34294	Hydroxyacyl-coenzyme A dehydrogenase mitochondrial OS=Homo sapiens OX=9606 GN=HADH PE=1 SV=3
413	Q86SW4|Q86SW4_HUMAN	82.42	24	2	2	2	29625	Dihydrolipoamide acetyltransferase component of pyruvate dehydrogenase complex (Fragment) OS=Homo sapiens OX=9606 GN=DLST PE=1 SV=1
324	sp|P07384|CAN1_HUMAN	82.4	6	3	3	3	81890	Calpain-1 catalytic subunit OS=Homo sapiens OX=9606 GN=CAPN1 PE=1 SV=1
417	sp|Q99714|HCD2_HUMAN	82.39	14	2	2	2	26923	3-hydroxyacyl-CoA dehydrogenase type-2 OS=Homo sapiens OX=9606 GN=HSD17B10 PE=1 SV=3
346	E9PRZ9|E9PRZ9_HUMAN	82.16	26	1	1	3	10038	Chromosome 11 open reading frame 58 (Fragment) OS=Homo sapiens OX=9606 GN=C11orf58 PE=1 SV=1
435	A0A1B0GV06|A0A1B0GV06_HUMAN	82.05	12	1	1	1	22956	Acid ceramidase (Fragment) OS=Homo sapiens OX=9606 GN=ASAH1 PE=1 SV=1
401	A0A087X0D5|A0A087X0D5_HUMAN	81.76	9	2	2	2	36269	Pro-cathepsin H OS=Homo sapiens OX=9606 GN=CTSH PE=1 SV=1
327	sp|P53582|MAP11_HUMAN	80.77	11	3	3	3	43215	Methionine aminopeptidase 1 OS=Homo sapiens OX=9606 GN=METAP1 PE=1 SV=2
213	sp|Q99988|GDF15_HUMAN	80.54	17	3	3	6	34140	Growth/differentiation factor 15 OS=Homo sapiens OX=9606 GN=GDF15 PE=1 SV=3
268	sp|Q96QA5|GSDMA_HUMAN	80.54	7	3	3	4	49365	Gasdermin-A OS=Homo sapiens OX=9606 GN=GSDMA PE=1 SV=4
334	sp|Q96AG4|LRC59_HUMAN	80.3	8	2	2	2	34930	Leucine-rich repeat-containing protein 59 OS=Homo sapiens OX=9606 GN=LRRC59 PE=1 SV=1
282	sp|P60866|RS20_HUMAN	80.23	29	3	3	4	13373	40S ribosomal protein S20 OS=Homo sapiens OX=9606 GN=RPS20 PE=1 SV=1
337	sp|Q7Z7K0|COXM1_HUMAN	79.77	19	2	2	3	12490	COX assembly mitochondrial protein homolog OS=Homo sapiens OX=9606 GN=CMC1 PE=1 SV=1
292	sp|Q15056|IF4H_HUMAN	79.53	10	2	2	4	27385	Eukaryotic translation initiation factor 4H OS=Homo sapiens OX=9606 GN=EIF4H PE=1 SV=5
281	H3BRU6|H3BRU6_HUMAN	79.1	12	3	2	3	31719	Poly(rC)-binding protein 2 (Fragment) OS=Homo sapiens OX=9606 GN=PCBP2 PE=1 SV=1
359	E9PQ96|E9PQ96_HUMAN	78.99	24	2	2	2	10279	40S ribosomal protein S3 OS=Homo sapiens OX=9606 GN=RPS3 PE=1 SV=1
432	sp|Q99575|POP1_HUMAN	78.13	2	1	1	1	114709	Ribonucleases P/MRP protein subunit POP1 OS=Homo sapiens OX=9606 GN=POP1 PE=1 SV=2
404	sp|P47985|UCRI_HUMAN	78.07	8	2	2	2	29668	Cytochrome b-c1 complex subunit Rieske mitochondrial OS=Homo sapiens OX=9606 GN=UQCRFS1 PE=1 SV=2
375	sp|Q2VIR3|IF2GL_HUMAN	77.25	3	1	1	1	51229	Eukaryotic translation initiation factor 2 subunit 3B OS=Homo sapiens OX=9606 GN=EIF2S3B PE=2 SV=2
431	sp|Q9NPA8|ENY2_HUMAN	76.87	17	1	1	1	11529	Transcription and mRNA export factor ENY2 OS=Homo sapiens OX=9606 GN=ENY2 PE=1 SV=1
407	sp|P05198|IF2A_HUMAN	75.9	9	2	2	2	36112	Eukaryotic translation initiation factor 2 subunit 1 OS=Homo sapiens OX=9606 GN=EIF2S1 PE=1 SV=3
262	sp|Q08554|DSC1_HUMAN	75.54	7	4	4	4	99987	Desmocollin-1 OS=Homo sapiens OX=9606 GN=DSC1 PE=1 SV=2
400	F6RFD5|F6RFD5_HUMAN	74.96	16	2	2	2	15397	Destrin OS=Homo sapiens OX=9606 GN=DSTN PE=1 SV=1
618	Q5TBR0|Q5TBR0_HUMAN	74.61	16	1	1	1	12398	Sialic acid synthase (Fragment) OS=Homo sapiens OX=9606 GN=NANS PE=1 SV=1
285	A0A087WYP2|A0A087WYP2_HUMAN	74.43	31	4	4	4	13303	Selenoprotein H OS=Homo sapiens OX=9606 GN=SELENOH PE=1 SV=1
367	sp|Q6UWP8|SBSN_HUMAN	73.84	6	2	2	2	60541	Suprabasin OS=Homo sapiens OX=9606 GN=SBSN PE=1 SV=2
345	sp|Q9P021|CRIPT_HUMAN	73.6	29	2	2	3	11216	Cysteine-rich PDZ-binding protein OS=Homo sapiens OX=9606 GN=CRIPT PE=1 SV=1
402	sp|Q99878|H2A1J_HUMAN	73.42	30	2	2	2	13936	Histone H2A type 1-J OS=Homo sapiens OX=9606 GN=HIST1H2AJ PE=1 SV=3
301	H7BYN3|H7BYN3_HUMAN	73.31	13	3	3	3	25686	Transcription factor A mitochondrial (Fragment) OS=Homo sapiens OX=9606 GN=TFAM PE=1 SV=1
405	B7Z5J4|B7Z5J4_HUMAN	73.28	7	2	2	2	35634	Carboxypeptidase A4 OS=Homo sapiens OX=9606 GN=CPA4 PE=1 SV=1
534	sp|Q9UKX7|NUP50_HUMAN	72.77	4	1	1	1	50144	Nuclear pore complex protein Nup50 OS=Homo sapiens OX=9606 GN=NUP50 PE=1 SV=2
619	sp|P09234|RU1C_HUMAN	72.41	11	1	1	1	17394	U1 small nuclear ribonucleoprotein C OS=Homo sapiens OX=9606 GN=SNRPC PE=1 SV=1
373	sp|P10619|PPGB_HUMAN	72.02	3	1	1	1	54466	Lysosomal protective protein OS=Homo sapiens OX=9606 GN=CTSA PE=1 SV=2
545	sp|Q01970|PLCB3_HUMAN	71.7	2	1	1	1	138799	1-phosphatidylinositol 4 5-bisphosphate phosphodiesterase beta-3 OS=Homo sapiens OX=9606 GN=PLCB3 PE=1 SV=2
436	sp|P04271|S100B_HUMAN	71.38	16	1	1	2	10713	Protein S100-B OS=Homo sapiens OX=9606 GN=S100B PE=1 SV=2
336	sp|Q6ZVX7|FBX50_HUMAN	71.35	15	2	2	3	30847	F-box only protein 50 OS=Homo sapiens OX=9606 GN=NCCRP1 PE=1 SV=1
325	sp|Q9H444|CHM4B_HUMAN	71.32	14	3	3	3	24950	Charged multivesicular body protein 4b OS=Homo sapiens OX=9606 GN=CHMP4B PE=1 SV=1
283	sp|P26373|RL13_HUMAN	71.16	13	3	3	4	24261	60S ribosomal protein L13 OS=Homo sapiens OX=9606 GN=RPL13 PE=1 SV=4
288	sp|P14174|MIF_HUMAN	71.15	17	2	2	4	12476	Macrophage migration inhibitory factor OS=Homo sapiens OX=9606 GN=MIF PE=1 SV=4
263	B9A041|B9A041_HUMAN	70.99	22	4	4	4	23038	Malate dehydrogenase cytoplasmic OS=Homo sapiens OX=9606 GN=MDH1 PE=1 SV=1
290	H6UMI1|H6UMI1_HUMAN	70.75	24	2	2	4	11658	GABARAP-a OS=Homo sapiens OX=9606 GN=GABARAP PE=1 SV=1
388	F8VVL1|F8VVL1_HUMAN	70.52	12	1	1	2	17770	Density-regulated protein OS=Homo sapiens OX=9606 GN=DENR PE=1 SV=1
369	sp|Q15181|IPYR_HUMAN	69.85	11	2	2	2	32660	Inorganic pyrophosphatase OS=Homo sapiens OX=9606 GN=PPA1 PE=1 SV=2
546	A0A3B3ISA6|A0A3B3ISA6_HUMAN	69.75	1	1	1	1	142999	Complement C4-B (Fragment) OS=Homo sapiens OX=9606 GN=C4B PE=1 SV=1
338	H0YLS6|H0YLS6_HUMAN	69.19	15	2	2	3	13948	Proteasome subunit alpha type OS=Homo sapiens OX=9606 GN=PSMA4 PE=1 SV=1
351	sp|P42684|ABL2_HUMAN	68.29	2	1	1	1	128343	Tyrosine-protein kinase ABL2 OS=Homo sapiens OX=9606 GN=ABL2 PE=1 SV=1
410	A0A0U1RRH9|A0A0U1RRH9_HUMAN	67.89	22	2	1	2	16464	Septin-7 (Fragment) OS=Homo sapiens OX=9606 GN=SEPT7 PE=1 SV=1
620	sp|P60953|CDC42_HUMAN	67.75	9	1	1	1	21259	Cell division control protein 42 homolog OS=Homo sapiens OX=9606 GN=CDC42 PE=1 SV=2
543	K7EJD9|K7EJD9_HUMAN	67.16	15	1	1	1	13713	Tartrate-resistant acid phosphatase type 5 (Fragment) OS=Homo sapiens OX=9606 GN=ACP5 PE=1 SV=1
621	R4GN98|R4GN98_HUMAN	66.95	18	1	1	1	9681	Protein S100 (Fragment) OS=Homo sapiens OX=9606 GN=S100A6 PE=1 SV=1
415	sp|P28074|PSB5_HUMAN	66.87	10	2	2	2	28480	Proteasome subunit beta type-5 OS=Homo sapiens OX=9606 GN=PSMB5 PE=1 SV=3
492	C9J4S4|C9J4S4_HUMAN	66.6	14	1	1	1	10962	Ras-related protein Rab-7a OS=Homo sapiens OX=9606 GN=RAB7A PE=1 SV=1
411	E9PDQ8|E9PDQ8_HUMAN	66.48	4	2	2	2	41438	Succinate--CoA ligase [GDP-forming] subunit beta mitochondrial OS=Homo sapiens OX=9606 GN=SUCLG2 PE=1 SV=1
434	sp|P35270|SPRE_HUMAN	66.24	7	1	1	1	28048	Sepiapterin reductase OS=Homo sapiens OX=9606 GN=SPR PE=1 SV=1
297	sp|O14776|TCRG1_HUMAN	65.95	3	3	3	3	123901	Transcription elongation regulator 1 OS=Homo sapiens OX=9606 GN=TCERG1 PE=1 SV=2
339	sp|Q00688|FKBP3_HUMAN	65.84	13	2	2	3	25177	Peptidyl-prolyl cis-trans isomerase FKBP3 OS=Homo sapiens OX=9606 GN=FKBP3 PE=1 SV=1
406	sp|Q8N488|RYBP_HUMAN	65.78	19	2	2	2	24822	RING1 and YY1-binding protein OS=Homo sapiens OX=9606 GN=RYBP PE=1 SV=2
622	sp|P05386|RLA1_HUMAN	65.58	14	1	1	1	11514	60S acidic ribosomal protein P1 OS=Homo sapiens OX=9606 GN=RPLP1 PE=1 SV=1
303	sp|P28066|PSA5_HUMAN	64.96	12	2	2	2	26411	Proteasome subunit alpha type-5 OS=Homo sapiens OX=9606 GN=PSMA5 PE=1 SV=3
623	sp|O14556|G3PT_HUMAN	64.93	4	1	1	1	44501	Glyceraldehyde-3-phosphate dehydrogenase testis-specific OS=Homo sapiens OX=9606 GN=GAPDHS PE=1 SV=2
416	sp|Q9BX40|LS14B_HUMAN	64.33	6	2	2	2	42071	Protein LSM14 homolog B OS=Homo sapiens OX=9606 GN=LSM14B PE=1 SV=1
372	sp|O60739|EIF1B_HUMAN	64.22	16	1	1	1	12824	Eukaryotic translation initiation factor 1b OS=Homo sapiens OX=9606 GN=EIF1B PE=1 SV=2
425	sp|O75821|EIF3G_HUMAN	63.87	14	2	2	2	35611	Eukaryotic translation initiation factor 3 subunit G OS=Homo sapiens OX=9606 GN=EIF3G PE=1 SV=2
382	A0A0B4J295|A0A0B4J295_HUMAN	63.77	13	1	1	1	13658	BOLA2-SMG1P6 readthrough OS=Homo sapiens OX=9606 GN=BOLA2-SMG1P6 PE=3 SV=1
377	G3V3U4|G3V3U4_HUMAN	63.48	21	2	2	2	11570	Proteasome subunit alpha type OS=Homo sapiens OX=9606 GN=PSMA6 PE=1 SV=1
408	sp|P84077|ARF1_HUMAN	63.3	18	2	2	2	20697	ADP-ribosylation factor 1 OS=Homo sapiens OX=9606 GN=ARF1 PE=1 SV=2
326	sp|P20618|PSB1_HUMAN	63.22	14	3	3	3	26489	Proteasome subunit beta type-1 OS=Homo sapiens OX=9606 GN=PSMB1 PE=1 SV=2
358	Q5T985|Q5T985_HUMAN	63.2	3	2	2	2	105216	Inter-alpha-trypsin inhibitor heavy chain H2 OS=Homo sapiens OX=9606 GN=ITIH2 PE=1 SV=1
379	sp|Q86V81|THOC4_HUMAN	62.75	4	1	1	1	26888	THO complex subunit 4 OS=Homo sapiens OX=9606 GN=ALYREF PE=1 SV=3
239	sp|Q9P2E9|RRBP1_HUMAN	62.61	1	2	2	4	152456	Ribosome-binding protein 1 OS=Homo sapiens OX=9606 GN=RRBP1 PE=1 SV=5
437	sp|P63000|RAC1_HUMAN	61.97	8	1	1	2	21450	Ras-related C3 botulinum toxin substrate 1 OS=Homo sapiens OX=9606 GN=RAC1 PE=1 SV=1
342	sp|P56381|ATP5E_HUMAN	61.35	31	2	2	3	5780	ATP synthase subunit epsilon mitochondrial OS=Homo sapiens OX=9606 GN=ATP5F1E PE=1 SV=2
624	B8ZZL8|B8ZZL8_HUMAN	61.34	14	1	1	1	10690	10 kDa heat shock protein mitochondrial OS=Homo sapiens OX=9606 GN=HSPE1 PE=1 SV=1
467	C9JDE9|C9JDE9_HUMAN	60.92	5	1	1	1	40270	3-ketoacyl-CoA thiolase peroxisomal OS=Homo sapiens OX=9606 GN=ACAA1 PE=1 SV=1
625	C9K0U8|C9K0U8_HUMAN	60.56	12	1	1	1	14131	Single-stranded DNA-binding protein mitochondrial (Fragment) OS=Homo sapiens OX=9606 GN=SSBP1 PE=1 SV=1
412	sp|Q5JVS0|HABP4_HUMAN	60.21	4	2	1	2	45785	Intracellular hyaluronan-binding protein 4 OS=Homo sapiens OX=9606 GN=HABP4 PE=1 SV=1
533	sp|Q9HCY8|S10AE_HUMAN	60.17	11	1	1	1	11662	Protein S100-A14 OS=Homo sapiens OX=9606 GN=S100A14 PE=1 SV=1
330	sp|Q13347|EIF3I_HUMAN	59.96	17	3	3	3	36502	Eukaryotic translation initiation factor 3 subunit I OS=Homo sapiens OX=9606 GN=EIF3I PE=1 SV=1
344	sp|Q15365|PCBP1_HUMAN	59.69	7	2	1	2	37498	Poly(rC)-binding protein 1 OS=Homo sapiens OX=9606 GN=PCBP1 PE=1 SV=2
420	sp|P10606|COX5B_HUMAN	58.86	24	2	2	2	13696	Cytochrome c oxidase subunit 5B mitochondrial OS=Homo sapiens OX=9606 GN=COX5B PE=1 SV=2
332	sp|Q14019|COTL1_HUMAN	58.73	29	3	3	3	15945	Coactosin-like protein OS=Homo sapiens OX=9606 GN=COTL1 PE=1 SV=3
438	A0A2R8YDY1|A0A2R8YDY1_HUMAN	58.58	14	1	1	2	10535	Tripeptidyl-peptidase 1 OS=Homo sapiens OX=9606 GN=TPP1 PE=1 SV=1
466	sp|Q01082|SPTB2_HUMAN	57.91	1	1	1	1	274608	Spectrin beta chain non-erythrocytic 1 OS=Homo sapiens OX=9606 GN=SPTBN1 PE=1 SV=2
409	sp|Q9Y6A4|CFA20_HUMAN	57.61	10	2	2	2	22774	Cilia- and flagella-associated protein 20 OS=Homo sapiens OX=9606 GN=CFAP20 PE=1 SV=1
306	sp|Q14978|NOLC1_HUMAN	56.92	3	2	2	2	73603	Nucleolar and coiled-body phosphoprotein 1 OS=Homo sapiens OX=9606 GN=NOLC1 PE=1 SV=2
429	J3KSS0|J3KSS0_HUMAN	56.71	14	1	1	1	7575	60S ribosomal protein L26 OS=Homo sapiens OX=9606 GN=RPL26 PE=4 SV=1
629	sp|P19105|ML12A_HUMAN	56.35	6	1	1	1	19794	Myosin regulatory light chain 12A OS=Homo sapiens OX=9606 GN=MYL12A PE=1 SV=2
387	F5GY03|F5GY03_HUMAN	55.83	9	2	2	2	17470	SPARC (Fragment) OS=Homo sapiens OX=9606 GN=SPARC PE=1 SV=1
439	sp|Q53RT3|APRV1_HUMAN	55.48	4	1	1	2	36991	Retroviral-like aspartic protease 1 OS=Homo sapiens OX=9606 GN=ASPRV1 PE=1 SV=1
626	F8VV32|F8VV32_HUMAN	55.02	12	1	1	1	11488	Lysozyme OS=Homo sapiens OX=9606 GN=LYZ PE=1 SV=1
343	sp|P07711|CATL1_HUMAN	55.02	8	2	2	3	37564	Cathepsin L1 OS=Homo sapiens OX=9606 GN=CTSL PE=1 SV=2
414	sp|Q92820|GGH_HUMAN	54.53	8	2	2	2	35964	Gamma-glutamyl hydrolase OS=Homo sapiens OX=9606 GN=GGH PE=1 SV=2
627	sp|P07954|FUMH_HUMAN	54.52	4	1	1	1	54637	Fumarate hydratase mitochondrial OS=Homo sapiens OX=9606 GN=FH PE=1 SV=3
628	sp|O43597|SPY2_HUMAN	54.44	5	1	1	1	34688	Protein sprouty homolog 2 OS=Homo sapiens OX=9606 GN=SPRY2 PE=1 SV=1
418	sp|Q13630|FCL_HUMAN	54.35	6	2	2	2	35893	GDP-L-fucose synthase OS=Homo sapiens OX=9606 GN=TSTA3 PE=1 SV=1
527	F8WBJ6|F8WBJ6_HUMAN	53.34	12	1	1	1	15175	RNA-binding protein PNO1 OS=Homo sapiens OX=9606 GN=PNO1 PE=1 SV=1
536	E7EQB2|E7EQB2_HUMAN	52.58	1	1	1	1	76626	Lactotransferrin (Fragment) OS=Homo sapiens OX=9606 GN=LTF PE=1 SV=1
331	Q6P452|Q6P452_HUMAN	52.58	12	3	3	3	33552	Annexin OS=Homo sapiens OX=9606 GN=ANXA4 PE=1 SV=1
381	A0A3B3IS06|A0A3B3IS06_HUMAN	52.47	1	1	1	1	138691	Treacle protein (Fragment) OS=Homo sapiens OX=9606 GN=TCOF1 PE=1 SV=1
530	sp|P49411|EFTU_HUMAN	52.45	4	1	1	1	49542	Elongation factor Tu mitochondrial OS=Homo sapiens OX=9606 GN=TUFM PE=1 SV=2
357	A0A0A0MS51|A0A0A0MS51_HUMAN	52.25	3	2	2	2	82526	Gelsolin OS=Homo sapiens OX=9606 GN=GSN PE=1 SV=1
630	sp|O00625|PIR_HUMAN	52.02	4	1	1	1	32113	Pirin OS=Homo sapiens OX=9606 GN=PIR PE=1 SV=1
426	sp|P25788|PSA3_HUMAN	51.65	7	2	2	2	28433	Proteasome subunit alpha type-3 OS=Homo sapiens OX=9606 GN=PSMA3 PE=1 SV=2
631	A0A087WWQ2|A0A087WWQ2_HUMAN	51.56	4	1	1	1	24458	Ribosomal RNA small subunit methyltransferase NEP1 (Fragment) OS=Homo sapiens OX=9606 GN=EMG1 PE=1 SV=1
632	A0A0B4J230|A0A0B4J230_HUMAN	50.12	15	1	1	1	8119	ATPase inhibitor mitochondrial OS=Homo sapiens OX=9606 GN=ATP5IF1 PE=1 SV=1
633	sp|Q9NP97|DLRB1_HUMAN	49.83	12	1	1	1	10922	Dynein light chain roadblock-type 1 OS=Homo sapiens OX=9606 GN=DYNLRB1 PE=1 SV=3
634	sp|P27482|CALL3_HUMAN	49.73	8	1	1	1	16891	Calmodulin-like protein 3 OS=Homo sapiens OX=9606 GN=CALML3 PE=1 SV=2
525	F5GYK7|F5GYK7_HUMAN	49.66	2	1	1	1	41513	Glycerol-3-phosphate dehydrogenase OS=Homo sapiens OX=9606 GN=GPD2 PE=1 SV=1
639	sp|P00491|PNPH_HUMAN	49.48	3	1	1	1	32118	Purine nucleoside phosphorylase OS=Homo sapiens OX=9606 GN=PNP PE=1 SV=2
378	sp|A0MZ66|SHOT1_HUMAN	49.47	3	2	2	2	71640	Shootin-1 OS=Homo sapiens OX=9606 GN=SHTN1 PE=1 SV=4
310	E5RK69|E5RK69_HUMAN	49.44	3	1	1	1	51777	Annexin OS=Homo sapiens OX=9606 GN=ANXA6 PE=1 SV=1
635	sp|Q9Y5L4|TIM13_HUMAN	49.42	15	1	1	1	10500	Mitochondrial import inner membrane translocase subunit Tim13 OS=Homo sapiens OX=9606 GN=TIMM13 PE=1 SV=1
270	sp|Q12802|AKP13_HUMAN	49.14	0	2	2	4	307550	A-kinase anchor protein 13 OS=Homo sapiens OX=9606 GN=AKAP13 PE=1 SV=2
636	sp|O60220|TIM8A_HUMAN	49.09	11	1	1	1	10998	Mitochondrial import inner membrane translocase subunit Tim8 A OS=Homo sapiens OX=9606 GN=TIMM8A PE=1 SV=1
440	sp|P52907|CAZA1_HUMAN	49.03	6	1	1	2	32923	F-actin-capping protein subunit alpha-1 OS=Homo sapiens OX=9606 GN=CAPZA1 PE=1 SV=3
370	sp|P07858|CATB_HUMAN	48.54	7	2	2	2	37822	Cathepsin B OS=Homo sapiens OX=9606 GN=CTSB PE=1 SV=3
423	Q8WVC2|Q8WVC2_HUMAN	48.52	23	2	2	2	8850	40S ribosomal protein S21 OS=Homo sapiens OX=9606 GN=RPS21 PE=1 SV=1
419	sp|Q96BJ3|AIDA_HUMAN	48.02	9	2	2	2	35023	Axin interactor dorsalization-associated protein OS=Homo sapiens OX=9606 GN=AIDA PE=1 SV=1
637	A6PVX3|A6PVX3_HUMAN	47.95	9	1	1	1	21783	26S proteasome non-ATPase regulatory subunit 4 (Fragment) OS=Homo sapiens OX=9606 GN=PSMD4 PE=1 SV=1
640	sp|Q92522|H1X_HUMAN	47.3	5	1	1	1	22487	Histone H1x OS=Homo sapiens OX=9606 GN=H1FX PE=1 SV=1
368	Q5SYQ7|Q5SYQ7_HUMAN	47.22	8	2	2	2	22654	Retinal dehydrogenase 1 (Fragment) OS=Homo sapiens OX=9606 GN=ALDH1A1 PE=1 SV=1
421	D6RDU5|D6RDU5_HUMAN	47.12	5	2	1	2	43113	Septin-11 (Fragment) OS=Homo sapiens OX=9606 GN=SEPT11 PE=1 SV=1
638	Q5H907|Q5H907_HUMAN	47.05	4	1	1	1	55796	Melanoma antigen family D 2 isoform CRA_d OS=Homo sapiens OX=9606 GN=MAGED2 PE=1 SV=1
491	sp|Q8WYP5|ELYS_HUMAN	47.02	1	1	1	1	252496	Protein ELYS OS=Homo sapiens OX=9606 GN=AHCTF1 PE=1 SV=3
422	sp|P23919|KTHY_HUMAN	46.79	10	2	2	2	23819	Thymidylate kinase OS=Homo sapiens OX=9606 GN=DTYMK PE=1 SV=4
532	sp|Q92665|RT31_HUMAN	46.62	4	1	1	1	45319	28S ribosomal protein S31 mitochondrial OS=Homo sapiens OX=9606 GN=MRPS31 PE=1 SV=3
641	B1AK87|B1AK87_HUMAN	46.31	4	1	1	1	29295	F-actin-capping protein subunit beta OS=Homo sapiens OX=9606 GN=CAPZB PE=1 SV=1
468	sp|P06744|G6PI_HUMAN	45.77	3	1	1	1	63147	Glucose-6-phosphate isomerase OS=Homo sapiens OX=9606 GN=GPI PE=1 SV=4
424	sp|Q15691|MARE1_HUMAN	45.5	14	2	2	2	29999	Microtubule-associated protein RP/EB family member 1 OS=Homo sapiens OX=9606 GN=MAPRE1 PE=1 SV=3
642	sp|Q92890|UFD1_HUMAN	45.24	4	1	1	1	34500	Ubiquitin recognition factor in ER-associated degradation protein 1 OS=Homo sapiens OX=9606 GN=UFD1 PE=1 SV=3
643	sp|Q9UBR2|CATZ_HUMAN	44.49	4	1	1	1	33868	Cathepsin Z OS=Homo sapiens OX=9606 GN=CTSZ PE=1 SV=1
644	sp|P19338|NUCL_HUMAN	44.36	3	1	1	1	76615	Nucleolin OS=Homo sapiens OX=9606 GN=NCL PE=1 SV=3
433	K7EKD8|K7EKD8_HUMAN	44.33	3	1	1	1	24802	Calpain small subunit 1 OS=Homo sapiens OX=9606 GN=CAPNS1 PE=1 SV=1
645	sp|P51858|HDGF_HUMAN	43.98	4	1	1	1	26788	Hepatoma-derived growth factor OS=Homo sapiens OX=9606 GN=HDGF PE=1 SV=1
541	sp|Q92817|EVPL_HUMAN	43.61	1	1	1	1	231602	Envoplakin OS=Homo sapiens OX=9606 GN=EVPL PE=1 SV=3
441	sp|Q8IVM0|CCD50_HUMAN	43.11	4	1	1	2	35822	Coiled-coil domain-containing protein 50 OS=Homo sapiens OX=9606 GN=CCDC50 PE=1 SV=1
646	sp|O75937|DNJC8_HUMAN	43.06	6	1	1	1	29842	DnaJ homolog subfamily C member 8 OS=Homo sapiens OX=9606 GN=DNAJC8 PE=1 SV=2
442	K7EK00|K7EK00_HUMAN	42.98	8	1	1	2	30292	Protein FAM210A (Fragment) OS=Homo sapiens OX=9606 GN=FAM210A PE=1 SV=1
647	sp|P13667|PDIA4_HUMAN	42.35	2	1	1	1	72933	Protein disulfide-isomerase A4 OS=Homo sapiens OX=9606 GN=PDIA4 PE=1 SV=2
528	sp|P63167|DYL1_HUMAN	41.65	12	1	1	1	10366	Dynein light chain 1 cytoplasmic OS=Homo sapiens OX=9606 GN=DYNLL1 PE=1 SV=1
548	E9PBS1|E9PBS1_HUMAN	41.59	3	1	1	1	45652	Multifunctional protein ADE2 (Fragment) OS=Homo sapiens OX=9606 GN=PAICS PE=1 SV=1
524	A0A0A0MS07|A0A0A0MS07_HUMAN	41.45	3	1	1	1	31983	Immunoglobulin heavy constant gamma 1 (Fragment) OS=Homo sapiens OX=9606 GN=IGHG1 PE=1 SV=1
649	sp|P28070|PSB4_HUMAN	40.21	4	1	1	1	29204	Proteasome subunit beta type-4 OS=Homo sapiens OX=9606 GN=PSMB4 PE=1 SV=4
648	B9A062|B9A062_HUMAN	40.2	5	1	1	1	23867	Bifunctional methylenetetrahydrofolate dehydrogenase/cyclohydrolase mitochondrial OS=Homo sapiens OX=9606 GN=MTHFD2 PE=1 SV=1
430	E5RH24|E5RH24_HUMAN	39.69	9	1	1	1	13302	Polyadenylate-binding protein 1 (Fragment) OS=Homo sapiens OX=9606 GN=PABPC1 PE=1 SV=1
427	sp|P13797|PLST_HUMAN	39.35	5	2	2	2	70811	Plastin-3 OS=Homo sapiens OX=9606 GN=PLS3 PE=1 SV=4
542	E7EN89|E7EN89_HUMAN	39.15	5	1	1	1	27043	Toll interacting protein isoform CRA_b OS=Homo sapiens OX=9606 GN=TOLLIP PE=1 SV=2
650	sp|O75940|SPF30_HUMAN	39.1	4	1	1	1	26711	Survival of motor neuron-related-splicing factor 30 OS=Homo sapiens OX=9606 GN=SMNDC1 PE=1 SV=1
651	sp|P17900|SAP3_HUMAN	38.94	5	1	1	1	20838	Ganglioside GM2 activator OS=Homo sapiens OX=9606 GN=GM2A PE=1 SV=4
428	sp|P11137|MTAP2_HUMAN	38.87	1	1	1	1	199525	Microtubule-associated protein 2 OS=Homo sapiens OX=9606 GN=MAP2 PE=1 SV=4
652	sp|O43665|RGS10_HUMAN	38.86	6	1	1	1	21210	Regulator of G-protein signaling 10 OS=Homo sapiens OX=9606 GN=RGS10 PE=1 SV=3
251	A0A0A0MRA3|A0A0A0MRA3_HUMAN	38.69	0	1	1	1	3013943	Titin OS=Homo sapiens OX=9606 GN=TTN PE=1 SV=1
551	A0A2R8Y7C0|A0A2R8Y7C0_HUMAN	38.65	11	1	1	1	13962	Hemoglobin subunit alpha (Fragment) OS=Homo sapiens OX=9606 GN=HBA2 PE=1 SV=1
653	sp|P24752|THIL_HUMAN	38.48	3	1	1	1	45200	Acetyl-CoA acetyltransferase mitochondrial OS=Homo sapiens OX=9606 GN=ACAT1 PE=1 SV=1
371	sp|P48735|IDHP_HUMAN	38.4	5	2	1	2	50909	Isocitrate dehydrogenase [NADP] mitochondrial OS=Homo sapiens OX=9606 GN=IDH2 PE=1 SV=2
654	K7ER52|K7ER52_HUMAN	38.01	7	1	1	1	17272	Septin-9 (Fragment) OS=Homo sapiens OX=9606 GN=SEPT9 PE=1 SV=1
549	sp|P35579|MYH9_HUMAN	37.8	1	1	1	1	226530	Myosin-9 OS=Homo sapiens OX=9606 GN=MYH9 PE=1 SV=4
655	sp|P59666|DEF3_HUMAN	37.69	10	1	1	1	10245	Neutrophil defensin 3 OS=Homo sapiens OX=9606 GN=DEFA3 PE=1 SV=1
656	sp|Q9UM22|EPDR1_HUMAN	37.5	4	1	1	1	25437	Mammalian ependymin-related protein 1 OS=Homo sapiens OX=9606 GN=EPDR1 PE=1 SV=2
311	B0YJC4|B0YJC4_HUMAN	37.13	4	2	1	2	49653	Vimentin variant 3 OS=Homo sapiens OX=9606 GN=VIM PE=1 SV=1
386	sp|Q5SW79|CE170_HUMAN	37.1	1	1	1	1	175292	Centrosomal protein of 170 kDa OS=Homo sapiens OX=9606 GN=CEP170 PE=1 SV=1
544	sp|O15145|ARPC3_HUMAN	36.97	6	1	1	1	20547	Actin-related protein 2/3 complex subunit 3 OS=Homo sapiens OX=9606 GN=ARPC3 PE=1 SV=3
657	F8WDD7|F8WDD7_HUMAN	36.87	10	1	1	1	13057	Actin-related protein 2/3 complex subunit 4 OS=Homo sapiens OX=9606 GN=ARPC4 PE=4 SV=1
538	sp|P35637|FUS_HUMAN	36.8	5	1	1	1	53426	RNA-binding protein FUS OS=Homo sapiens OX=9606 GN=FUS PE=1 SV=1
531	sp|P60842|IF4A1_HUMAN	36.42	2	1	1	1	46154	Eukaryotic initiation factor 4A-I OS=Homo sapiens OX=9606 GN=EIF4A1 PE=1 SV=1
535	F8WCY6|F8WCY6_HUMAN	36.13	18	1	1	1	6816	Ras-related protein Rab-5A OS=Homo sapiens OX=9606 GN=RAB5A PE=1 SV=1
526	J3QR09|J3QR09_HUMAN	36.06	5	1	1	1	23135	Ribosomal protein L19 OS=Homo sapiens OX=9606 GN=RPL19 PE=1 SV=1
658	sp|P52815|RM12_HUMAN	35.63	6	1	1	1	21348	39S ribosomal protein L12 mitochondrial OS=Homo sapiens OX=9606 GN=MRPL12 PE=1 SV=2
529	C9JFM7|C9JFM7_HUMAN	35.6	13	1	1	1	9440	Ras-related protein Rab-43 (Fragment) OS=Homo sapiens OX=9606 GN=RAB43 PE=1 SV=1
659	sp|P05362|ICAM1_HUMAN	34.85	2	1	1	1	57825	Intercellular adhesion molecule 1 OS=Homo sapiens OX=9606 GN=ICAM1 PE=1 SV=2
660	sp|L0R8F8|MIDUO_HUMAN	34.77	11	1	1	1	8445	MIEF1 upstream open reading frame protein OS=Homo sapiens OX=9606 GN=MIEF1 PE=1 SV=1
490	sp|Q9Y5J7|TIM9_HUMAN	34.57	9	1	1	1	10378	Mitochondrial import inner membrane translocase subunit Tim9 OS=Homo sapiens OX=9606 GN=TIMM9 PE=1 SV=1
447	D6RFL4|D6RFL4_HUMAN	34.47	3	1	1	2	23313	Monocyte differentiation antigen CD14 (Fragment) OS=Homo sapiens OX=9606 GN=CD14 PE=1 SV=1
661	F2Z2Q9|F2Z2Q9_HUMAN	34.09	13	1	1	1	7501	Low molecular weight phosphotyrosine protein phosphatase OS=Homo sapiens OX=9606 GN=ACP1 PE=1 SV=1
445	sp|Q86TJ2|TAD2B_HUMAN	34.06	2	1	1	2	48470	Transcriptional adapter 2-beta OS=Homo sapiens OX=9606 GN=TADA2B PE=1 SV=2
664	M0R344|M0R344_HUMAN	33.65	1	1	1	1	70082	Sphingosine kinase 2 OS=Homo sapiens OX=9606 GN=SPHK2 PE=1 SV=1
443	sp|Q9H1E3|NUCKS_HUMAN	33.46	5	1	1	2	27296	Nuclear ubiquitous casein and cyclin-dependent kinase substrate 1 OS=Homo sapiens OX=9606 GN=NUCKS1 PE=1 SV=1
663	sp|P28072|PSB6_HUMAN	32.84	5	1	1	1	25358	Proteasome subunit beta type-6 OS=Homo sapiens OX=9606 GN=PSMB6 PE=1 SV=4
665	sp|Q9H1K1|ISCU_HUMAN	32.4	7	1	1	1	17999	Iron-sulfur cluster assembly enzyme ISCU mitochondrial OS=Homo sapiens OX=9606 GN=ISCU PE=1 SV=2
683	sp|P98088|MUC5A_HUMAN	32.11	0	1	1	1	585574	Mucin-5AC OS=Homo sapiens OX=9606 GN=MUC5AC PE=1 SV=4
666	F5H608|F5H608_HUMAN	31.67	11	1	1	1	8915	ATP synthase subunit d mitochondrial OS=Homo sapiens OX=9606 GN=ATP5PD PE=1 SV=2
446	E5RIE5|E5RIE5_HUMAN	31.43	6	1	1	2	14856	[Pyruvate dehydrogenase [acetyl-transferring]]-phosphatase 1 mitochondrial (Fragment) OS=Homo sapiens OX=9606 GN=PDP1 PE=1 SV=1
667	sp|Q7Z7L8|CK096_HUMAN	31.1	2	1	1	1	46114	Uncharacterized protein C11orf96 OS=Homo sapiens OX=9606 GN=C11orf96 PE=1 SV=3
668	F2Z393|F2Z393_HUMAN	31.06	3	1	1	1	35329	Transaldolase OS=Homo sapiens OX=9606 GN=TALDO1 PE=1 SV=1
383	J3QLE5|J3QLE5_HUMAN	30.91	4	1	1	2	17546	Small nuclear ribonucleoprotein-associated protein N (Fragment) OS=Homo sapiens OX=9606 GN=SNRPN PE=1 SV=1
547	E9PJT3|E9PJT3_HUMAN	30.89	7	1	1	1	29135	Splicing factor 3B subunit 2 (Fragment) OS=Homo sapiens OX=9606 GN=SF3B2 PE=1 SV=1
669	sp|Q8WWY7|WFD12_HUMAN	30.55	14	1	1	1	12050	WAP four-disulfide core domain protein 12 OS=Homo sapiens OX=9606 GN=WFDC12 PE=1 SV=1
349	H3BPE1|H3BPE1_HUMAN	30.22	0	1	1	1	856894	Microtubule-actin cross-linking factor 1 isoforms 1/2/3/5 OS=Homo sapiens OX=9606 GN=MACF1 PE=1 SV=1
347	sp|Q86UN6|AKA28_HUMAN	29.72	6	1	1	2	22815	A-kinase anchor protein 14 OS=Homo sapiens OX=9606 GN=AKAP14 PE=1 SV=1
672	sp|P62805|H4_HUMAN	28.93	8	1	1	1	11367	Histone H4 OS=Homo sapiens OX=9606 GN=HIST1H4A PE=1 SV=2
671	sp|P02458|CO2A1_HUMAN	28.86	1	1	1	1	141786	Collagen alpha-1(II) chain OS=Homo sapiens OX=9606 GN=COL2A1 PE=1 SV=3
675	sp|P29622|KAIN_HUMAN	28.37	2	1	1	1	48542	Kallistatin OS=Homo sapiens OX=9606 GN=SERPINA4 PE=1 SV=3
674	B0QYN7|B0QYN7_HUMAN	28.21	5	1	1	1	20458	SUMO-conjugating enzyme UBC9 OS=Homo sapiens OX=9606 GN=UBE2I PE=1 SV=1
540	A0A0G2JNZ5|A0A0G2JNZ5_HUMAN	27.99	2	1	1	1	50264	Glucosylceramidase OS=Homo sapiens OX=9606 GN=GBA PE=1 SV=1
676	E7EW18|E7EW18_HUMAN	27.87	2	1	1	1	31330	DNA polymerase beta (Fragment) OS=Homo sapiens OX=9606 GN=POLB PE=1 SV=1
553	F5GXF5|F5GXF5_HUMAN	27.74	0	1	1	1	271529	Nucleosome-remodeling factor subunit BPTF (Fragment) OS=Homo sapiens OX=9606 GN=BPTF PE=1 SV=2
495	sp|O43776|SYNC_HUMAN	27.64	3	1	1	1	62943	Asparagine--tRNA ligase cytoplasmic OS=Homo sapiens OX=9606 GN=NARS PE=1 SV=1
312	sp|Q96QZ7|MAGI1_HUMAN	26.86	1	1	1	3	164580	Membrane-associated guanylate kinase WW and PDZ domain-containing protein 1 OS=Homo sapiens OX=9606 GN=MAGI1 PE=1 SV=3
679	sp|P49006|MRP_HUMAN	26.63	4	1	1	1	19529	MARCKS-related protein OS=Homo sapiens OX=9606 GN=MARCKSL1 PE=1 SV=2
493	sp|Q9UQ35|SRRM2_HUMAN	26.49	0	1	1	1	299616	Serine/arginine repetitive matrix protein 2 OS=Homo sapiens OX=9606 GN=SRRM2 PE=1 SV=2
677	F8VR77|F8VR77_HUMAN	26.49	3	1	1	1	31467	Proliferation-associated protein 2G4 OS=Homo sapiens OX=9606 GN=PA2G4 PE=1 SV=1
678	sp|Q8IY92|SLX4_HUMAN	26.38	0	1	1	1	200010	Structure-specific endonuclease subunit SLX4 OS=Homo sapiens OX=9606 GN=SLX4 PE=1 SV=3
680	C9JUG7|C9JUG7_HUMAN	26.01	12	1	1	1	16699	F-actin-capping protein subunit alpha OS=Homo sapiens OX=9606 GN=CAPZA2 PE=1 SV=1
681	E5RK99|E5RK99_HUMAN	25.97	7	1	1	1	12302	Collagen triple helix repeat-containing protein 1 OS=Homo sapiens OX=9606 GN=CTHRC1 PE=1 SV=1
469	J3KQ66|J3KQ66_HUMAN	25.94	0	1	1	1	388437	Reelin OS=Homo sapiens OX=9606 GN=RELN PE=1 SV=1
366	sp|A0A1B0GVH6|CM042_HUMAN	25.48	2	1	1	2	37385	Uncharacterized protein C13orf42 OS=Homo sapiens OX=9606 GN=C13orf42 PE=4 SV=1
226	F5H2B9|F5H2B9_HUMAN	24.09	2	1	1	1	150532	Uveal autoantigen with coiled-coil domains and ankyrin repeats OS=Homo sapiens OX=9606 GN=UACA PE=1 SV=1
390	E9PDR3|E9PDR3_HUMAN	24.06	0	1	1	1	251711	Voltage-dependent N-type calcium channel subunit alpha OS=Homo sapiens OX=9606 GN=CACNA1B PE=1 SV=3
477	A0A3B3ISP1|A0A3B3ISP1_HUMAN	23.78	1	1	1	1	129905	Ankyrin repeat and SAM domain-containing protein 1A OS=Homo sapiens OX=9606 GN=ANKS1A PE=1 SV=1
556	sp|P14314|GLU2B_HUMAN	22.99	2	1	1	1	59426	Glucosidase 2 subunit beta OS=Homo sapiens OX=9606 GN=PRKCSH PE=1 SV=2
684	sp|Q14146|URB2_HUMAN	22.94	1	1	1	1	170543	Unhealthy ribosome biogenesis protein 2 homolog OS=Homo sapiens OX=9606 GN=URB2 PE=1 SV=2
559	E9PMZ8|E9PMZ8_HUMAN	22.92	1	1	1	1	152983	T-lymphoma invasion and metastasis-inducing protein 2 (Fragment) OS=Homo sapiens OX=9606 GN=TIAM2 PE=1 SV=1
685	sp|P23490|LORI_HUMAN	22.85	7	1	1	1	25761	Loricrin OS=Homo sapiens OX=9606 GN=LOR PE=1 SV=2
686	Q68DW7|Q68DW7_HUMAN	22.81	1	1	1	1	115016	Cohesin subunit SA-1 OS=Homo sapiens OX=9606 GN=STAG1 PE=1 SV=1
689	sp|Q9HCS4|TF7L1_HUMAN	22.44	2	1	1	1	62631	Transcription factor 7-like 1 OS=Homo sapiens OX=9606 GN=TCF7L1 PE=2 SV=1
498	sp|P04114|APOB_HUMAN	22.2	0	1	1	1	515611	Apolipoprotein B-100 OS=Homo sapiens OX=9606 GN=APOB PE=1 SV=2
360	sp|Q9P273|TEN3_HUMAN	22.18	0	1	1	1	300950	Teneurin-3 OS=Homo sapiens OX=9606 GN=TENM3 PE=2 SV=3
697	E9PB94|E9PB94_HUMAN	22.14	1	1	1	1	107463	Rap guanine nucleotide exchange factor 4 OS=Homo sapiens OX=9606 GN=RAPGEF4 PE=1 SV=1
692	sp|O95685|PPR3D_HUMAN	21.85	3	1	1	1	32559	Protein phosphatase 1 regulatory subunit 3D OS=Homo sapiens OX=9606 GN=PPP1R3D PE=1 SV=1
695	sp|P49721|PSB2_HUMAN	21.71	4	1	1	1	22836	Proteasome subunit beta type-2 OS=Homo sapiens OX=9606 GN=PSMB2 PE=1 SV=1
696	sp|P15144|AMPN_HUMAN	21.64	1	1	1	1	109539	Aminopeptidase N OS=Homo sapiens OX=9606 GN=ANPEP PE=1 SV=4
699	sp|P31513|FMO3_HUMAN	21.56	2	1	1	1	60034	Dimethylaniline monooxygenase [N-oxide-forming] 3 OS=Homo sapiens OX=9606 GN=FMO3 PE=1 SV=5
392	sp|Q9ULL4|PLXB3_HUMAN	21.42	0	1	1	1	206846	Plexin-B3 OS=Homo sapiens OX=9606 GN=PLXNB3 PE=1 SV=2
564	sp|Q9H1H9|KI13A_HUMAN	21.13	1	1	1	1	202307	Kinesin-like protein KIF13A OS=Homo sapiens OX=9606 GN=KIF13A PE=1 SV=2
701	Q53S48|Q53S48_HUMAN	20.94	1	1	1	1	132083	STON1-GTF2A1L readthrough OS=Homo sapiens OX=9606 GN=STON1-GTF2A1L PE=4 SV=1
569	E7EWP2|E7EWP2_HUMAN	20.65	0	1	1	1	262680	Triple functional domain protein OS=Homo sapiens OX=9606 GN=TRIO PE=1 SV=2
561	sp|Q92993|KAT5_HUMAN	20.48	2	1	1	1	58582	Histone acetyltransferase KAT5 OS=Homo sapiens OX=9606 GN=KAT5 PE=1 SV=2

## Sheet: Potential Targets
Protein Group	Accession	-10lgP	Coverage (%)	#Peptides	#Unique	#Spec	Avg. Mass	Description
57	A0A075B730|A0A075B730_HUMAN	279.06	6	22	15	36	553139	Epiplakin
123	A0A087X054|A0A087X054_HUMAN	184.1	16	11	11	13	104779	Hypoxia up-regulated protein 1
198	A0A087WYC1|A0A087WYC1_HUMAN	165.45	12	6	6	6	78606	Heat shock 70 kDa protein 4
158	A0A087WTP3|A0A087WTP3_HUMAN	115.6	13	7	7	9	73028	Far upstream element-binding protein 2
401	A0A087X0D5|A0A087X0D5_HUMAN	81.76	9	2	2	2	36269	Pro-cathepsin H
285	A0A087WYP2|A0A087WYP2_HUMAN	74.43	31	4	4	4	13303	Selenoprotein H
631	A0A087WWQ2|A0A087WWQ2_HUMAN	51.56	4	1	1	1	24458	Ribosomal RNA small subunit methyltransferase NEP1
524	A0A0A0MS07|A0A0A0MS07_HUMAN	41.45	3	1	1	1	31983	Immunoglobulin heavy constant gamma 1
251	A0A0A0MRA3|A0A0A0MRA3_HUMAN	38.69	0	1	1	1	3013943	Titin OS
